# Supplementary material for: The large milkweed bugs’ Na,K-ATPase β-subunits colocalize with septate junction proteins in a tissue-specific manner
Source: Cell Tissue Res. 2025 Mar 26;400(3):347–63. doi: 10.1007/s00441-025-03965-3 (PMC12125057; doi:10.1007/s00441-025-03965-3)
Supplement: Supplementary file 10 — Supplementary Material 10 (XLSX 13.8 KB) [file 441_2025_3965_MOESM10_ESM.xlsx]

## Sheet: titel and authors
The large milkweed bugs' Na,K-ATPase β-subunits colocalize with septate junction proteins in a tissue-specific manner
Marlena Herbertz1*, Christian Lohr2, Susanne Dobler1
1 Institute of Cell and Systems Biology of Animals, Molecular Evolutionary Biology, Universität Hamburg, 20146 Hamburg, Germany
2 Institute of Zell and Systems Biology of Animals, Neurophysiology, Universität Hamburg, 20146 Hamburg, Germany
*corresponding author: marlena.herbertz@uni-hamburg.de

## Sheet: Table S1
Table S1: Statistical analysis of differences between areas of β-subunits, dlg, coracle, and their colocalizations in nervous tissue and salivary glands. ANOVA was followed by post-hoc TukeyHSD, F and p-values are given. Significant differences (p>0.05) are written in bold letters.
target	tissue	ANOVA	TukeyHSD
β1, dlg, colocalization	salivary glands	F2,6=31.75; p<0.001	β1 & colocalization: p=0.006
(Fig. 5 A)			β1 & dlg: p=0.058
			dlg & colocalization: p<0.001
β1, coracle, colocalization	salivary glands	F2,9=90.05; p<0.001	β1 & colocalization: p<0.001
(Fig. 5 B)			β1 & coracle: p=0.003
			coracle & colocalization: p<0.001
β2, dlg, colocalization	salivary glands	F2,9=9.764; p=0.006	β2 & colocalization: p=0.005
(Fig. 5 C)			β2 & dlg: p=0.388
			dlg & colocalization: p=0.039
β2, coracle, colocalization	salivary glands	F2,9=9.219; p=0.007	β2 & colocalization: p=0.015
(Fig. 5 D)			β2 & coracle: p=0.965
			coracle & colocalization: p=0.009
β3, dlg, colocalization	salivary glands	F2,9=12.49; p=0.003	β3 & colocalization: p=0.296
(Fig. 5 E)			β3 & dlg: p=0.022
			dlg & colocalization: p=0.002
β3, coracle, colocalization	salivary glands	F2,9=6.066; p=0.021	β3 & colocalization: p=0.032
(Fig. 5 F)			β3 & coracle: p=0.991
			coracle & colocalization: p=0.039
βx, dlg, colocalization	salivary glands	F2,9=14.63; p=0.001	βx & colocalization: p=0.001
(Fig. 5 G)			βx & dlg: p=0.365
			dlg & colocalization: p=0.011
βx, coracle, colocalization	salivary glands	F2,9=2.671; p=0.123	βx & colocalization: p=0.262
(Fig. 5 H)			βx & coracle: p=0.862
			coracle & colocalization: p=0.122
β1, dlg, colocalization	nervous tissue	F2,9=20.41; p<0.001	β1 & colocalization: p=0.002
(Fig. 6 A)			β1 & dlg: p=0.618
			dlg & colocalization: p<0.001
β1, coracle, colocalization	nervous tissue	F2,6=6.473; p=0.032	β1 & colocalization: p=0.031
(Fig. 6 B)			β1 & coracle: p=0.671
			coracle & colocalization: p=0.092
β2, dlg, colocalization	nervous tissue	F2,9=73.03; p<0.001	β2 & colocalization: p<0.001
(Fig. 6 C)			β2 & dlg: p=0.231
			dlg & colocalization: p<0.001
β2, coracle, colocalization	nervous tissue	F2,6=69.52; p<0.001	β2 & colocalization: p<0.001
(Fig. 6 D)			β2 & coracle: p=0.457
			coracle & colocalization: p<0.001
β3, dlg, colocalization	nervous tissue	F2,6=7.052; p=0.026	β3 & colocalization: p=0.023
(Fig. 6 E)			β3 & dlg: p=0.397
			dlg & colocalization: p=0.129
β3, coracle, colocalization	nervous tissue	F2,9=68.37; p<0.001	β3 & colocalization: p<0.001
(Fig. 6 F)			β3 & coracle: p=0.004
			coracle & colocalization: p<0.001
βx, dlg, colocalization	nervous tissue	F2,12=23.55; p<0.001	βx & colocalization: p<0.001
(Fig. 6 G)			βx & dlg: p=0.424
			dlg & colocalization: p<0.001
βx, coracle, colocalization	nervous tissue	F2,9=9.963; p=0.005	βx & colocalization: p=0.004
(Fig. 6 H)			βx & coracle: p=0.041
			coracle & colocalization: p=0.351
