# Supplementary material for: The large milkweed bugs’ Na,K-ATPase β-subunits colocalize with septate junction proteins in a tissue-specific manner
Source: Cell Tissue Res. 2025 Mar 26;400(3):347–63. doi: 10.1007/s00441-025-03965-3 (PMC12125057; doi:10.1007/s00441-025-03965-3)
Supplement: Supplementary file 11 — Supplementary Material 11 (XLSX 14.0 KB) [file 441_2025_3965_MOESM11_ESM.xlsx]

## Sheet: title & authors
The large milkweed bugs' Na,K-ATPase β-subunits colocalize with septate junction proteins in a tissue-specific manner
Marlena Herbertz1*, Christian Lohr2, Susanne Dobler1
1 Institute of Cell and Systems Biology of Animals, Molecular Evolutionary Biology, Universität Hamburg, 20146 Hamburg, Germany
2 Institute of Zell and Systems Biology of Animals, Neurophysiology, Universität Hamburg, 20146 Hamburg, Germany
*corresponding author: marlena.herbertz@uni-hamburg.de
Tab "SJ proteins"		extracted SJ proteins reveiled from Table S3 and S4

## Sheet: SJ proteins
Table S1: Original data from mass spectrometric analysed immunoprecipitation samples. Exclusively septate junction proteins found in the samples are listed.
antibody	co-immunoprecipitate	junction type	Coverage [%]	# Peptides	# PSMs	# Unique Peptides	MW [kDa]	Score Sequest HT: Sequest HT
C566.9 (coracle)	contactin	septate junctions	1	1	1	1	158.1	2.38
C566.9 (coracle)	Neurexin-4 isoform A	septate junctions	27	25	26	25	141.2	82.33
C566.9 (coracle)	Neurexin-4 isoform B	septate junctions	29	26	27	26	140.9	84.76
C566.9 (coracle)	Disks large tumor suppressor protein	septate junctions	1	1	1	1	106.6	2.98
C566.9 (coracle)	protein 4,1 homolog	septate junctions	0	1	1	1	184.1	2.44
C566.9 (coracle)	Protein lap4	septate junctions	1	1	1	1	200.3	2.67
C566.9 (coracle)	Tetraspanin	septate junctions	20	4	6	4	24.1	18.95
C566.9 (coracle)	Tetraspanin	septate junctions	4	1	1	1	25.2	2.33
C566.9 (coracle)	beta2	septate junctions	39	13	20	13	37.4	63.26
C566.9 (coracle)	beta3	septate junctions	44	12	21	12	36.6	71.98
C566.9 (coracle)	Na+ K+ ATPase alpha-subunit 1B (Fragment)	septate junctions	21	1	1	1	5	2.51
C566.9 (coracle)	Na+ K+ ATPase alpha-subunit 1B (Fragment)	septate junctions	44	32	48	6	92	186.38
C566.9 (coracle)	Na+/K+ ATPase alpha subunit 1C-RA (Fragment)	septate junctions	35	27	39	1	90.9	152.53
C566.9 (coracle)	Na+/K+ ATPase alpha subunit 1C-RB (Fragment)	septate junctions	35	27	39	1	91	152.53
C566.9 (coracle)	Sodium/potassium-transporting ATPase subunit alpha (Fragment)	septate junctions	51	32	50	6	79.5	193.1
C566.9 (coracle)	Sodium/potassium-transporting ATPase subunit alpha (Fragment)	septate junctions	2	2	4	1	107.1	6.35
C566.9 (coracle)	Sodium/potassium-transporting ATPase subunit alpha (Fragment)	septate junctions	47	41	57	7	112.2	215.28
C566.9 (coracle)	Sodium/potassium-transporting ATPase subunit alpha (Fragment)	septate junctions	45	38	57	10	109.1	217.55
C566.9 (coracle)	Sodium/potassium-transporting ATPase subunit alpha (Fragment)	septate junctions	50	43	62	3	110	234.87
C566.9 (coracle)	Sodium/potassium-transporting ATPase subunit alpha	septate junctions	27	24	33	2	115.5	134.05
C566.9 (coracle)	Sodium/potassium-transporting ATPase subunit alpha	septate junctions	48	38	53	6	100.4	197.89
C566.9 (coracle)	Sodium/potassium-transporting ATPase subunit alpha	septate junctions	3	3	5	2	115.5	8.48
C566.9 (coracle)	Sodium/potassium-transporting ATPase subunit alpha	septate junctions	18	14	25	1	99.3	80.41
C566.9 (coracle)	Sodium/potassium-transporting ATPase subunit alpha	septate junctions	21	19	32	2	111.6	112.83
beta x	Tetraspanin	nervous tissue specific	11	2	2	2	29.4	1.63
