# Supplementary material for: The large milkweed bugs’ Na,K-ATPase β-subunits colocalize with septate junction proteins in a tissue-specific manner
Source: Cell Tissue Res. 2025 Mar 26;400(3):347–63. doi: 10.1007/s00441-025-03965-3 (PMC12125057; doi:10.1007/s00441-025-03965-3)
Supplement: Supplementary file 12 — Supplementary Material 12 (XLSX 1.24 MB) [file 441_2025_3965_MOESM12_ESM.xlsx]

## Sheet: Titel&authors
The large milkweed bugs' Na,K-ATPase β-subunits colocalize with septate junction proteins in a tissue-specific manner
Marlena Herbertz1*, Christian Lohr2, Susanne Dobler1
1 Institute of Cell and Systems Biology of Animals, Molecular Evolutionary Biology, Universität Hamburg, 20146 Hamburg, Germany
2 Institute of Zell and Systems Biology of Animals, Neurophysiology, Universität Hamburg, 20146 Hamburg, Germany
*corresponding author: marlena.herbertz@uni-hamburg.de
Tab "Junction Proteins"		from the MS data extracted proteins with junctional activity with short description
Tab "beta1 Proteins"		proteins detected by LC-MS/MS analysis after IP with anti-beta1 coupled beads
Tab "beta1 junctions"		from "beta1 Proteins" extracted junction proteins and alike
Tab "beta1 PSMs"		includes amongs others annotated peptide sequences
Tab "beta2 Proteins"		proteins detected by LC-MS/MS analysis after IP with anti-beta2 coupled beads
Tab "beta2 junctions"		from "beta2 Proteins" extracted junction proteins and alike
Tab "beta2 PSMs"		includes amongs others annotated peptide sequences
Tab "beta3 Proteins"		proteins detected by LC-MS/MS analysis after IP with anti-beta3 coupled beads
Tab "beta3 junctions"		from "beta3 Proteins" extracted junction proteins and alike
Tab "beta3 PSMs"		includes amongs others annotated peptide sequences
Tab "betax Proteins"		proteins detected by LC-MS/MS analysis after IP with anti-betax coupled beads
Tab "betax junctions"		from "betax Proteins" extracted junction proteins and alike
Tab "betax PSMs"		includes amongs others annotated peptide sequences

## Sheet: Junction Proteins
antibody	Protein	Species	Coverage [%]	# Peptides	# PSMs	# Unique Peptides	MW [kDa]	Score Sequest HT: Sequest HT	Task
beta 1	PDZ and LIM domain Zasp	Drosophila melanogaster	1	1	1	1	237.9	1.63	regulation of cell-matrix adhesion and fromation myotendinous junctions in muscles
beta 1	Integrin alpha2 domain-containing protein	Oncopeltus fasciatus	4	4	4	4	193.1	1.71	cell adhesion, integrin-mediated signaling pathway
beta 1	Spectrin beta chain	Oncopeltus fasciatus	12	19	21	19	270.6	1.68	involved in plasma membrane organization
beta2	Actin-5C	Drosophila melanogaster	45	14	47	5	41.8	4.2	highly conserved proteins, involved in various types of cell motility, cytoskeleton structure, cell mobility, chromosome movement, muscle contraction, maintenance of protein location in cells
beta2	Actin5Ca	Oncopeltus fasciatus	42	13	45	4	40.9	4.2	highly conserved proteins, involved in various types of cell motility, cytoskeleton structure, cell mobility, chromosome movement, muscle contraction, maintenance of protein location in cells
beta2	Actin5Cb	Oncopeltus fasciatus	40	13	45	4	44	4.2	highly conserved proteins, involved in various types of cell motility, cytoskeleton structure, cell mobility, chromosome movement, muscle contraction, maintenance of protein location in cells
beta2	spectrin alpha chain	Drosophila melanogaster	7	14	15	4	278.1	1.7	involved in plasma membrane organization
beta2	Ankyrin_rpt-contain_dom domain-containing protein	Oncopeltus fasciatus	6	1	1	1	32.4	1.63	involved in plasma membrane organization
beta3	Spectrin beta chain	Oncopeltus fasciatus	24	39	44	39	270.6	8.38	involved in plasma membrane organization
beta3	Spectrin alpha chain	Drosophila melanogaster	7	13	13	1	278.1	3.6	involved in plasma membrane organization
beta3	Ankyrin_rpt-contain_dom domain-containing protein	Oncopeltus fasciatus	20	4	4	4	30.6	1.84	involved in plasma membrane organization
beta3	Actin-5C	Drosophila melanogaster	63	19	52	8	41.8	10.12	highly conserved proteins, involved in various types of cell motility, cytoskeleton structure, cell mobility, chromosome movement, muscle contraction, maintenance of protein location in cells
beta3	Actin5Cb	Oncopeltus fasciatus	57	18	51	7	44	10.12	highly conserved proteins, involved in various types of cell motility, cytoskeleton structure, cell mobility, chromosome movement, muscle contraction, maintenance of protein location in cells
beta3	Actin5Ca	Oncopeltus fasciatus	61	18	51	7	40.9	10.12	highly conserved proteins, involved in various types of cell motility, cytoskeleton structure, cell mobility, chromosome movement, muscle contraction, maintenance of protein location in cells
beta3	Dynamin-type G domain-containing protein	Oncopeltus fasciatus	4	1	1	1	43.5	1.91	adherens junction maintenance
beta3	Integrin beta (Fragment)	Oncopeltus fasciatus	14	4	4	4	34.8	3.38	cell adhesion, integrin-mediated signaling pathway
betaX	Ankyrin_rpt-contain_dom domain-containing protein	Oncopeltus fasciatus	13	1	1	1	17.7	2.78	involved in plasma membrane organization
betaX	Spectrin alpha chain	Oncopeltus fasciatus	6	12	13	2	278.1	2	involved in plasma membrane organization
betaX	Spectrin beta chain	Oncopeltus fasciatus	22	38	47	32	270.6	21.27	involved in plasma membrane organization
betaX	Tetraspanin	Oncopeltus fasciatus	11	2	2	2	29.4	1.63	assembly of smooth SJs, together with snakeskin and mesh. Important for barrier function of midgut epithelium
betaX	Dynamin-type G domain-containing protein	Oncopeltus fasciatus	23	4	5	4	32.7	2.01	adherens junction maintenance
betaX	Actin-5C	Drosophila melanogaster	51	12	37	4	41.8	13.95	highly conserved proteins, involved in various types of cell motility, cytoskeleton structure, cell mobility, chromosome movement, muscle contraction, maintenance of protein location in cells
betaX	Actin5Ca	Oncopeltus fasciatus	49	11	35	3	40.9	13.95	highly conserved proteins, involved in various types of cell motility, cytoskeleton structure, cell mobility, chromosome movement, muscle contraction, maintenance of protein location in cells
betaX	Actin5Cb	Oncopeltus fasciatus	45	11	35	3	44	13.95	highly conserved proteins, involved in various types of cell motility, cytoskeleton structure, cell mobility, chromosome movement, muscle contraction, maintenance of protein location in cells
betaX	Integrin beta (Fragment)	Oncopeltus fasciatus	18	4	4	4	34.8	1.62	cell adhesion, integrin-mediated signaling pathway
betaX	Integrin beta	Oncopeltus fasciatus	17	5	7	5	53.4	3.61	cell adhesion, integrin-mediated signaling pathway
betaX	Integrin_alpha2 domain-containing protein	Oncopeltus fasciatus	6	2	2	2	73.3	2.22	cell adhesion, integrin-mediated signaling pathway
betaX	LIM zinc-binding domain-containing protein	Oncopeltus fasciatus	28	3	6	3	20.5	2.85	Cell-cell adhesion, cell-cell junction organization

## Sheet: beta1 Proteins
Proteins Unique Sequence ID	Checked	Accession	Description	Coverage [%]	# Peptides	# PSMs	# Unique Peptides	MW [kDa]	Score Sequest HT: Sequest HT
5.849e+18	True	A0A2R7VT24	Uncharacterized protein OS=Oncopeltus fasciatus OX=7536 GN=OFAS_OFAS002060 PE=3 SV=1	40	10	30	5	47.9	6.34
-5.86584e+18	True	A0A2R7W3X4	I/LWEQ domain-containing protein (Fragment) OS=Oncopeltus fasciatus OX=7536 GN=OFAS_OFAS003908 PE=4 SV=1	20	23	27	23	209.4	3.37
-4.02857e+17	True	A0A2R7WT09	Uncharacterized protein OS=Oncopeltus fasciatus OX=7536 GN=OFAS_OFAS014517 PE=4 SV=1	4	21	22	21	833.9	1.62
5.06735e+18	True	A0A2R7X9R7	Spectrin beta chain OS=Oncopeltus fasciatus OX=7536 GN=OFAS_OFAS025114 PE=3 SV=1	12	19	21	19	270.6	1.68
8.9658e+18	True	A0A2R7WYX9	Tubulin beta chain OS=Oncopeltus fasciatus OX=7536 GN=OFAS_OFAS013350 PE=3 SV=1	24	8	18	6	54.9	3.89
4.93762e+18	True	Q24560	Tubulin beta-1 chain OS=Drosophila melanogaster OX=7227 GN=betaTub56D PE=1 SV=2	22	7	17	5	50.1	3.89
-6.12416e+18	True	A0A2R7VUT8	Uncharacterized protein OS=Oncopeltus fasciatus OX=7536 GN=OFAS_OFAS003701 PE=3 SV=1	16	7	17	5	66.4	3.89
4.54929e+18	True	A0A2R7W4X6	Myosin_tail_1 domain-containing protein OS=Oncopeltus fasciatus OX=7536 GN=OFAS_OFAS004366 PE=4 SV=1	24	10	15	10	61.5	3.82
-8.30579e+18	True	P61857	Tubulin beta-2 chain OS=Drosophila melanogaster OX=7227 GN=betaTub85D PE=1 SV=1	19	6	15	5	49.8	3.89
4.09827e+18	True	A0A2R7WVE9	Uncharacterized protein OS=Oncopeltus fasciatus OX=7536 GN=OFAS_OFAS014465 PE=4 SV=1	17	13	15	10	110	2.06
1.69048e+18	True	A0A2R7W3G0	Myosin motor domain-containing protein OS=Oncopeltus fasciatus OX=7536 GN=OFAS_OFAS005108 PE=3 SV=1	11	12	13	7	151.8	2
-8.5669e+18	True	A0A2R7X553	Cuticle Protein RR-2 65 OS=Oncopeltus fasciatus OX=7536 GN=OFAS_OFAS017668 PE=4 SV=1	44	6	12	6	21.3	2.57
9.07975e+17	True	A0A2R7VY20	Uncharacterized protein OS=Oncopeltus fasciatus OX=7536 GN=OFAS_OFAS001394 PE=4 SV=1	17	12	12	7	103.1	1.88
-2.28986e+18	True	A0A2R7W0K4	ATP synthase subunit alpha OS=Oncopeltus fasciatus OX=7536 GN=OFAS_OFAS002325 PE=3 SV=1	22	9	11	9	59.5	5.63
-2.67438e+18	True	A0A2R7W3H7	Uncharacterized protein OS=Oncopeltus fasciatus OX=7536 GN=OFAS_OFAS004790 PE=4 SV=1	11	9	11	9	137.4	1.79
8.47539e+18	True	A0A2R7WCZ9	Tubulin alpha chain OS=Oncopeltus fasciatus OX=7536 GN=OFAS_OFAS007549 PE=3 SV=1	28	9	10	1	50	1.75
7.96861e+17	True	A0A2R7WES2	Tubulin alpha chain OS=Oncopeltus fasciatus OX=7536 GN=OFAS_OFAS008079 PE=3 SV=1	28	9	10	1	50	1.75
-8.41138e+18	True	P06603	Tubulin alpha-1 chain OS=Drosophila melanogaster OX=7227 GN=alphaTub84B PE=1 SV=1	28	9	10	1	49.9	1.75
-9.06672e+18	True	P06605	Tubulin alpha-3 chain OS=Drosophila melanogaster OX=7227 GN=alphaTub84D PE=2 SV=1	28	9	10	1	49.9	1.75
-8.47423e+18	True	A0A2R7WWV1	Uncharacterized protein OS=Oncopeltus fasciatus OX=7536 GN=OFAS_OFAS015631 PE=4 SV=1	12	10	10	10	126.9	2
1.52557e+18	True	I7LHP3	Sodium/potassium-transporting ATPase subunit alpha (Fragment) OS=Oncopeltus fasciatus OX=7536 GN=K+ ATPase alpha subunit PE=2 SV=1	16	9	9	6	79.5	1.69
-4.59361e+18	True	K0GG94	Sodium/potassium-transporting ATPase subunit alpha (Fragment) OS=Oncopeltus fasciatus OX=7536 PE=2 SV=1	12	9	9	6	109.1	1.69
3.11979e+18	True	A0A2R7WXF9	Tubulin beta chain OS=Oncopeltus fasciatus OX=7536 GN=OFAS_OFAS016035 PE=3 SV=1	6	2	9	1	49.8	3.89
-1.56156e+18	True	A0A2R7VQG8	H(+)-transporting two-sector ATPase OS=Oncopeltus fasciatus OX=7536 GN=OFAS_OFAS000728 PE=3 SV=1	21	8	8	5	68.2	1.65
6.95753e+18	True	A0A2R7WE40	Uncharacterized protein OS=Oncopeltus fasciatus OX=7536 GN=OFAS_OFAS009416 PE=4 SV=1	22	6	8	5	50.2	4.43
-1.81392e+18	True	A0A2R7X1Y3	Calcium-transporting ATPase OS=Oncopeltus fasciatus OX=7536 GN=OFAS_OFAS017086 PE=3 SV=1	8	6	7	2	104.6	2.02
-1.9748e+18	True	A0A2R7WXF0	NIDO domain-containing protein (Fragment) OS=Oncopeltus fasciatus OX=7536 GN=OFAS_OFAS014884 PE=4 SV=1	19	3	7	3	24.3	1.69
-2.566e+18	True	A0A2R7X9C9	Tubulin domain-containing protein (Fragment) OS=Oncopeltus fasciatus OX=7536 GN=OFAS_OFAS019571 PE=3 SV=1	31	1	7	1	6.4	3.89
1.74262e+18	True	A0A2R7W5D5	Uncharacterized protein (Fragment) OS=Oncopeltus fasciatus OX=7536 GN=OFAS_OFAS005363 PE=4 SV=1	10	6	7	6	98.7	1.7
5.39325e+18	True	P35381	ATP synthase subunit alpha, mitochondrial OS=Drosophila melanogaster OX=7227 GN=blw PE=1 SV=2	11	5	6	5	59.4	3.96
-2.74311e+18	True	A0A2R7X405	Tubulin alpha chain OS=Oncopeltus fasciatus OX=7536 GN=OFAS_OFAS017065 PE=3 SV=1	19	6	6	1	49.8	1.75
-7.82885e+18	True	A0A2R7VR91	Uncharacterized protein (Fragment) OS=Oncopeltus fasciatus OX=7536 GN=OFAS_OFAS000881 PE=4 SV=1	27	5	6	5	35.1	3.83
8.46034e+18	True	A0A2R7WAB8	Uncharacterized protein OS=Oncopeltus fasciatus OX=7536 GN=OFAS_OFAS006213 PE=4 SV=1	27	4	6	4	23.1	3.92
1.44176e+18	True	A0A2R7VXB3	Aldedh domain-containing protein (Fragment) OS=Oncopeltus fasciatus OX=7536 GN=OFAS_OFAS002714 PE=4 SV=1	17	3	5	3	28.3	2.07
4.23725e+18	True	K0GLZ6	Sodium/potassium-transporting ATPase subunit alpha OS=Oncopeltus fasciatus OX=7536 PE=2 SV=1	8	5	5	2	111.6	1.69
-1.83294e+18	True	A0A2R7X598	Cuticle Protein RR-2 74 OS=Oncopeltus fasciatus OX=7536 GN=OFAS_OFAS018358 PE=4 SV=1	38	4	4	2	17.2	2.04
5.07544e+18	True	A0A2R7VPH0	GH18 domain-containing protein OS=Oncopeltus fasciatus OX=7536 GN=OFAS_OFAS000716 PE=4 SV=1	22	3	4	3	22	3.48
7.46637e+18	True	A0A2R7WK57	Integrin_alpha2 domain-containing protein OS=Oncopeltus fasciatus OX=7536 GN=OFAS_OFAS010194 PE=3 SV=1	4	4	4	4	193.1	1.71
-2.93574e+18	True	A0A2R7VUK7	SH2 domain-containing protein OS=Oncopeltus fasciatus OX=7536 GN=OFAS_OFAS003842 PE=3 SV=1	8	3	4	3	58.9	1.62
1.37941e+18	True	A0A2R7VV77	Uncharacterized protein OS=Oncopeltus fasciatus OX=7536 GN=OFAS_OFAS000539 PE=3 SV=1	19	3	4	3	31.3	2.16
5.77426e+18	True	Q27331	V-type proton ATPase catalytic subunit A isoform 2 OS=Drosophila melanogaster OX=7227 GN=Vha68-2 PE=1 SV=2	11	4	4	1	68.3	1.65
8.38466e+18	True	A0A2R7WM39	40S ribosomal protein S12 OS=Oncopeltus fasciatus OX=7536 GN=OFAS_OFAS009240 PE=3 SV=1	19	2	3	2	15.2	1.95
4.16493e+18	True	A0A2R7VPP6	CCT-beta OS=Oncopeltus fasciatus OX=7536 GN=OFAS_OFAS000367 PE=3 SV=1	9	3	3	3	58.2	1.74
-1.55009e+18	True	A0A2R7W2L1	FERM domain-containing protein OS=Oncopeltus fasciatus OX=7536 GN=OFAS_OFAS003909 PE=4 SV=1	11	3	3	3	45.8	1.78
-5.23229e+17	True	A0A2R7VTE5	Uncharacterized protein OS=Oncopeltus fasciatus OX=7536 GN=OFAS_OFAS001209 PE=3 SV=1	5	3	3	3	82.2	1.63
-2.40873e+18	True	A0A2R7WYN8	Uncharacterized protein OS=Oncopeltus fasciatus OX=7536 GN=OFAS_OFAS014916 PE=4 SV=1	14	3	3	3	34.7	1.74
3.8868e+17	True	A0A2R7WIZ6	V-type proton ATPase subunit OS=Oncopeltus fasciatus OX=7536 GN=OFAS_OFAS009906 PE=3 SV=1	10	2	3	2	39.3	3.53
-7.44692e+18	True	A0A2R7X1T0	60S ribosomal protein L23 OS=Oncopeltus fasciatus OX=7536 GN=OFAS_OFAS016707 PE=3 SV=1	25	2	2	2	14.8	1.91
2.02853e+18	True	A0A2R7W1S4	AA_kinase domain-containing protein OS=Oncopeltus fasciatus OX=7536 GN=OFAS_OFAS002713 PE=4 SV=1	10	2	2	2	33.5	1.68
-3.59663e+18	True	A0A2R7VYZ6	ABC transporter domain-containing protein OS=Oncopeltus fasciatus OX=7536 GN=OFAS_OFAS004455 PE=4 SV=1	15	2	2	1	30.1	1.61
8.15078e+18	True	A0A2R7X5B2	Cuticle protein RR-1 27 (Fragment) OS=Oncopeltus fasciatus OX=7536 GN=CPR RR-1 27 PE=4 SV=1	10	2	2	1	53.9	2.1
5.62854e+18	True	A0A2R7W6F8	PHB domain-containing protein OS=Oncopeltus fasciatus OX=7536 GN=OFAS_OFAS005064 PE=3 SV=1	4	1	2	1	47.9	2.02
7.88009e+18	True	A0A2R7X5W9	Phenoloxidase OS=Oncopeltus fasciatus OX=7536 GN=OFAS_OFAS018384 PE=4 SV=1	4	2	2	2	72.7	1.73
-8.78526e+17	True	A0A2R7WI25	Ribosomal protein S5a isoform A OS=Oncopeltus fasciatus OX=7536 GN=OFAS_OFAS011853 PE=3 SV=1	10	1	2	1	23.1	1.8
-7.94511e+18	True	A0A077D2E1	Tyrosinase (Fragment) OS=Oncopeltus fasciatus OX=7536 PE=2 SV=1	5	2	2	2	62.3	1.73
7.10642e+18	True	A0A2R7WPF1	Uncharacterized protein (Fragment) OS=Oncopeltus fasciatus OX=7536 GN=OFAS_OFAS012420 PE=4 SV=1	29	2	2	2	15.1	1.67
-2.49065e+18	True	A0A2R7WTE1	Uncharacterized protein (Fragment) OS=Oncopeltus fasciatus OX=7536 GN=OFAS_OFAS013641 PE=4 SV=1	10	2	2	1	29.3	1.83
2.79806e+18	True	A0A2R7X8Y3	Uncharacterized protein (Fragment) OS=Oncopeltus fasciatus OX=7536 GN=OFAS_OFAS018534 PE=4 SV=1	5	2	2	2	68	1.95
-5.5259e+18	True	A0A2R7VWS8	Uncharacterized protein OS=Oncopeltus fasciatus OX=7536 GN=OFAS_OFAS001803 PE=4 SV=1	10	2	2	2	23.6	1.62
-7.30666e+18	True	A0A2R7W842	Uncharacterized protein OS=Oncopeltus fasciatus OX=7536 GN=OFAS_OFAS008470 PE=4 SV=1	9	2	2	2	24	1.85
6.20803e+17	True	A0A2R7WIK6	Uncharacterized protein OS=Oncopeltus fasciatus OX=7536 GN=OFAS_OFAS009358 PE=4 SV=1	14	1	2	1	10	1.82
4.00407e+18	True	A0A2R7X5Z2	Uncharacterized protein OS=Oncopeltus fasciatus OX=7536 GN=OFAS_OFAS018024 PE=4 SV=1	19	1	2	1	12.2	1.84
-5.67199e+18	True	A0A2R7WG40	Vitellogenin domain-containing protein OS=Oncopeltus fasciatus OX=7536 GN=OFAS_OFAS008318 PE=4 SV=1	5	2	2	2	76.9	1.72
8.08026e+18	True	A0A2R7VZ86	Acyl-coenzyme A oxidase OS=Oncopeltus fasciatus OX=7536 GN=OFAS_OFAS002773 PE=3 SV=1	2	1	1	1	78.6	1.77
8.73741e+18	True	A0A2R7W7V0	Annexin OS=Oncopeltus fasciatus OX=7536 GN=OFAS_OFAS007442 PE=3 SV=1	5	1	1	1	42.7	1.68
-2.03346e+18	True	A1ZA47	PDZ and LIM domain protein Zasp OS=Drosophila melanogaster OX=7227 GN=Zasp52 PE=1 SV=2	1	1	1	1	237.9	1.63
6.49798e+18	True	A0A2R7X7V0	Transferrin-like domain-containing protein OS=Oncopeltus fasciatus OX=7536 GN=OFAS_OFAS018227 PE=4 SV=1	15	1	1	1	16.8	2.52
6.23577e+18	True	A0A2R7VTA7	Uncharacterized protein (Fragment) OS=Oncopeltus fasciatus OX=7536 GN=OFAS_OFAS002135 PE=4 SV=1	2	1	1	1	94.6	1.69
-4.90319e+17	True	A0A2R7W2W7	Uncharacterized protein (Fragment) OS=Oncopeltus fasciatus OX=7536 GN=OFAS_OFAS003015 PE=4 SV=1	3	1	1	1	83.5	2.07
-4.88931e+18	True	A0A2R7WR75	Uncharacterized protein (Fragment) OS=Oncopeltus fasciatus OX=7536 GN=OFAS_OFAS012130 PE=4 SV=1	4	1	1	1	41.8	1.89
5.65486e+18	True	A0A2R7W6P4	Uncharacterized protein OS=Oncopeltus fasciatus OX=7536 GN=OFAS_OFAS006577 PE=4 SV=1	1	1	1	1	160.5	1.63
-6.15015e+17	True	A0A2R7W5K7	Uncharacterized protein OS=Oncopeltus fasciatus OX=7536 GN=OFAS_OFAS006906 PE=4 SV=1	5	1	1	1	38.9	1.79
-3.94774e+18	True	A0A2R7WB68	Uncharacterized protein OS=Oncopeltus fasciatus OX=7536 GN=OFAS_OFAS007241 PE=3 SV=1	6	1	1	1	27.2	1.63
-3.88029e+18	True	A0A2R7WB00	Uncharacterized protein OS=Oncopeltus fasciatus OX=7536 GN=OFAS_OFAS007652 PE=4 SV=1	14	1	1	1	17	2.32
8.99346e+17	True	A0A2R7WQ94	Uncharacterized protein OS=Oncopeltus fasciatus OX=7536 GN=OFAS_OFAS010374 PE=4 SV=1	2	1	1	1	72.1	1.66
7.9849e+18	True	A0A2R7WB52	VHS domain-containing protein OS=Oncopeltus fasciatus OX=7536 GN=OFAS_OFAS007415 PE=4 SV=1	5	1	1	1	40.7	1.65
-7.3779e+18	True	A0A2R7WGG3	V-type proton ATPase subunit H OS=Oncopeltus fasciatus OX=7536 GN=OFAS_OFAS010225 PE=3 SV=1	4	1	1	1	56.6	1.87

## Sheet: beta1 junctions
Protein	Species	Coverage [%]	# Peptides	# PSMs	# Unique Peptides	MW [kDa]	Score Sequest HT: Sequest HT	Task
PDZ and LIM domain Zasp	Drosophila melanogaster	1	1	1	1	237.9	1.63	regulation of cell-matrix adhesion and fromation myotendinous junctions in muscles
Integrin alpha2 domain-containing protein	Oncopeltus fasciatus	4	4	4	4	193.1	1.71	cell adhesion, integrin-mediated signaling pathway
Spectrin beta chain	Oncopeltus fasciatus	12	19	21	19	270.6	1.68	involved in plasma membrane organization

## Sheet: beta1 PSMs
PSMs Workflow ID	PSMs Peptide ID	Checked	Confidence	Identifying Node	PSM Ambiguity	Annotated Sequence	Modifications	# Proteins	Master Protein Accessions	Protein Accessions	# Missed Cleavages	Charge	DeltaScore	DeltaCn	Rank	Search Engine Rank	m/z [Da]	MH+ [Da]	Theo. MH+ [Da]	DeltaM [ppm]	Deltam/z [Da]	Activation Type	MS Order	Isolation Interference [%]	Ion Inject Time [ms]	RT [min]	First Scan	Spectrum File	File ID	XCorr	# Protein Groups	Percolator q-Value	Percolator PEP
-5506	139689	True	High	Sequest HT (A2)	Unambiguous	GHYTEGAELVDSVLDVVR		6	A0A2R7WYX9	P61857; A0A2R7VUT8; A0A2R7X9C9; A0A2R7WXF9; Q24560; A0A2R7WYX9	0	3	0.354	0	1	1	65366974	195899466	195898180	6.57	0.00429	HCD	MS2	2046559	1000000	605849	18773	091219_sh_MW_1.raw	F2	1.13	1	0.002016	0.004361
-5506	58399	True	High	Sequest HT (A2)	Unambiguous	YPSPNQYDQcPPGFR	C10(Carbamidomethyl)	1	A0A2R7X145	A0A2R7X145	0	2	0.4222	0	1	1	91340552	182580376	182579624	4.12	0.00376	HCD	MS2	2631276	53334	342858	9145	091219_sh_MW_1.raw	F2	0.9	1	0.002016	0.006413
-5506	103627	True	High	Sequest HT (A2)	Unambiguous	INVSQAVQDIIK		1	A0A2R7WE83	A0A2R7WE83	0	2	0.4375	0	1	1	66438495	132776262	132775799	3.49	0.00231	HCD	MS2	4749909	15440	431191	13973	091219_sh_MW_1.raw	F2	1.28	1	0.002016	0.0009569
-5506	103737	True	High	Sequest HT (A2)	Unambiguous	AEAEEQLILDGPDETGQMFK		1	A0A2R7WJ99	A0A2R7WJ99	0	3	0.35	0	1	1	74101788	222103910	222103290	2.79	0.00206	HCD	MS2	0	32814	431296	13984	091219_sh_MW_1.raw	F2	1.2	1	0.002016	0.00214
-5506	103787	True	High	Sequest HT (A2)	Unambiguous	FGAILAQGIIDAGGR		1	A0A2R7WWX5	A0A2R7WWX5	0	2	0.3379	0	1	1	72990869	145881011	145880634	2.58	0.00188	HCD	MS2	7231418	69384	431349	13989	091219_sh_MW_1.raw	F2	1.45	1	0.002016	0.004987
-5506	103867	True	High	Sequest HT (A2)	Unambiguous	LLGELLLDR		2	P91891	P91891; A0A2R7W9W9	0	2	0.6075	0	1	1	52132013	104163298	104163027	2.6	0.00136	HCD	MS2	0	83689	431608	13997	091219_sh_MW_1.raw	F2	1.07	1	0.002016	0.005897
-5506	57939	True	High	Sequest HT (A2)	Unambiguous	VKDTDDVPMVLVGNK		2	A0A2R7WEF1	P08645; A0A2R7WEF1	1	2	0.2941	0	1	1	81543237	162985747	162985163	3.58	0.00292	HCD	MS2	0	49518	341795	9094	091219_sh_MW_1.raw	F2	1.02	1	0.002016	0.009508
-5506	104077	True	High	Sequest HT (A2)	Unambiguous	ITALDPAQPAFEGLSDTVR		1	A0A2R7X3Z4	A0A2R7X3Z4	0	3	0.3924	0	1	1	66768359	200103623	200102875	3.74	0.00249	HCD	MS2	1700874	32340	432091	14021	091219_sh_MW_1.raw	F2	1.58	1	0.002016	0.0003926
-5506	57819	True	High	Sequest HT (A2)	Unambiguous	VLSGDQIFR		1	A0A2R7X7E4	A0A2R7X7E4	0	2	0.1684	0	1	1	51778650	103456572	103456292	2.71	0.0014	HCD	MS2	8619999	26361	341720	9082	091219_sh_MW_1.raw	F2	0.95	1	0.002016	0.003774
-5506	57739	True	High	Sequest HT (A2)	Unambiguous	LSSEVIELTK		1	A0A2R7W4X6	A0A2R7W4X6	0	2	0.4395	0	1	1	55982056	111863384	111863033	3.13	0.00175	HCD	MS2	1790736	4537	341677	9074	091219_sh_MW_1.raw	F2	1.57	1	0.002016	0.003646
-5506	104127	True	High	Sequest HT (A2)	Unambiguous	LLDPEDVFVEQPDEK		1	A0A2R7X9R7	A0A2R7X9R7	0	2	0.0505	0	1	1	88693585	177286443	177285889	3.13	0.00277	HCD	MS2	4145443	41307	432160	14026	091219_sh_MW_1.raw	F2	0.99	1	0.002016	0.0004957
-5506	57509	True	High	Sequest HT (A2)	Unambiguous	GYGFVHFETEEAATK		1	A0A2R7WJ15	A0A2R7WJ15	0	2	0.3656	0	1	1	84339813	168578899	168578058	4.99	0.00421	HCD	MS2	9633473	36270	341062	9049	091219_sh_MW_1.raw	F2	0.93	1	0.002016	0.002211
-5506	104537	True	High	Sequest HT (A2)	Unambiguous	SYELPDGQVITIGnER	N14(Asn->Asp)	10	P10987; A0A2R7VT24	P53501; A0A2R7VXG7; P10987; P02572; P10981; P02574; A0A2R7WDT7; A0A2R7VT24; A0A2R7WDS4; P83967	0	3	0.4947	0	1	1	59796619	179188401	179187593	4.5	0.00269	HCD	MS2	3073387	33045	433094	14069	091219_sh_MW_1.raw	F2	1.9	2	0.002016	0.0005534
-5506	104597	True	High	Sequest HT (A2)	Unambiguous	ETLYEcVNAVLTHSEEK	C6(Carbamidomethyl)	1	A0A2R7W3P4	A0A2R7W3P4	0	3	0.4275	0	1	1	67465704	202195658	202194845	4.02	0.00271	HCD	MS2	1347933	47582	433242	14075	091219_sh_MW_1.raw	F2	1.38	1	0.002016	0.001045
-5506	56981	True	High	Sequest HT (A2)	Unambiguous	IEEYGGTLEIcK	C11(Carbamidomethyl)	1	A0A2R7WJ14	A0A2R7WJ14	0	2	0.6555	0	1	1	70634454	141168181	141167736	3.15	0.00223	HCD	MS2	9805942	27735	340386	8993	091219_sh_MW_1.raw	F2	1.19	1	0.002016	0.003189
-5506	58419	True	High	Sequest HT (A2)	Unambiguous	LDADSTVWSnGR	N10(Asn->Asp)	1	A0A2R7X4X7	A0A2R7X4X7	0	2	0.4914	0	1	1	66130756	132160784	132160188	4.5	0.00298	HCD	MS2	1576907	8181	342885	9148	091219_sh_MW_1.raw	F2	1.16	1	0.002016	0.0001549
-5506	104727	True	High	Sequest HT (A2)	Unambiguous	TERPIPNALDYIEFTR		1	A0A2R7WVE9	A0A2R7WVE9	0	3	0.5533	0	1	1	64567297	193500437	193499705	3.78	0.00244	HCD	MS2	0	75270	433524	14089	091219_sh_MW_1.raw	F2	1.5	1	0.002016	0.0001548
-5506	56821	True	High	Sequest HT (A2)	Unambiguous	NcDQcEFEHWGLSK	C2(Carbamidomethyl); C5(Carbamidomethyl)	1	A0A2R7WJ20	A0A2R7WJ20	0	2	0.4231	0	1	1	90537177	180973625	180973193	2.39	0.00216	HCD	MS2	1186815	48784	340052	8976	091219_sh_MW_1.raw	F2	0.78	1	0.002016	0.004199
-5506	105297	True	High	Sequest HT (A2)	Unambiguous	SISDMALLQLR		1	A0A2R7W2L1	A0A2R7W2L1	0	2	0.5909	0	1	1	62384698	124668669	124668238	3.46	0.00215	HCD	MS2	0	67008	434785	14149	091219_sh_MW_1.raw	F2	1.32	1	0.002016	0.004626
-5506	56441	True	High	Sequest HT (A2)	Unambiguous	GFVSAPTPTALK		1	A0A2R7W645	A0A2R7W645	0	2	0.478	0	1	1	59483722	118866716	118866230	4.09	0.00243	HCD	MS2	3109561	35363	339452	8936	091219_sh_MW_1.raw	F2	1.59	1	0.002016	0.006332
-5506	105547	True	High	Sequest HT (A2)	Unambiguous	LAGADIETYLLEK		1	P05661	P05661	0	2	0.2845	0	1	1	71838995	143577263	143576789	3.3	0.00237	HCD	MS2	0	49717	435395	14177	091219_sh_MW_1.raw	F2	1.16	1	0.002016	0.003267
-5506	105557	True	High	Sequest HT (A2)	Unambiguous	QWNTPNMNQFNAGLGWR		1	A0A2R7X4X7	A0A2R7X4X7	0	2	0.1803	0	1	1	101747711	203394695	203393989	3.47	0.00353	HCD	MS2	5285767	144659	435430	14178	091219_sh_MW_1.raw	F2	1.22	1	0.002016	0.002467
-5506	56100	True	High	Sequest HT (A2)	Unambiguous	TKPEFAEIIEPK		1	A0A2R7X9R7	A0A2R7X9R7	0	2	0.3158	0	1	1	70138751	140176775	140176241	3.81	0.00267	HCD	MS2	5656598	30480	338950	8899	091219_sh_MW_1.raw	F2	1.14	1	0.002016	0.008036
-5506	105937	True	High	Sequest HT (A2)	Unambiguous	EIVPGDLVEVSVGDKIPADIR		1	P22700	P22700	1	3	0	0	1	1	74107690	222121616	222120744	3.93	0.00291	HCD	MS2	1326704	64214	437283	14222	091219_sh_MW_1.raw	F2	1.13	1	0.002016	0.001739
-5506	106057	True	High	Sequest HT (A2)	Unambiguous	FSLEcVGDSSPDDDIEWR	C5(Carbamidomethyl)	1	A0A2R7WKY0	A0A2R7WKY0	0	2	0.6032	0	1	1	106395569	212690410	212689714	3.27	0.00348	HCD	MS2	1429795	245899	437771	14235	091219_sh_MW_1.raw	F2	1.26	1	0.002016	0.0003956
-5506	55840	True	High	Sequest HT (A2)	Unambiguous	LGAVAIQGAIER		1	A0A2R7VSH8	A0A2R7VSH8	0	2	0.093	0	1	1	59935358	119769988	119769500	4.07	0.00244	HCD	MS2	7731721	26460	338499	8872	091219_sh_MW_1.raw	F2	0.86	1	0.002016	0.0003002
-5506	55230	True	High	Sequest HT (A2)	Unambiguous	GLAGTYGGQDTEDFSAPDNR		2	A0A2R7X9I7	A0A2R7X9I7; A0A2R7VWZ3	0	2	0.0864	0	1	1	103595630	207090532	207089992	2.61	0.0027	HCD	MS2	0	144021	337442	8807	091219_sh_MW_1.raw	F2	0.81	1	0.002016	0.007636
-5506	55200	True	High	Sequest HT (A2)	Unambiguous	SYNPAASQPAPLNADGTVAPTR		1	A0A2R7W524	A0A2R7W524	0	3	0.4404	0	1	1	73336902	219809250	219808363	4.03	0.00296	HCD	MS2	4927292	23400	337399	8804	091219_sh_MW_1.raw	F2	1.93	1	0.002016	0.00869
-5506	106147	True	High	Sequest HT (A2)	Unambiguous	GFDLATEQLFER		1	A0A2R7WGB1	A0A2R7WGB1	0	2	0.2644	0	1	1	71335742	142570757	142570087	4.7	0.00335	HCD	MS2	0	34564	438111	14245	091219_sh_MW_1.raw	F2	0.87	1	0.002016	0.001079
-5506	106187	True	High	Sequest HT (A2)	Unambiguous	ADELLQTASEQFLGK		1	A0A2R7X7Q7	A0A2R7X7Q7	0	2	0.25	0	1	1	82542578	164984429	164983809	3.75	0.0031	HCD	MS2	0	71098	438153	14249	091219_sh_MW_1.raw	F2	1.2	1	0.002016	0.001331
-5506	106347	True	High	Sequest HT (A2)	Unambiguous	ALGLNPTLALIEK		1	A0A2R7WQS0	A0A2R7WQS0	0	2	0.4094	0	1	1	67691333	135281938	135281478	3.4	0.0023	HCD	MS2	2340789	36270	438551	14268	091219_sh_MW_1.raw	F2	1.27	1	0.002016	0.002288
-5506	104907	True	High	Sequest HT (A2)	Unambiguous	INELTTINVNIASLR		1	A0A2R7W6P6	A0A2R7W6P6	0	3	0.4371	0	1	1	55765460	167094925	167094356	3.41	0.0019	HCD	MS2	3576765	63747	433849	14108	091219_sh_MW_1.raw	F2	1.67	1	0.002016	0.004103
-5506	54562	True	High	Sequest HT (A2)	Unambiguous	SSDVNVGINIESDSEK		1	A0A2R7VXE4	A0A2R7VXE4	0	2	0.2209	0	1	1	84690216	169279704	169279226	2.82	0.00239	HCD	MS2	0	35415	336312	8736	091219_sh_MW_1.raw	F2	0.86	1	0.002016	0.009682
-5506	58469	True	High	Sequest HT (A2)	Unambiguous	LSPSAISPQLPK		1	A0A2R7WR83	A0A2R7WR83	0	2	0.4157	0	1	1	61936389	123772051	123771506	4.4	0.00272	HCD	MS2	4656411	27912	342932	9153	091219_sh_MW_1.raw	F2	0.89	1	0.002016	0.00711
-5506	58833	True	High	Sequest HT (A2)	Unambiguous	LAHLEATLTPVNDPTMK		1	A0A2R7WT09	A0A2R7WT09	0	2	0.473	0	1	1	92599286	185097844	185096806	5.61	0.00519	HCD	MS2	0	95120	343683	9191	091219_sh_MW_1.raw	F2	1.48	1	0.002016	0.001363
-5506	100211	True	High	Sequest HT (A2)	Unambiguous	LQLWDIAGQER		1	A0A2R7WW57	A0A2R7WW57	0	2	0.4898	0	1	1	66485352	132869975	132869573	3.03	0.00201	HCD	MS2	0	43463	423686	13610	091219_sh_MW_1.raw	F2	1.47	1	0.002016	0.0003826
-5506	100331	True	High	Sequest HT (A2)	Unambiguous	NVQILnGFDLR	N6(Asn->Asp)	1	A0A2R7W6B8	A0A2R7W6B8	0	2	0.3333	0	1	1	64534949	128969170	128968483	5.33	0.00344	HCD	MS2	2196957	58427	423902	13622	091219_sh_MW_1.raw	F2	1.2	1	0.002016	0.003288
-5506	61955	True	High	Sequest HT (A2)	Unambiguous	LDVTSVEDYR		1	A0A2R7X0U5	A0A2R7X0U5	0	2	0.2143	0	1	1	59879553	119658379	119657936	3.7	0.00221	HCD	MS2	3402094	31234	348694	9527	091219_sh_MW_1.raw	F2	0.84	1	0.002016	0.008337
-5506	100621	True	High	Sequest HT (A2)	Unambiguous	FITQITDITTLK		1	A0A2R7WT09	A0A2R7WT09	0	2	0.1207	0	1	1	69740283	139379839	139379371	3.36	0.00234	HCD	MS2	0	36621	424529	13654	091219_sh_MW_1.raw	F2	0.58	1	0.002016	0.004675
-5506	61505	True	High	Sequest HT (A2)	Unambiguous	SGELTAIMGPSGAGK		1	A0A2R7WL25	A0A2R7WL25	0	2	0.3381	0	1	1	68835101	137569475	137568859	4.48	0.00308	HCD	MS2	3347147	26991	347893	9479	091219_sh_MW_1.raw	F2	1.39	1	0.002016	0.003937
-5506	100791	True	High	Sequest HT (A2)	Unambiguous	SYELPDGQVITIGNER		10	P10987; A0A2R7VT24	P53501; A0A2R7VXG7; P10987; P02572; P10981; P02574; A0A2R7WDT7; A0A2R7VT24; A0A2R7WDS4; P83967	0	2	0.6139	0	1	1	89595306	179089885	179089192	3.87	0.00347	HCD	MS2	0	23175	424851	13672	091219_sh_MW_1.raw	F2	1.01	2	0.002016	0.008602
-5506	61349	True	High	Sequest HT (A2)	Unambiguous	YSVEQLNYPGVK		1	A0A2R7VN18	A0A2R7VN18	0	2	0.172	0	1	1	69886182	139671636	139671071	4.04	0.00282	HCD	MS2	9863966	24964	347658	9461	091219_sh_MW_1.raw	F2	0.93	1	0.002016	0.007512
-5506	61279	True	High	Sequest HT (A2)	Unambiguous	SIEDLnDHVASFR	N6(Asn->Asp)	1	A0A2R7W8V8	A0A2R7W8V8	0	2	0.2958	0	1	1	75235992	150371257	150370741	3.43	0.00258	HCD	MS2	1335303	36270	347614	9454	091219_sh_MW_1.raw	F2	0.71	1	0.002016	0.0007023
-5506	61105	True	High	Sequest HT (A2)	Unambiguous	cDNnAQcIFVPDSK	C1(Carbamidomethyl); N4(Asn->Asp); C7(Carbamidomethyl)	1	A0A2R7WXM7	A0A2R7WXM7	0	2	0.0625	0	1	1	83485687	166870647	166869923	4.34	0.00362	HCD	MS2	1854192	42078	347370	9435	091219_sh_MW_1.raw	F2	0.8	1	0.002016	0.008908
-5506	61095	True	High	Sequest HT (A2)	Unambiguous	SIEDLnDHVASFR	N6(Asn->Asp)	1	A0A2R7W8V8	A0A2R7W8V8	0	3	0.4963	0	1	1	50190903	150371253	150370741	3.4	0.00171	HCD	MS2	3098577	26415	347362	9434	091219_sh_MW_1.raw	F2	1.35	1	0.002016	0.003651
-5506	100861	True	High	Sequest HT (A2)	Unambiguous	IGVSFSPcEMSDLGTYK	C8(Carbamidomethyl)	1	A0A2R7VPR9	A0A2R7VPR9	0	2	0.2	0	1	1	94593719	189086711	189086121	3.12	0.00295	HCD	MS2	8797975	74682	424919	13679	091219_sh_MW_1.raw	F2	1.15	1	0.002016	0.0001281
-5506	101181	True	High	Sequest HT (A2)	Unambiguous	cGGVVFAAEQVLAR	C1(Carbamidomethyl)	1	A0A2R7X2M8	A0A2R7X2M8	0	3	0.3892	0	1	1	49292682	147676590	147676276	2.13	0.00105	HCD	MS2	1467892	125537	425534	13712	091219_sh_MW_1.raw	F2	1.85	1	0.002016	0.003482
-5506	101331	True	High	Sequest HT (A2)	Unambiguous	NQLNTFWEQSDVDLSR		1	A0A2R7VN18	A0A2R7VN18	0	2	0.2937	0	1	1	97646100	195191472	195191444	0.14	0.00014	HCD	MS2	1280075	71097	425801	13728	091219_sh_MW_1.raw	F2	1.26	1	0.002016	0.005184
-5506	101451	True	High	Sequest HT (A2)	Unambiguous	LTLADPIVGSLSScTR	C14(Carbamidomethyl)	1	A0A2R7X3Z4	A0A2R7X3Z4	0	2	0.2568	0	1	1	84544818	168988909	168988400	3.01	0.00254	HCD	MS2	0	44703	425985	13741	091219_sh_MW_1.raw	F2	0.74	1	0.002016	0.008561
-5506	103567	True	High	Sequest HT (A2)	Unambiguous	AEVAAATENPDKLIIAITSDR		1	A0A2R7WX91	A0A2R7WX91	1	2	0.3162	0	1	1	109959082	219817436	219816630	3.67	0.00403	HCD	MS2	0	309498	430971	13966	091219_sh_MW_1.raw	F2	1.17	1	0.002016	0.002027
-5506	101511	True	High	Sequest HT (A2)	Unambiguous	LANSIIEIVAAR		1	A0A2R7WQU1	A0A2R7WQU1	0	2	0.5278	0	1	1	63538147	126975566	126975251	2.48	0.00158	HCD	MS2	1149327	36270	426101	13747	091219_sh_MW_1.raw	F2	1.08	1	0.002016	0.005858
-5506	60673	True	High	Sequest HT (A2)	Unambiguous	VVDDLAASLSR		1	A0A2R7WR64	A0A2R7WR64	0	2	0.537	0	1	1	57331415	114562102	114561608	4.31	0.00247	HCD	MS2	3458742	3420	346664	9388	091219_sh_MW_1.raw	F2	1.08	1	0.002016	0.001637
-5506	102181	True	High	Sequest HT (A2)	Unambiguous	GSDVIIMLVGNK		2	A0A2R7VTU1	A0A2R7VTU1; O18334	0	2	0.2844	0	1	1	62334924	124569121	124568713	3.27	0.00204	HCD	MS2	0	74253	427744	13818	091219_sh_MW_1.raw	F2	1.09	1	0.002016	0.001604
-5506	102293	True	High	Sequest HT (A2)	Unambiguous	GLAVFISDIR		2	P91926	P91926; A0A2R7WGA6	0	2	0.2568	0	1	1	54581860	109062993	109062552	4.04	0.0022	HCD	MS2	442473	68908	428124	13830	091219_sh_MW_1.raw	F2	0.74	1	0.002016	0.004979
-5506	59979	True	High	Sequest HT (A2)	Unambiguous	LcETSLEIVTK	C2(Carbamidomethyl)	1	A0A2R7X8Y3	A0A2R7X8Y3	0	2	0.4648	0	1	1	64684479	129268230	129267663	4.39	0.00283	HCD	MS2	1860141	5257	345532	9313	091219_sh_MW_1.raw	F2	1.42	1	0.002016	0.004282
-5506	102423	True	High	Sequest HT (A2)	Unambiguous	IDGQSIDLDKNLEAAGLIPGcPPK	C21(Carbamidomethyl)	1	A0A2R7W3H7	A0A2R7W3H7	1	3	0.2275	0	1	1	84110791	252130918	252129666	4.96	0.00417	HCD	MS2	6348918	68324	428405	13844	091219_sh_MW_1.raw	F2	1.67	1	0.002016	0.0007742
-5506	102573	True	High	Sequest HT (A2)	Unambiguous	QALLcVLADNcDEPMYK	C5(Carbamidomethyl); C11(Carbamidomethyl)	1	A0A2R7WM39	A0A2R7WM39	0	2	0.4345	0	1	1	102046906	203993083	203992349	3.6	0.00367	HCD	MS2	0	106743	428746	13861	091219_sh_MW_1.raw	F2	1.45	1	0.002016	0.001572
-5506	59559	True	High	Sequest HT (A2)	Unambiguous	VVDALGNPIDGKGPLSTK		1	A0A2R7W0K4	A0A2R7W0K4	1	2	0.6287	0	1	1	89099451	178098174	178098034	0.78	0.0007	HCD	MS2	1293617	64582	344624	9268	091219_sh_MW_1.raw	F2	1.67	1	0.002016	0.004558
-5506	59489	True	High	Sequest HT (A2)	Unambiguous	SNSQLnLNGTMTSGYR	N6(Asn->Asp)	1	A0A2R7WJG7	A0A2R7WJG7	0	2	0.0833	0	1	1	87240546	174380364	174379664	4.01	0.0035	HCD	MS2	2450445	33633	344534	9261	091219_sh_MW_1.raw	F2	1.08	1	0.002016	0.009406
-5506	102583	True	High	Sequest HT (A2)	Unambiguous	GLVTVWAEHIADEAR		1	A0A2R7VNT8	A0A2R7VNT8	0	3	0.5984	0	1	1	55629114	166685886	166685474	2.47	0.00137	HCD	MS2	5289919	36270	428754	13862	091219_sh_MW_1.raw	F2	1.27	1	0.002016	0.001209
-5506	59103	True	High	Sequest HT (A2)	Unambiguous	YVITYDNPESIVHK		1	A0A2R7W163	A0A2R7W163	0	3	0.3106	0	1	1	55995691	167785617	167784826	4.72	0.00264	HCD	MS2	4535223	9798	343918	9220	091219_sh_MW_1.raw	F2	1.32	1	0.002016	0.005717
-5506	102893	True	High	Sequest HT (A2)	Unambiguous	GQVPPLVTTDFIVQDQGNSSPR		1	A0A2R7WZP6	A0A2R7WZP6	0	2	0.5302	0	1	1	117810486	235520244	235519391	3.62	0.00426	HCD	MS2	0	155095	429287	13894	091219_sh_MW_1.raw	F2	1.49	1	0.002016	0.005904
-5506	103353	True	High	Sequest HT (A2)	Unambiguous	AEVAAATENPDKLIIAITSDR		1	A0A2R7WX91	A0A2R7WX91	1	3	0.3264	0	1	1	73339648	219817490	219816630	3.91	0.00287	HCD	MS2	1729313	72988	430440	13943	091219_sh_MW_1.raw	F2	1.44	1	0.002016	0.0001251
-5506	58953	True	High	Sequest HT (A2)	Unambiguous	DTVVMVTPGVSQR		1	A0A2R7XAF7	A0A2R7XAF7	0	2	0.3866	0	1	1	69486694	138872661	138872023	4.6	0.00319	HCD	MS2	3942234	35220	343794	9204	091219_sh_MW_1.raw	F2	1.19	1	0.002016	0.003183
-5506	58853	True	High	Sequest HT (A2)	Unambiguous	HTGGVDPGLLEPVTSTPSAGR		1	A0A2R7WJG7	A0A2R7WJG7	0	3	0.4149	0	1	1	68335455	204804911	204804071	4.1	0.0028	HCD	MS2	1565412	1793	343715	9194	091219_sh_MW_1.raw	F2	0.94	1	0.002016	0.006914
-5506	101811	True	High	Sequest HT (A2)	Unambiguous	TcLLIVFSK	C2(Carbamidomethyl)	3	A0A2R7WZS0	A0A2R7WZS0; P48148; A0A2R7X021	0	2	0.5984	0	1	1	54081165	108061601	108061218	3.55	0.00192	HCD	MS2	9918878	75290	426800	13779	091219_sh_MW_1.raw	F2	1.27	1	0.002016	0.007759
-5506	99971	True	High	Sequest HT (A2)	Unambiguous	GTVcTIcSVSEVGADTLGLR	C4(Carbamidomethyl); C7(Carbamidomethyl)	1	A0A2R7WBL9	A0A2R7WBL9	0	3	0.2544	0	1	1	69901257	209502317	209501582	3.51	0.00245	HCD	MS2	0	65353	423279	13585	091219_sh_MW_1.raw	F2	1.14	1	0.002016	0.006313
-5506	106397	True	High	Sequest HT (A2)	Unambiguous	SLPVWEVNMLK		1	A0A2R7WM92	A0A2R7WM92	0	2	0.2991	0	1	1	65835974	131571221	131570787	3.3	0.00217	HCD	MS2	5166239	113054	438708	14273	091219_sh_MW_1.raw	F2	1.07	1	0.002016	0.005981
-5506	53692	True	High	Sequest HT (A2)	Unambiguous	KISSADLQNQAVDDVISK		1	A0A2R7WXM7	A0A2R7WXM7	1	3	0.1765	0	1	1	64434351	193101596	193100801	4.12	0.00265	HCD	MS2	899761	9312	334816	8644	091219_sh_MW_1.raw	F2	1.02	1	0.002016	0.001597
-5506	109915	True	High	Sequest HT (A2)	Unambiguous	AAWPAASAWGSPALIH		2	A0A2R7WU15	A0A2R7WU15; A0A2R7WU32	0	2	0.416	0	1	1	80341541	160582353	160581724	3.92	0.00315	HCD	MS2	7225799	16164	447715	14659	091219_sh_MW_1.raw	F2	1.25	1	0.002016	0.002665
-5506	48141	True	High	Sequest HT (A2)	Unambiguous	ADVVESWVADKESHVR		1	A0A2R7WVE9	A0A2R7WVE9	1	2	0.3333	0	1	1	91395819	182690911	182690315	3.26	0.00298	HCD	MS2	0	75905	325491	8055	091219_sh_MW_1.raw	F2	1.2	1	0.002016	0.00166
-5506	47981	True	High	Sequest HT (A2)	Unambiguous	LEEVEAnAIVGGR	N7(Asn->Asp)	1	A0A2R7W6P6	A0A2R7W6P6	0	2	0.3385	0	1	1	67935382	135770036	135769579	3.37	0.00229	HCD	MS2	6311435	28485	325187	8038	091219_sh_MW_1.raw	F2	1.3	1	0.002016	0.007216
-5506	47961	True	High	Sequest HT (A2)	Unambiguous	VVLIGDSGVGK		1	A0A2R7VWS8	A0A2R7VWS8	0	2	0.469	0	1	1	52230963	104361199	104360954	2.35	0.00122	HCD	MS2	0	33630	325167	8036	091219_sh_MW_1.raw	F2	1.13	1	0.002016	0.008313
-5506	109965	True	High	Sequest HT (A2)	Unambiguous	AIQIYEQVASSSLDSSLLK		1	A0A2R7WUS8	A0A2R7WUS8	0	3	0.3019	0	1	1	68470306	205209464	205208593	4.25	0.0029	HCD	MS2	3556326	32235	447779	14664	091219_sh_MW_1.raw	F2	1.06	1	0.002016	0.001775
-5506	110055	True	High	Sequest HT (A2)	Unambiguous	AIQIYEQVASSSLDSSLLK		1	A0A2R7WUS8	A0A2R7WUS8	0	2	0.4459	0	1	1	102655017	205209307	205208593	3.48	0.00357	HCD	MS2	2999442	56881	448100	14674	091219_sh_MW_1.raw	F2	1.48	1	0.002016	0.007146
-5506	110245	True	High	Sequest HT (A2)	Unambiguous	IHFPLVTYAPVISSEK		1	A0A2R7WES2	A0A2R7WES2	0	2	0.3882	0	1	1	90100189	180099651	180098945	3.92	0.00353	HCD	MS2	0	37582	448543	14694	091219_sh_MW_1.raw	F2	0.85	1	0.002016	0.0009016
-5506	110935	True	High	Sequest HT (A2)	Unambiguous	SPNASSSLIEYVLnGSK	N14(Asn->Asp)	1	A0A2R7WG40	A0A2R7WG40	0	2	0.4012	0	1	1	88394598	176688469	176688069	2.27	0.002	HCD	MS2	8099702	103808	449907	14767	091219_sh_MW_1.raw	F2	1.72	1	0.002016	0.0009361
-5506	45944	True	High	Sequest HT (A2)	Unambiguous	REELLENVQSGMQDAK		1	A0A2R7X9I7	A0A2R7X9I7	1	2	0.3231	0	1	1	92395514	184690300	184689635	3.6	0.00333	HCD	MS2	0	175306	322134	7823	091219_sh_MW_1.raw	F2	1.3	1	0.002016	0.004336
-5506	111275	True	High	Sequest HT (A2)	Unambiguous	VYIGSFWDQPLR		1	A0A2R7VRA4	A0A2R7VRA4	0	2	0.1159	0	1	1	74088495	148076262	148075833	2.9	0.00215	HCD	MS2	435172	21884	450959	14804	091219_sh_MW_1.raw	F2	0.69	1	0.002016	0.003608
-5506	111365	True	High	Sequest HT (A2)	Unambiguous	DDSNLDALELMSDPK		1	A0A2R7VTA7	A0A2R7VTA7	0	2	0.6213	0	1	1	83188306	166275884	166275271	3.69	0.00306	HCD	MS2	2408291	62943	451051	14813	091219_sh_MW_1.raw	F2	1.69	1	0.002016	0.0004798
-5506	45828	True	High	Sequest HT (A2)	Unambiguous	TSQDTAASAVDVGLR		1	A0A2R7WJZ4	A0A2R7WJZ4	0	2	0.5317	0	1	1	74587842	149074956	149074453	3.38	0.00252	HCD	MS2	0	44404	321853	7811	091219_sh_MW_1.raw	F2	1.26	1	0.002016	0.0005811
-5506	111477	True	High	Sequest HT (A2)	Unambiguous	GSSGGGLIAAAPAIAAAPAISAGLR		1	A0A2R7VQ70	A0A2R7VQ70	0	2	0.5303	0	1	1	106059619	212018511	212018223	1.36	0.00144	HCD	MS2	0	118747	451236	14825	091219_sh_MW_1.raw	F2	1.32	1	0.002016	0.005345
-5506	45292	True	High	Sequest HT (A2)	Unambiguous	DVVVAEGSSAQFR		1	A0A2R7WT09	A0A2R7WT09	0	2	0.2211	0	1	1	68284705	136468682	136468047	4.65	0.00317	HCD	MS2	0	39097	320858	7754	091219_sh_MW_1.raw	F2	0.95	1	0.002016	0.0004759
-5506	48401	True	High	Sequest HT (A2)	Unambiguous	TTTIDTAIIK		1	A0A2R7X2M8	A0A2R7X2M8	0	2	0.6629	0	1	1	53881543	107662358	107661977	3.54	0.00191	HCD	MS2	1824567	12842	325931	8083	091219_sh_MW_1.raw	F2	0.89	1	0.002016	0.004792
-5506	45272	True	High	Sequest HT (A2)	Unambiguous	ETHSQVIYAEDVVGSPR		1	A0A2R7WK57	A0A2R7WK57	0	3	0.1959	0	1	1	62964893	188693222	188692428	4.21	0.00265	HCD	MS2	1984188	26431	320843	7752	091219_sh_MW_1.raw	F2	0.97	1	0.002016	0.005002
-5506	111497	True	High	Sequest HT (A2)	Unambiguous	YDPIAVHAAIPAVIPGALPAAR		1	A0A2R7WXB9	A0A2R7WXB9	0	3	0	0	1	1	72841803	218323954	218323353	2.75	0.002	HCD	MS2	1627083	65791	451262	14827	091219_sh_MW_1.raw	F2	1.09	1	0.002016	0.000386
-5506	44971	True	High	Sequest HT (A2)	Unambiguous	DAGVYEcIAR	C7(Carbamidomethyl)	1	A0A2R7WKY0	A0A2R7WKY0	0	2	0.6	0	1	1	57727130	115353533	115353063	4.07	0.00235	HCD	MS2	4786388	22455	320363	7719	091219_sh_MW_1.raw	F2	1.25	1	0.002016	0.001111
-5506	44791	True	High	Sequest HT (A2)	Unambiguous	DVVLSSDDYGR		1	P13395	P13395	0	2	0.4516	0	1	1	61329065	122557402	122556952	3.67	0.00225	HCD	MS2	1185031	7677	320061	7700	091219_sh_MW_1.raw	F2	0.62	1	0.002016	0.000499
-5506	111657	True	High	Sequest HT (A2)	Unambiguous	VGQISLYDGPLAQFGEAGK		1	A0A2R7W5K7	A0A2R7W5K7	0	2	0.2682	0	1	1	97550232	194999736	194999672	0.33	0.00032	HCD	MS2	1237348	128027	451557	14844	091219_sh_MW_1.raw	F2	1.79	1	0.002016	0.004947
-5506	44268	True	High	Sequest HT (A2)	Unambiguous	QGDVVQGSYSLQEPDGSR		1	A0A2R7VRX4	A0A2R7VRX4	0	2	0.7315	0	1	1	96145166	192189604	192188862	3.86	0.00371	HCD	MS2	0	147772	319156	7640	091219_sh_MW_1.raw	F2	1.49	1	0.002016	0.002271
-5506	111857	True	High	Sequest HT (A2)	Unambiguous	HQEVVTDFQEQLDLLSK		1	A0A2R7W4X6	A0A2R7W4X6	0	2	0.5767	0	1	1	101501965	202903203	202902366	4.12	0.00418	HCD	MS2	0	87214	451948	14865	091219_sh_MW_1.raw	F2	1.89	1	0.002016	0.001535
-5506	112117	True	High	Sequest HT (A2)	Unambiguous	HQEVVTDFQEQLDLLSK		1	A0A2R7W4X6	A0A2R7W4X6	0	3	0.6323	0	1	1	67701477	202902976	202902366	3.01	0.00203	HCD	MS2	1848736	33315	452696	14893	091219_sh_MW_1.raw	F2	1.55	1	0.002016	0.0006857
-5506	112187	True	High	Sequest HT (A2)	Unambiguous	AAVQGDENYAASSATETVNALSQLSSAAR		1	A0A2R7W3X4	A0A2R7W3X4	0	3	0.4914	0	1	1	96146765	288238840	288237625	4.22	0.00405	HCD	MS2	0	34755	452837	14901	091219_sh_MW_1.raw	F2	1.75	1	0.002016	0.002653
-5506	43251	True	High	Sequest HT (A2)	Unambiguous	KADIGVAMGISGSDVSK		6	K0GG94	A0A2R7W1L1; K0GG94; A0A2R7W1L8; K0GEY3; I7LHP3; A0A2R7W600	1	2	0	0	1	1	81792859	163484990	163484180	4.96	0.00405	HCD	MS2	1731176	66615	317759	7528	091219_sh_MW_1.raw	F2	1.4	1	0.002016	0.002189
-5506	112267	True	High	Sequest HT (A2)	Unambiguous	IHFPLVTYAPVISAEK		4	P06605	P06605; P06603; A0A2R7X405; A0A2R7WCZ9	0	2	0.2069	0	1	1	89300586	178500444	178499453	5.55	0.00495	HCD	MS2	6497408	98258	453195	14909	091219_sh_MW_1.raw	F2	1.45	1	0.002016	0.001483
-5506	112287	True	High	Sequest HT (A2)	Unambiguous	LITTFFLTEEPK		1	A0A2R7VYQ3	A0A2R7VYQ3	0	2	0.2184	0	1	1	71989752	143878777	143878281	3.45	0.00248	HCD	MS2	0	87725	453224	14911	091219_sh_MW_1.raw	F2	0.87	1	0.002016	0.001064
-5506	112655	True	High	Sequest HT (A2)	Unambiguous	AKLEQELASVAADYEEVSK		1	A0A2R7W6P6	A0A2R7W6P6	1	2	0.202	0	1	1	104052991	208005254	208004446	3.89	0.00404	HCD	MS2	0	124061	454304	14953	091219_sh_MW_1.raw	F2	0.99	1	0.002016	0.002265
-5506	42724	True	High	Sequest HT (A2)	Unambiguous	KTEDAMSTVPNTESISEAEEAK		1	A0A2R7W3H7	A0A2R7W3H7	1	3	0.4653	0	1	1	78970392	236709720	236708679	4.4	0.00347	HCD	MS2	142602	22110	317044	7473	091219_sh_MW_1.raw	F2	1.44	1	0.002016	0.004342
-5506	112872	True	High	Sequest HT (A2)	Unambiguous	GSISYEDFGSLWR		1	A0A2R7WIV1	A0A2R7WIV1	0	2	0.3874	0	1	1	75886017	151671306	151670668	4.2	0.00319	HCD	MS2	0	48865	454796	14976	091219_sh_MW_1.raw	F2	1.11	1	0.002016	0.004322
-5506	45212	True	High	Sequest HT (A2)	Unambiguous	LDSGVVTcIAK	C8(Carbamidomethyl)	1	A0A2R7WT09	A0A2R7WT09	0	2	0.4821	0	1	1	58181317	116261907	116261364	4.67	0.00272	HCD	MS2	942279	24325	320800	7746	091219_sh_MW_1.raw	F2	1.12	1	0.002016	0.005232
-5506	53712	True	High	Sequest HT (A2)	Unambiguous	GATDNYMDDIER		1	A0A2R7VXE4	A0A2R7VXE4	0	2	0.7974	0	1	1	70029614	139958501	139957943	3.98	0.00279	HCD	MS2	9906859	23925	334831	8646	091219_sh_MW_1.raw	F2	1.53	1	0.002016	0.007479
-5506	48471	True	High	Sequest HT (A2)	Unambiguous	ITSIEVISDGNQNK		2	A0A077D2E1	A0A077D2E1; A0A2R7X5W9	0	2	0.5087	0	1	1	75939655	151778581	151778058	3.45	0.00262	HCD	MS2	0	42674	325977	8090	091219_sh_MW_1.raw	F2	1.73	1	0.002016	0.004531
-5506	109789	True	High	Sequest HT (A2)	Unambiguous	YAPAPQLEISPLQQPILR		1	A0A2R7X274	A0A2R7X274	0	3	0.6169	0	1	1	67871967	203414444	203413824	3.05	0.00207	HCD	MS2	299476	26091	447331	14645	091219_sh_MW_1.raw	F2	1.54	1	0.002016	0.003627
-5506	53397	True	High	Sequest HT (A2)	Unambiguous	SFLFEQEHSQEGVGVSNR		1	A0A2R7WL11	A0A2R7WL11	0	2	0.0408	0	1	1	102548987	204997246	204996246	4.88	0.005	HCD	MS2	2968185	136639	334358	8611	091219_sh_MW_1.raw	F2	0.98	1	0.002016	0.003536
-5506	53016	True	High	Sequest HT (A2)	Unambiguous	STIGVEFATR		1	A0A2R7VWS8	A0A2R7VWS8	0	2	0.4815	0	1	1	54079004	108057280	108056840	4.07	0.0022	HCD	MS2	0	39243	333606	8571	091219_sh_MW_1.raw	F2	1.62	1	0.002016	0.005978
-5506	107317	True	High	Sequest HT (A2)	Unambiguous	DVLSVAFSVDNR		1	A0A2R7WYN8	A0A2R7WYN8	0	2	0.6494	0	1	1	66134308	132167888	132167466	3.2	0.00211	HCD	MS2	0	70078	441284	14379	091219_sh_MW_1.raw	F2	1.74	1	0.002016	0.001703
-5506	52645	True	High	Sequest HT (A2)	Unambiguous	SLLASQTNSSDEAAMTVR		1	A0A2R7WWV1	A0A2R7WWV1	0	3	0.3643	0	1	1	62764111	188090879	188090183	3.7	0.00232	HCD	MS2	0	25725	332974	8531	091219_sh_MW_1.raw	F2	1.4	1	0.002016	0.0003092
-5506	52365	True	High	Sequest HT (A2)	Unambiguous	DPSTEGGEVILR		1	A0A2R7WJ20	A0A2R7WJ20	0	2	0.4632	0	1	1	63682831	127264934	127264302	4.97	0.00316	HCD	MS2	4452552	36270	332230	8500	091219_sh_MW_1.raw	F2	0.95	1	0.002016	0.007247
-5506	52265	True	High	Sequest HT (A2)	Unambiguous	DLEGIQPATAAAPASAK		1	A0A2R7VYP3	A0A2R7VYP3	0	2	0.0625	0	1	1	80592670	161084612	161083843	4.77	0.00385	HCD	MS2	1750295	60577	332129	8490	091219_sh_MW_1.raw	F2	0.64	1	0.002016	0.001977
-5506	107587	True	High	Sequest HT (A2)	Unambiguous	IDPAISLMEDDGGPELPTR		1	A0A2R7WK02	A0A2R7WK02	0	2	0.5102	0	1	1	101349774	202598821	202597975	4.18	0.00423	HCD	MS2	1287628	74789	442219	14410	091219_sh_MW_1.raw	F2	1.47	1	0.002016	0.00143
-5506	107607	True	High	Sequest HT (A2)	Unambiguous	GDIEGVIcAGLLEGGK	C8(Carbamidomethyl)	1	A0A2R7WH12	A0A2R7WH12	0	2	0.3043	0	1	1	79440875	158781023	158780468	3.49	0.00277	HCD	MS2	0	88548	442242	14412	091219_sh_MW_1.raw	F2	1.38	1	0.002016	0.03581
-5506	107667	True	High	Sequest HT (A2)	Unambiguous	EDSFVSTAEAGELLVER		1	A0A2R7WE40	A0A2R7WE40	0	3	0.4932	0	1	1	61797223	185190213	185189706	2.74	0.00169	HCD	MS2	0	62460	442386	14418	091219_sh_MW_1.raw	F2	1.46	1	0.002016	0.01355
-5506	51325	True	High	Sequest HT (A2)	Unambiguous	DPFSSPSVVTK		1	A0A2R7WUS2	A0A2R7WUS2	0	2	0.363	0	1	1	58230292	116359856	116359428	3.68	0.00214	HCD	MS2	3712533	16409	330660	8390	091219_sh_MW_1.raw	F2	1.46	1	0.002016	0.001786
-5506	51165	True	High	Sequest HT (A2)	Unambiguous	QGDVVQGSYSLQEPDGSR		1	A0A2R7VRX4	A0A2R7VRX4	0	2	0.5328	0	1	1	96145209	192189690	192188862	4.31	0.00414	HCD	MS2	0	39343	330430	8373	091219_sh_MW_1.raw	F2	1.37	1	0.002016	0.0003994
-5506	107737	True	High	Sequest HT (A2)	Unambiguous	LETGSYLPAESAGGIELIAGR		1	A0A2R7WHV1	A0A2R7WHV1	0	2	0.3458	0	1	1	105255286	210409844	210409207	3.02	0.00318	HCD	MS2	0	86637	442645	14426	091219_sh_MW_1.raw	F2	1.07	1	0.002016	0.002581
-5506	107787	True	High	Sequest HT (A2)	Unambiguous	LIEDESADLTTLDSGEVFSAGR		1	A0A2R7X7V0	A0A2R7X7V0	0	2	0.5833	0	1	1	116306165	232511601	232510924	2.91	0.00339	HCD	MS2	0	224025	442716	14431	091219_sh_MW_1.raw	F2	2.52	1	0.002016	0.001145
-5506	107807	True	High	Sequest HT (A2)	Unambiguous	APTILSYNTYAGSLEELR		1	A0A2R7W3H7	A0A2R7W3H7	0	2	0.1923	0	1	1	99951581	199802434	199801785	3.25	0.00325	HCD	MS2	0	83869	442746	14433	091219_sh_MW_1.raw	F2	1.56	1	0.002016	0.0007241
-5506	48481	True	High	Sequest HT (A2)	Unambiguous	FAQGGNAIFEGR		1	A0A2R7WT09	A0A2R7WT09	0	2	0	0	1	1	63381720	126662712	126662256	3.6	0.00228	HCD	MS2	4817556	20807	325983	8091	091219_sh_MW_1.raw	F2	1.41	1	0.002016	0.001701
-5506	107897	True	High	Sequest HT (A2)	Unambiguous	LETGSYLPAESAGGIELIAGR		1	A0A2R7WHV1	A0A2R7WHV1	0	3	0.2171	0	1	1	70203827	210410025	210409207	3.89	0.00273	HCD	MS2	2313474	45459	443020	14443	091219_sh_MW_1.raw	F2	1.29	1	0.002016	0.000805
-5506	108407	True	High	Sequest HT (A2)	Unambiguous	LAGADEEIDWMELK		1	A0A2R7VTE5	A0A2R7VTE5	0	2	0.3043	0	1	1	81038727	161976726	161976215	3.15	0.00255	HCD	MS2	0	111527	444359	14496	091219_sh_MW_1.raw	F2	1.38	1	0.002016	0.0002919
-5506	108437	True	High	Sequest HT (A2)	Unambiguous	LHLNEWVAPIQDQLQGGTYK		1	A0A2R7VR78	A0A2R7VR78	0	3	0.411	0	1	1	77073639	231019461	231018771	2.99	0.0023	HCD	MS2	7297556	22305	444411	14500	091219_sh_MW_1.raw	F2	1.46	1	0.002016	0.00306
-5506	50134	True	High	Sequest HT (A2)	Unambiguous	VLHWYDSQVVK		1	A0A2R7WQX0	A0A2R7WQX0	0	3	0.1966	0	1	1	45857965	137372440	137372121	2.32	0.00106	HCD	MS2	1051368	19479	328740	8265	091219_sh_MW_1.raw	F2	1.17	1	0.002016	0.00945
-5506	108467	True	High	Sequest HT (A2)	Unambiguous	GLITPIIFR		1	A0A2R7VYP3	A0A2R7VYP3	0	2	0.3444	0	1	1	51532831	102964934	102964553	3.7	0.00191	HCD	MS2	0	59241	444440	14503	091219_sh_MW_1.raw	F2	0.9	1	0.002016	0.001771
-5506	49495	True	High	Sequest HT (A2)	Unambiguous	QVTVNDLPVGR		1	A0A2R7VRV4	A0A2R7VRV4	0	2	0.4545	0	1	1	59933551	119766374	119765861	4.29	0.00257	HCD	MS2	3754899	2034	327658	8198	091219_sh_MW_1.raw	F2	0.55	1	0.002016	0.005534
-5506	49335	True	High	Sequest HT (A2)	Unambiguous	GDVSMGcASTLGHYNPYK	C7(Carbamidomethyl)	1	A0A2R7X0N3	A0A2R7X0N3	0	2	0.0175	0	1	1	97893640	195686553	195685786	3.92	0.00383	HCD	MS2	6501085	84828	327443	8181	091219_sh_MW_1.raw	F2	0.57	1	0.002016	0.0067
-5506	108857	True	High	Sequest HT (A2)	Unambiguous	QTSDIFLEIESASPR		1	A0A2R7WR83	A0A2R7WR83	0	2	0.2675	0	1	1	84692871	169285015	169284391	3.69	0.00312	HCD	MS2	1045525	46947	445254	14544	091219_sh_MW_1.raw	F2	1.57	1	0.002016	0.001795
-5506	109047	True	High	Sequest HT (A2)	Unambiguous	GVVISPQnYLQPLPIR	N8(Asn->Asp)	1	A0A2R7X274	A0A2R7X274	0	2	0.6176	0	1	1	89801312	179501897	179501125	4.3	0.00386	HCD	MS2	343684	37984	445701	14565	091219_sh_MW_1.raw	F2	1.36	1	0.002016	0.0026
-5506	49055	True	High	Sequest HT (A2)	Unambiguous	NcAYLGEPGIEGDER	C2(Carbamidomethyl)	1	A0A2R7W230	A0A2R7W230	0	2	0.6392	0	1	1	84037286	167973845	167973298	3.26	0.00274	HCD	MS2	8093481	81173	327056	8152	091219_sh_MW_1.raw	F2	1.58	1	0.002016	0.07005
-5506	109057	True	High	Sequest HT (A2)	Unambiguous	FGLSLTTLGDINK		1	A0A2R7WK57	A0A2R7WK57	0	2	0.5614	0	1	1	68988501	137876274	137875766	3.69	0.00254	HCD	MS2	5958229	65359	445713	14566	091219_sh_MW_1.raw	F2	1.71	1	0.002016	0.0007325
-5506	109187	True	High	Sequest HT (A2)	Unambiguous	LSNNDIDNIPLILK		1	A0A2R7WEA0	A0A2R7WEA0	0	2	0.4079	0	1	1	79144897	158189067	158188465	3.81	0.00301	HCD	MS2	3660958	68942	445917	14579	091219_sh_MW_1.raw	F2	1.52	1	0.002016	0.0007615
-5506	48855	True	High	Sequest HT (A2)	Unambiguous	ALDYIASQAGQPQGPGPAQR		1	A0A2R7X1A9	A0A2R7X1A9	0	2	0.3707	0	1	1	101301477	202502226	202501483	3.67	0.00372	HCD	MS2	3219132	28200	326612	8131	091219_sh_MW_1.raw	F2	1.16	1	0.002016	0.004041
-5506	48845	True	High	Sequest HT (A2)	Unambiguous	ASNALGEAVTTASMK		1	A0A2R7WT09	A0A2R7WT09	0	2	0.012	0	1	1	72586676	145072624	145072062	3.88	0.00281	HCD	MS2	197061	28725	326605	8130	091219_sh_MW_1.raw	F2	0.83	1	0.002016	0.003558
-5506	48725	True	High	Sequest HT (A2)	Unambiguous	VQAYSTVGSFSPTASK		1	A0A2R7VYQ3	A0A2R7VYQ3	0	2	0.553	0	1	1	81541113	162981499	162981188	1.91	0.00156	HCD	MS2	0	33615	326340	8117	091219_sh_MW_1.raw	F2	1.32	1	0.002016	0.05332
-5506	108287	True	High	Sequest HT (A2)	Unambiguous	ISLGLPVGAVINcADNTGAK	C13(Carbamidomethyl)	1	A0A2R7X1T0	A0A2R7X1T0	0	2	0.5393	0	1	1	98552478	197004228	197003754	2.41	0.00237	HCD	MS2	0	81642	444004	14484	091219_sh_MW_1.raw	F2	1.91	1	0.002016	0.001749
-5506	99725	True	High	Sequest HT (A2)	Unambiguous	ASGGEIPPNAVPGGFDGEQLYIGR		1	A0A2R7WQE8	A0A2R7WQE8	0	2	0.2222	0	1	1	120109705	240118682	240117826	3.56	0.00428	HCD	MS2	0	284014	422866	13558	091219_sh_MW_1.raw	F2	0.9	1	0.002016	0.0003838
-5506	99715	True	High	Sequest HT (A2)	Unambiguous	VFLGGLPSNVTETDLR		2	A0A2R7VP15	A0A2R7VP15; P48809	0	2	0.504	0	1	1	85946301	171791875	171791193	3.97	0.00341	HCD	MS2	4521524	21928	422812	13557	091219_sh_MW_1.raw	F2	1.25	1	0.002016	0.0006644
-5506	62939	True	High	Sequest HT (A2)	Unambiguous	GYGFGGGAGcLSMDK	C10(Carbamidomethyl)	1	A0A2R7X2M8	A0A2R7X2M8	0	2	0.5385	0	1	1	73881879	147663030	147662461	3.85	0.00284	HCD	MS2	4298522	14239	350576	9635	091219_sh_MW_1.raw	F2	1.04	1	0.002016	0.002766
-5506	86001	True	High	Sequest HT (A2)	Unambiguous	TALAIDTIINQK		2	A0A2R7W0K4	A0A2R7W0K4; P35381	0	2	0.5061	0	1	1	65088007	130075286	130074709	4.43	0.00288	HCD	MS2	6866686	17454	393989	12094	091219_sh_MW_1.raw	F2	1.64	1	0.002016	0.002886
-5506	76821	True	High	Sequest HT (A2)	Unambiguous	LVSSEDVGRDEANVQSLLK		1	A0A2R7X9R7	A0A2R7X9R7	1	2	0	0	1	1	103004028	205907329	205906659	3.25	0.00335	HCD	MS2	0	113511	374962	11108	091219_sh_MW_1.raw	F2	1.55	1	0.002016	0.0001944
-5506	76681	True	High	Sequest HT (A2)	Unambiguous	HLMGVEDLLQK		2	A0A2R7X9R7	Q00963; A0A2R7X9R7	0	2	0.3333	0	1	1	64184711	128268694	128268238	3.55	0.00228	HCD	MS2	6067948	22009	374760	11093	091219_sh_MW_1.raw	F2	1.53	1	0.002016	0.004151
-5506	76481	True	High	Sequest HT (A2)	Unambiguous	YTIQEDIHNDWVScVR	C14(Carbamidomethyl)	1	A0A2R7WYN8	A0A2R7WYN8	0	2	0.3462	0	1	1	101797485	203494243	203493380	4.24	0.00432	HCD	MS2	3083249	220160	374393	11072	091219_sh_MW_1.raw	F2	1.56	1	0.002016	0.008985
-5506	76421	True	High	Sequest HT (A2)	Unambiguous	QLGEVASFGGSNIEPSVR		1	A0A2R7W8V8	A0A2R7W8V8	0	3	0.3526	0	1	1	61631714	184693686	184692937	4.06	0.0025	HCD	MS2	0	21152	374277	11066	091219_sh_MW_1.raw	F2	1.56	1	0.002016	0.0001391
-5506	76381	True	High	Sequest HT (A2)	Unambiguous	DNVGVVVFGNDK		1	A0A2R7W0K4	A0A2R7W0K4	0	2	0.374	0	1	1	63182501	126264275	126263754	4.12	0.0026	HCD	MS2	4394159	19060	374253	11062	091219_sh_MW_1.raw	F2	1.23	1	0.002016	0.001151
-5506	76371	True	High	Sequest HT (A2)	Unambiguous	YSNSDVIIYVGcGER	C12(Carbamidomethyl)	2	Q27331	Q27331; P48602	0	2	0.2105	0	1	1	86640747	173180766	173180066	4.04	0.0035	HCD	MS2	0	53084	374246	11061	091219_sh_MW_1.raw	F2	0.95	1	0.002016	0.00146
-5506	87170	True	High	Sequest HT (A2)	Unambiguous	QELISLNTEYTSISR		1	A0A2R7WZH9	A0A2R7WZH9	0	2	0.396	0	1	1	87745581	175390434	175389667	4.38	0.00384	HCD	MS2	0	38707	396314	12217	091219_sh_MW_1.raw	F2	1.01	1	0.002016	0.00221
-5506	87326	True	High	Sequest HT (A2)	Unambiguous	SVTESINSLVDVcTSAAPGQK	C13(Carbamidomethyl)	1	A0A2R7W3X4	A0A2R7W3X4	0	2	0.3016	0	1	1	108203931	216307134	216305979	5.34	0.00577	HCD	MS2	1746525	82899	396536	12234	091219_sh_MW_1.raw	F2	1.26	1	0.002016	0.001721
-5506	87336	True	High	Sequest HT (A2)	Unambiguous	IGPELTNMDIVSGR		1	A0A2R7WR75	A0A2R7WR75	0	2	0.5291	0	1	1	75139050	150177373	150176790	3.88	0.00291	HCD	MS2	5026973	92914	396553	12235	091219_sh_MW_1.raw	F2	1.89	1	0.002016	0.000427
-5506	75451	True	High	Sequest HT (A2)	Unambiguous	IAGLASGLDTGETPIAK		9	K0GG94	A0A2R7W1L1; A0A5C0C973; A0A2R7W1T5; K0GG94; P13607; A0A2R7W1L8; K0GEY3; I7LHP3; A0A2R7W600	0	2	0.3413	0	1	1	80744360	161387993	161387448	3.38	0.00273	HCD	MS2	9276403	23700	372575	10965	091219_sh_MW_1.raw	F2	1.26	1	0.002016	0.0004303
-5506	87596	True	High	Sequest HT (A2)	Unambiguous	GVLGEPTQPASAGGFQGPFTR		1	A0A2R7W163	A0A2R7W163	0	2	0.0694	0	1	1	103752466	207404204	207403523	3.28	0.00341	HCD	MS2	234102	62983	397242	12263	091219_sh_MW_1.raw	F2	0.72	1	0.002016	0.007452
-5506	87846	True	High	Sequest HT (A2)	Unambiguous	SGTPGLVDQALFSR		1	A0A2R7W3X4	A0A2R7W3X4	0	2	0.0517	0	1	1	72438342	144775957	144775397	3.87	0.0028	HCD	MS2	0	36270	397788	12291	091219_sh_MW_1.raw	F2	0.58	1	0.002016	0.0004877
-5506	74850	True	High	Sequest HT (A2)	Unambiguous	IAGLASGLDTGSTPIAR		2	K0GLZ6	A0A2R7WE87; K0GLZ6	0	2	0.3419	0	1	1	80044189	159987651	159987006	4.03	0.00323	HCD	MS2	1798871	35600	371696	10900	091219_sh_MW_1.raw	F2	1.17	1	0.002016	0.001064
-5506	77021	True	High	Sequest HT (A2)	Unambiguous	TVDYTADPVnGFNAVVHR	N10(Asn->Asp)	5	A0A2R7X4Y2; A0A2R7X421	A0A2R7X5X7; A0A2R7X4Y2; A0A2R7WXC3; A0A2R7X712; A0A2R7X421	0	3	0.0373	0	1	1	65932343	197595572	197595083	2.48	0.00163	HCD	MS2	5312458	46968	375289	11128	091219_sh_MW_1.raw	F2	1.61	2	0.002016	0.006808
-5506	88266	True	High	Sequest HT (A2)	Unambiguous	ADTILLLGAR		1	A0A2R7W799	A0A2R7W799	0	2	0.1651	0	1	1	52181842	104262956	104262552	3.88	0.00202	HCD	MS2	0	27052	398763	12335	091219_sh_MW_1.raw	F2	1.09	1	0.002016	0.009428
-5506	74317	True	High	Sequest HT (A2)	Unambiguous	TVDYTADPVNGFNAVVHR		5	A0A2R7X4Y2; A0A2R7X421	A0A2R7X5X7; A0A2R7X4Y2; A0A2R7WXC3; A0A2R7X712; A0A2R7X421	0	3	0.4762	0	1	1	65899640	197497464	197496681	3.96	0.00261	HCD	MS2	8859041	24210	370909	10844	091219_sh_MW_1.raw	F2	1.26	2	0.002016	0.004652
-5506	74077	True	High	Sequest HT (A2)	Unambiguous	TDGFLGYNEIcNK	C11(Carbamidomethyl)	1	A0A2R7W163	A0A2R7W163	0	2	0.539	0	1	1	76585126	153069524	153068932	3.87	0.00296	HCD	MS2	3549549	47439	370460	10819	091219_sh_MW_1.raw	F2	1.54	1	0.002016	0.000978
-5506	88746	True	High	Sequest HT (A2)	Unambiguous	ENEVVSAWEGLQR		1	A0A2R7X9R7	A0A2R7X9R7	0	2	0.1983	0	1	1	75887555	151674382	151673905	3.15	0.00239	HCD	MS2	2457661	26640	399573	12385	091219_sh_MW_1.raw	F2	1.21	1	0.002016	0.007699
-5506	88766	True	High	Sequest HT (A2)	Unambiguous	TFQTVVLDPEGETQIDPK		1	A0A2R7VSP4	A0A2R7VSP4	0	2	0.0693	0	1	1	100901288	201701848	201701243	3	0.00303	HCD	MS2	2222169	54167	399602	12387	091219_sh_MW_1.raw	F2	1.01	1	0.002016	0.006286
-5506	88986	True	High	Sequest HT (A2)	Unambiguous	VVSEDDIDLSIEADGSIPNK		1	A0A2R7WPF1	A0A2R7WPF1	0	2	0.3835	0	1	1	105852295	211603862	211602920	4.45	0.00471	HCD	MS2	6530393	247533	400216	12410	091219_sh_MW_1.raw	F2	1.33	1	0.002016	0.006908
-5506	89206	True	High	Sequest HT (A2)	Unambiguous	LADLENEMEEVAAR		1	A0A2R7X6F2	A0A2R7X6F2	0	2	0.3729	0	1	1	79537848	158974968	158974756	1.33	0.00106	HCD	MS2	5126582	45536	400619	12433	091219_sh_MW_1.raw	F2	1.18	1	0.002016	0.0005682
-5506	73567	True	High	Sequest HT (A2)	Unambiguous	IcEEIAIIPTKPLR	C2(Carbamidomethyl)	1	A0A2R7WD62	A0A2R7WD62	0	3	0.4366	0	1	1	55165344	165294577	165294039	3.26	0.00179	HCD	MS2	207589	21140	369804	10766	091219_sh_MW_1.raw	F2	0.71	1	0.002016	0.007835
-5506	89286	True	High	Sequest HT (A2)	Unambiguous	DAGAHAVAHAPVAVAHAAAPVLAAAPVAAR		1	A0A2R7WXJ8	A0A2R7WXJ8	0	3	0.0746	0	1	1	90850049	272348691	272348523	0.62	0.00056	HCD	MS2	3046554	40667	400751	12442	091219_sh_MW_1.raw	F2	0.67	1	0.002016	0.002048
-5506	73397	True	High	Sequest HT (A2)	Unambiguous	TVDYTADPVNGFnAVVHR	N13(Asn->Asp)	5	A0A2R7X4Y2; A0A2R7X421	A0A2R7X5X7; A0A2R7X4Y2; A0A2R7WXC3; A0A2R7X712; A0A2R7X421	0	3	0.2182	0	1	1	65932391	197595719	197595083	3.22	0.00212	HCD	MS2	2738369	21095	369440	10748	091219_sh_MW_1.raw	F2	1.1	2	0.002016	0.001336
-5506	90186	True	High	Sequest HT (A2)	Unambiguous	AEEIVLGDVVEVK		3	K0GG94	A0A2R7W1L1; K0GG94; I7LHP3	0	2	0.5118	0	1	1	70039093	139977458	139976789	4.78	0.00335	HCD	MS2	5039465	26835	402715	12539	091219_sh_MW_1.raw	F2	1.27	1	0.002016	0.008032
-5506	90466	True	High	Sequest HT (A2)	Unambiguous	IVLDEITGASPAELRPLK		1	A0A2R7X7A8	A0A2R7X7A8	0	3	0.2656	0	1	1	64137213	192210184	192209570	3.19	0.00205	HCD	MS2	0	58406	403363	12568	091219_sh_MW_1.raw	F2	0.64	1	0.002016	0.007575
-5506	72567	True	High	Sequest HT (A2)	Unambiguous	LLKDDFLQQNSYSPYDR		2	A0A2R7VQG8	A0A2R7VQG8; P48602	1	2	0.5929	0	1	1	105151685	210202641	210201891	3.57	0.00375	HCD	MS2	0	134437	368119	10662	091219_sh_MW_1.raw	F2	1.13	1	0.002016	0.007283
-5506	72477	True	High	Sequest HT (A2)	Unambiguous	VVHIANIEDLGESTAYcR	C17(Carbamidomethyl)	1	A0A2R7VRC2	A0A2R7VRC2	0	3	0.3107	0	1	1	68300433	204699845	204699131	3.48	0.00238	HCD	MS2	4155695	14454	367985	10653	091219_sh_MW_1.raw	F2	1.03	1	0.002016	0.004421
-5506	72427	True	High	Sequest HT (A2)	Unambiguous	AGLQVGDALIR		1	A0A2R7W7F6	A0A2R7W7F6	0	2	0.5506	0	1	1	55682678	111264629	111264223	3.64	0.00203	HCD	MS2	7262939	4403	367952	10648	091219_sh_MW_1.raw	F2	0.89	1	0.002016	0.002429
-5506	74557	True	High	Sequest HT (A2)	Unambiguous	VAPEEHPILLTEAPLNPK		1	A0A2R7VT24	A0A2R7VT24	0	3	0.2464	0	1	1	65670087	196808805	196808005	4.06	0.00266	HCD	MS2	8013689	3178	371317	10869	091219_sh_MW_1.raw	F2	0.69	1	0.002016	0.007787
-5506	72147	True	High	Sequest HT (A2)	Unambiguous	DLTNTYTLIQQDHQISR		1	A0A2R7VR91	A0A2R7VR91	0	2	0.6402	0	1	1	102351849	204602971	204602506	2.27	0.00233	HCD	MS2	3006619	98958	367362	10618	091219_sh_MW_1.raw	F2	2.14	1	0.002016	0.05631
-5506	85431	True	High	Sequest HT (A2)	Unambiguous	DLAALEDKVSTLGK		1	A0A2R7WE40	A0A2R7WE40	1	2	0.3957	0	1	1	73040747	145980766	145980025	5.08	0.00371	HCD	MS2	3573623	29760	392793	12034	091219_sh_MW_1.raw	F2	1.39	1	0.002016	0.001671
-5506	77381	True	High	Sequest HT (A2)	Unambiguous	IVEYTADPVNGFNAVVHR		1	A0A2R7X553	A0A2R7X553	0	2	0.2941	0	1	1	100101697	200102666	200101885	3.9	0.0039	HCD	MS2	0	80906	375723	11166	091219_sh_MW_1.raw	F2	1.02	1	0.002016	0.02215
-5506	81974	True	High	Sequest HT (A2)	Unambiguous	LGEASTSAVLNVTSLK		1	A0A2R7WT09	A0A2R7WT09	0	2	0.3551	0	1	1	79544452	158988176	158987448	4.58	0.00364	HCD	MS2	0	60592	385932	11669	091219_sh_MW_1.raw	F2	1.07	1	0.002016	0.004665
-5506	81271	True	High	Sequest HT (A2)	Unambiguous	LAEMPADSGYPAYLGAR		3	A0A2R7VQG8; Q27331	A0A2R7VQG8; Q27331; P48602	0	2	0.5515	0	1	1	89143268	178185808	178185270	3.02	0.00269	HCD	MS2	0	65382	384073	11587	091219_sh_MW_1.raw	F2	1.65	2	0.002016	0.001568
-5506	82234	True	High	Sequest HT (A2)	Unambiguous	EMSWIADTYAK		2	A0A2R7W1V0	P54385; A0A2R7W1V0	0	2	0.2593	0	1	1	65780804	131460881	131460346	4.07	0.00267	HCD	MS2	11588	24605	386580	11697	091219_sh_MW_1.raw	F2	0.54	1	0.002016	0.007927
-5506	80871	True	High	Sequest HT (A2)	Unambiguous	RLDELMASFSDSENR		1	A0A2R7WJG7	A0A2R7WJG7	1	3	0.4344	0	1	1	59061084	176981797	176981229	3.21	0.00189	HCD	MS2	4717047	28847	382114	11540	091219_sh_MW_1.raw	F2	1.22	1	0.002016	0.0003967
-5506	82304	True	High	Sequest HT (A2)	Unambiguous	DAVAQTGTGPGLLTIK		1	A0A2R7WM92	A0A2R7WM92	0	2	0.3158	0	1	1	77143335	154185942	154185335	3.94	0.00304	HCD	MS2	2140545	52587	386652	11704	091219_sh_MW_1.raw	F2	0.95	1	0.002016	0.001018
-5506	82604	True	High	Sequest HT (A2)	Unambiguous	VLVVDQLAMR		1	A0A2R7WB42	A0A2R7WB42	0	2	0.4932	0	1	1	57233319	114365911	114365544	3.2	0.00183	HCD	MS2	0	28155	387261	11737	091219_sh_MW_1.raw	F2	1.46	1	0.002016	0.001297
-5506	80571	True	High	Sequest HT (A2)	Unambiguous	EQLNNLMTTLR		1	A0A2R7W3G0	A0A2R7W3G0	0	2	0.2796	0	1	1	66685394	133270061	133269401	4.95	0.0033	HCD	MS2	0	18196	381290	11504	091219_sh_MW_1.raw	F2	0.93	1	0.002016	0.008351
-5506	82654	True	High	Sequest HT (A2)	Unambiguous	DDNHALTSTPIVFDTPR		1	A0A2R7WZH9	A0A2R7WZH9	0	2	0.6935	0	1	1	94996997	189893266	189892428	4.42	0.00419	HCD	MS2	0	47657	387306	11742	091219_sh_MW_1.raw	F2	1.24	1	0.002016	0.002871
-5506	82764	True	High	Sequest HT (A2)	Unambiguous	DDNHALTSTPIVFDTPR		1	A0A2R7WZH9	A0A2R7WZH9	0	3	0.4552	0	1	1	63364905	189893259	189892428	4.38	0.00277	HCD	MS2	132474	36270	387743	11754	091219_sh_MW_1.raw	F2	1.34	1	0.002016	0.006457
-5506	80141	True	High	Sequest HT (A2)	Unambiguous	MPTVGNTADVLEAQLKDQK		1	A0A2R7W842	A0A2R7W842	1	2	0.5892	0	1	1	102953442	205806157	205805358	3.88	0.004	HCD	MS2	0	96481	380519	11456	091219_sh_MW_1.raw	F2	1.85	1	0.002016	0.005409
-5506	79941	True	High	Sequest HT (A2)	Unambiguous	MGAEVEADTLGDEWK		1	A0A2R7WBA9	A0A2R7WBA9	0	2	0.3017	0	1	1	82587231	165073735	165073158	3.5	0.00289	HCD	MS2	1886085	60083	380199	11435	091219_sh_MW_1.raw	F2	1.16	1	0.002016	0.001691
-5506	83174	True	High	Sequest HT (A2)	Unambiguous	YSNVVINLVGR		1	A0A2R7X8C2	A0A2R7X8C2	0	2	0.2209	0	1	1	61735339	123369951	123369500	3.66	0.00226	HCD	MS2	3651399	50614	388548	11797	091219_sh_MW_1.raw	F2	0.86	1	0.002016	0.003089
-5506	79441	True	High	Sequest HT (A2)	Unambiguous	DHASIQINIAEVDPDTGR		1	A0A2R7VZA4	A0A2R7VZA4	0	2	0.6871	0	1	1	97598340	195095952	195095156	4.08	0.00398	HCD	MS2	0	60729	379493	11383	091219_sh_MW_1.raw	F2	1.47	1	0.002016	0.02143
-5506	79371	True	High	Sequest HT (A2)	Unambiguous	IVGSHIPTPPPLPAAIAR		1	A0A2R7X2N0	A0A2R7X2N0	0	3	0.1857	0	1	1	60302692	180706620	180705886	4.06	0.00244	HCD	MS2	6508585	52591	379344	11375	091219_sh_MW_1.raw	F2	0.7	1	0.002016	0.002598
-5506	77301	True	High	Sequest HT (A2)	Unambiguous	VAPEEHPILLTEAPLNPK		1	A0A2R7VT24	A0A2R7VT24	0	2	0.3457	0	1	1	98454663	196808599	196808005	3.01	0.00297	HCD	MS2	0	77407	375621	11158	091219_sh_MW_1.raw	F2	0.81	1	0.002016	0.005071
-5506	79211	True	High	Sequest HT (A2)	Unambiguous	DMGYNVSMMADSTSR		2	A0A2R7VQG8; Q27331	A0A2R7VQG8; Q27331	0	2	0.3016	0	1	1	83284198	166467668	166467130	3.23	0.00269	HCD	MS2	3752508	28935	379164	11359	091219_sh_MW_1.raw	F2	1.26	2	0.002016	0.004513
-5506	79171	True	High	Sequest HT (A2)	Unambiguous	DHASIQINIAEVDPDTGR		1	A0A2R7VZA4	A0A2R7VZA4	0	3	0.2959	0	1	1	65099091	195095816	195095156	3.39	0.0022	HCD	MS2	4569786	12014	379134	11355	091219_sh_MW_1.raw	F2	0.98	1	0.002016	0.001533
-5506	83184	True	High	Sequest HT (A2)	Unambiguous	IVEYTADPVnGFNAVVHR	N10(Asn->Asp)	1	A0A2R7X553	A0A2R7X553	0	3	0.2879	0	1	1	66800842	200201072	200200287	3.92	0.00262	HCD	MS2	0	24945	388554	11798	091219_sh_MW_1.raw	F2	2.57	1	0.002016	0.0001774
-5506	83354	True	High	Sequest HT (A2)	Unambiguous	AIAAPVAHAAVnEYDPHPQYSYGYDVQDAITGDSK	N12(Asn->Asp)	1	A0A2R7WXJ8	A0A2R7WXJ8	0	4	0.213	0	1	1	93443994	373473794	373472452	3.59	0.00335	HCD	MS2	0	33450	389012	11816	091219_sh_MW_1.raw	F2	1.08	1	0.002016	0.009153
-5506	78831	True	High	Sequest HT (A2)	Unambiguous	FGLGAEVGISTAR		1	A0A2R7VXB3	A0A2R7VXB3	0	2	0.0776	0	1	1	63934845	127768962	127768483	3.75	0.0024	HCD	MS2	3027244	36270	378452	11319	091219_sh_MW_1.raw	F2	1.16	1	0.002016	0.00485
-5506	78461	True	High	Sequest HT (A2)	Unambiguous	GLLGNLnGEQYDER	N7(Asn->Asp)	1	A0A2R7X0D3	A0A2R7X0D3	0	2	0.3119	0	1	1	78987653	157874578	157873944	4.01	0.00317	HCD	MS2	0	66483	377810	11279	091219_sh_MW_1.raw	F2	1.09	1	0.002016	0.004318
-5506	78371	True	High	Sequest HT (A2)	Unambiguous	IVEYTADPVnGFNAVVHR	N10(Asn->Asp)	1	A0A2R7X553	A0A2R7X553	0	3	0.1348	0	1	1	66801093	200201822	200200287	7.67	0.00512	HCD	MS2	3515041	21308	377599	11270	091219_sh_MW_1.raw	F2	1.41	1	0.002016	0.001521
-5506	78271	True	High	Sequest HT (A2)	Unambiguous	SKGDYQASLDAELMGQELK		1	A0A2R7WPF1	A0A2R7WPF1	1	2	0.5689	0	1	1	104200598	208300469	208300121	1.67	0.00174	HCD	MS2	4840079	167716	377371	11259	091219_sh_MW_1.raw	F2	1.67	1	0.002016	0.007319
-5506	83937	True	High	Sequest HT (A2)	Unambiguous	GcPPTFcEQTLFGccQDK	C2(Carbamidomethyl); C7(Carbamidomethyl); C14(Carbamidomethyl); C15(Carbamidomethyl)	1	A0A2R7W772	A0A2R7W772	0	2	0.4887	0	1	1	110295166	220489604	220488679	4.2	0.00463	HCD	MS2	0	179489	390093	11877	091219_sh_MW_1.raw	F2	1.33	1	0.002016	0.001325
-5506	84833	True	High	Sequest HT (A2)	Unambiguous	DGDVVQGSYSLVEPDGSVR		2	A0A2R7X598	A0A2R7X598; A0A2R7X4W1	0	2	0.4488	0	1	1	98997443	197894158	197893524	3.2	0.00317	HCD	MS2	3758691	42873	391592	11971	091219_sh_MW_1.raw	F2	1.27	1	0.002016	0.00265
-5506	77931	True	High	Sequest HT (A2)	Unambiguous	VAPEEHPILLTEAPLNPK		1	A0A2R7VT24	A0A2R7VT24	0	3	0.2584	0	1	1	65670044	196808677	196808005	3.41	0.00224	HCD	MS2	6467155	26712	376864	11224	091219_sh_MW_1.raw	F2	0.89	1	0.002016	0.003758
-5506	77611	True	High	Sequest HT (A2)	Unambiguous	AVGTPVPTITWQK		1	A0A2R7WT09	A0A2R7WT09	0	2	0.3647	0	1	1	69939526	139778325	139777873	3.24	0.00226	HCD	MS2	1592742	49907	376111	11190	091219_sh_MW_1.raw	F2	0.85	1	0.002016	0.005534
-5506	84903	True	High	Sequest HT (A2)	Unambiguous	SLPSVETLGcTSVIcSDK	C10(Carbamidomethyl); C15(Carbamidomethyl)	2	A0A2R7X1Y3; P22700	A0A2R7X1Y3; P22700	0	2	0.0787	0	1	1	97697162	195293596	195293035	2.87	0.0028	HCD	MS2	3837165	142818	391692	11978	091219_sh_MW_1.raw	F2	0.89	2	0.002016	0.002805
-5506	77541	True	High	Sequest HT (A2)	Unambiguous	mcSLDAHcTAEScIcNEGFVGDGFVcEK	M1(Oxidation); C2(Carbamidomethyl); C8(Carbamidomethyl); C13(Carbamidomethyl); C15(Carbamidomethyl); C26(Carbamidomethyl)	1	A0A2R7WXM7	A0A2R7WXM7	0	3	0.3333	0	1	1	109043433	326928843	326927709	3.47	0.00378	HCD	MS2	1372493	70986	376005	11183	091219_sh_MW_1.raw	F2	1.11	1	0.002016	0.006122
-5506	84983	True	High	Sequest HT (A2)	Unambiguous	VLYWTDSALR		1	A0A2R7WXM7	A0A2R7WXM7	0	2	0.2222	0	1	1	61232690	122364653	122364190	3.79	0.00232	HCD	MS2	4323994	3978	391871	11987	091219_sh_MW_1.raw	F2	0.81	1	0.002016	0.0009576
-5506	79191	True	High	Sequest HT (A2)	Unambiguous	TVEYTADPVnGFNAVVHR	N10(Asn->Asp)	4	A0A2R7VRX4; A0A2R7X3F1	A0A2R7VRX4; A0A2R7X473; A0A2R7X3F1; A0A2R7X2M0	0	3	0.0706	0	1	1	66399603	198997354	198996648	3.55	0.00235	HCD	MS2	154011	21224	379151	11357	091219_sh_MW_1.raw	F2	0.85	2	0.002016	0.001851
-5506	91676	True	High	Sequest HT (A2)	Unambiguous	LGDGVEYAAEGVGSLYNTAK		1	A0A2R7WM91	A0A2R7WM91	0	3	0.1622	0	1	1	67199939	201398362	201397638	3.59	0.00241	HCD	MS2	1059589	36952	405969	12703	091219_sh_MW_1.raw	F2	1.11	1	0.002016	0.00119
-5506	71967	True	High	Sequest HT (A2)	Unambiguous	HSLVEADINVLGER		1	A0A2R7X9R7	A0A2R7X9R7	0	3	0.098	0	1	1	51794409	155181772	155181255	3.34	0.00173	HCD	MS2	591111	33116	366848	10598	091219_sh_MW_1.raw	F2	1.02	1	0.002016	0.002967
-5506	71757	True	High	Sequest HT (A2)	Unambiguous	GAVDGSPVTLTPEQLSK		1	A0A2R7WB52	A0A2R7WB52	0	2	0.4121	0	1	1	84995215	169889702	169889086	3.63	0.00308	HCD	MS2	0	74546	366342	10575	091219_sh_MW_1.raw	F2	1.65	1	0.002016	0.0008224
-5506	96335	True	High	Sequest HT (A2)	Unambiguous	AAIEAENVGTSVINELGQQR		1	A0A2R7WT26	A0A2R7WT26	0	3	0.2578	0	1	1	70036383	209907694	209907274	2	0.0014	HCD	MS2	3161724	62803	415664	13197	091219_sh_MW_1.raw	F2	1.28	1	0.002016	0.001024
-5506	67313	True	High	Sequest HT (A2)	Unambiguous	TVEYTADPVnGFNAVVHR	N10(Asn->Asp)	4	A0A2R7VRX4; A0A2R7X3F1	A0A2R7VRX4; A0A2R7X473; A0A2R7X3F1; A0A2R7X2M0	0	3	0.0291	0	1	1	66399603	198997354	198996648	3.55	0.00235	HCD	MS2	4991621	36270	358291	10104	091219_sh_MW_1.raw	F2	1.03	2	0.002016	0.0005333
-5506	67273	True	High	Sequest HT (A2)	Unambiguous	LVLEVAQHLGENTVR		2	A0A2R7VST6	Q05825; A0A2R7VST6	0	2	0.427	0	1	1	83947113	167793498	167792824	4.02	0.00337	HCD	MS2	0	58490	358247	10100	091219_sh_MW_1.raw	F2	0.89	1	0.002016	0.005488
-5506	67263	True	High	Sequest HT (A2)	Unambiguous	QLFHPEQLITGKEDAANnYAR	N18(Asn->Asp)	7	P06605; A0A2R7WES2	P06605; P06603; A0A2R7X5D6; A0A2R7X405; P06604; A0A2R7WES2; A0A2R7WCZ9	1	3	0.0761	0	1	1	80607385	241620700	241618916	7.38	0.00595	HCD	MS2	5103637	35970	358236	10099	091219_sh_MW_1.raw	F2	1.84	2	0.002016	0.0007658
-5506	96635	True	High	Sequest HT (A2)	Unambiguous	TALATGQIDAFLR		1	A0A2R7WAY6	A0A2R7WAY6	0	2	0.3864	0	1	1	68888281	137675835	137675324	3.71	0.00255	HCD	MS2	7312059	34035	416330	13229	091219_sh_MW_1.raw	F2	0.88	1	0.002016	0.0006999
-5506	67133	True	High	Sequest HT (A2)	Unambiguous	AVDSLVPIGR		2	A0A2R7W0K4	A0A2R7W0K4; P35381	0	2	0.1023	0	1	1	51380237	102659746	102659422	3.16	0.00162	HCD	MS2	278105	8326	358135	10086	091219_sh_MW_1.raw	F2	0.88	1	0.002016	0.0009432
-5506	97155	True	High	Sequest HT (A2)	Unambiguous	VVDGAVGALWLK		1	A0A2R7VYP3	A0A2R7VYP3	0	2	0.2667	0	1	1	61436102	122771477	122770958	4.22	0.00259	HCD	MS2	3250891	51682	417481	13286	091219_sh_MW_1.raw	F2	1.05	1	0.002016	0.001934
-5506	66756	True	High	Sequest HT (A2)	Unambiguous	VLQDQELGDHVQEVTPIVPK		1	A0A2R7X0F8	A0A2R7X0F8	0	3	0.5103	0	1	1	74873657	224419516	224418704	3.62	0.00271	HCD	MS2	5710001	43827	357551	10046	091219_sh_MW_1.raw	F2	1.45	1	0.002016	0.0009313
-5506	66494	True	High	Sequest HT (A2)	Unambiguous	IHAAPALAIAHGPALLH		1	A0A2R7X598	A0A2R7X598	0	2	0.7353	0	1	1	83698895	167297063	167296457	3.62	0.00303	HCD	MS2	2824193	28480	357095	10018	091219_sh_MW_1.raw	F2	2.04	1	0.002016	0.01074
-5506	66294	True	High	Sequest HT (A2)	Unambiguous	TVEYTADPVnGFnAVVHK	N10(Asn->Asp); N13(Asn->Asp)	1	A0A2R7WXJ8	A0A2R7WXJ8	0	2	0.3759	0	1	1	98198364	196296001	196294435	7.98	0.00783	HCD	MS2	2561934	45237	356750	9997	091219_sh_MW_1.raw	F2	1.41	1	0.002016	0.09722
-5506	66284	True	High	Sequest HT (A2)	Unambiguous	AIAAPLLAPR		4	A0A2R7X598; A0A2R7X4Y2	A0A2R7X598; A0A2R7X4Y2; A0A2R7WXC3; A0A2R7X4W1	0	2	0.1304	0	1	1	49681775	99262822	99262513	3.12	0.00155	HCD	MS2	4227751	7874	356739	9996	091219_sh_MW_1.raw	F2	0.69	2	0.002016	0.003319
-5506	97235	True	High	Sequest HT (A2)	Unambiguous	GIVMGIGLNTAIGK		1	A0A2R7X1Y3	A0A2R7X1Y3	0	2	0.599	0	1	1	67239215	134377703	134377153	4.09	0.00275	HCD	MS2	4056176	23280	417901	13295	091219_sh_MW_1.raw	F2	2.02	1	0.002016	0.003635
-5506	65924	True	High	Sequest HT (A2)	Unambiguous	LNVLDYQEHFTR		1	A0A2R7WXF1	A0A2R7WXF1	0	2	0.4118	0	1	1	76788867	153477007	153476487	3.39	0.0026	HCD	MS2	4900945	5430	355898	9957	091219_sh_MW_1.raw	F2	1.19	1	0.002016	0.001314
-5506	97635	True	High	Sequest HT (A2)	Unambiguous	cSLADGSPVPcMLLANK	C1(Carbamidomethyl); C11(Carbamidomethyl)	1	A0A2R7X9L6	A0A2R7X9L6	0	2	0.2976	0	1	1	91693927	183287126	183287034	0.51	0.00046	HCD	MS2	0	76823	418988	13337	091219_sh_MW_1.raw	F2	0.84	1	0.002016	0.004572
-5506	96295	True	High	Sequest HT (A2)	Unambiguous	NNLLLDHNIELQWAK		1	A0A2R7X0D3	A0A2R7X0D3	0	3	0.1099	0	1	1	60766296	182097434	182096536	4.93	0.00299	HCD	MS2	1189552	39147	415581	13193	091219_sh_MW_1.raw	F2	0.91	1	0.002016	0.005123
-5506	97715	True	High	Sequest HT (A2)	Unambiguous	NTLcEFTGDILR	C4(Carbamidomethyl)	2	P31409	P31409; A0A2R7WZ85	0	2	0.3521	0	1	1	71985620	143870513	143869949	3.92	0.00282	HCD	MS2	6228143	36270	419100	13346	091219_sh_MW_1.raw	F2	0.71	1	0.002016	0.001098
-5506	97865	True	High	Sequest HT (A2)	Unambiguous	FAIQDISVEEMTAK		1	P18091	P18091	0	2	0.2198	0	1	1	79139746	158178765	158178289	3.01	0.00238	HCD	MS2	2858449	35288	419406	13362	091219_sh_MW_1.raw	F2	0.91	1	0.002016	0.0004306
-5506	97915	True	High	Sequest HT (A2)	Unambiguous	SFVLTPSQDISAELDK		1	A0A2R7VYQ3	A0A2R7VYQ3	0	2	0.3934	0	1	1	87545264	174989800	174989052	4.27	0.00374	HCD	MS2	2340146	47411	419477	13367	091219_sh_MW_1.raw	F2	1.22	1	0.002016	0.006326
-5506	64991	True	High	Sequest HT (A2)	Unambiguous	TVDYTADPVnGFnAVVHR	N10(Asn->Asp); N13(Asn->Asp)	5	A0A2R7X4Y2; A0A2R7X421	A0A2R7X5X7; A0A2R7X4Y2; A0A2R7WXC3; A0A2R7X712; A0A2R7X421	0	2	0.6471	0	1	1	98897406	197694084	197693485	3.03	0.003	HCD	MS2	1001933	52543	354566	9858	091219_sh_MW_1.raw	F2	1.19	2	0.002016	0.000314
-5506	64881	True	High	Sequest HT (A2)	Unambiguous	GAHGGVPGENLPFSIDNK		1	A0A2R7VWP9	A0A2R7VWP9	0	2	0.4	0	1	1	90495349	180889971	180889259	3.94	0.00356	HCD	MS2	0	187933	354302	9846	091219_sh_MW_1.raw	F2	1.3	1	0.002016	0.001022
-5506	98365	True	High	Sequest HT (A2)	Unambiguous	ATVFPAENFNVEADcEALK	C15(Carbamidomethyl)	1	A0A2R7W7V0	A0A2R7W7V0	0	2	0.4167	0	1	1	106300244	212499761	212499065	3.28	0.00348	HCD	MS2	0	621951	420348	13414	091219_sh_MW_1.raw	F2	1.68	1	0.002016	0.004084
-5506	98595	True	High	Sequest HT (A2)	Unambiguous	ALLGTISAGQQVITTVER		1	A0A2R7W3X4	A0A2R7W3X4	0	2	0.6524	0	1	1	92902899	185705071	185704400	3.61	0.00335	HCD	MS2	0	49857	420719	13439	091219_sh_MW_1.raw	F2	1.64	1	0.002016	0.03911
-5506	98615	True	High	Sequest HT (A2)	Unambiguous	NKDPSFLLIDYATPR		1	A0A2R7W4B3	A0A2R7W4B3	1	3	0.0654	0	1	1	58397955	174992411	174991701	4.05	0.00237	HCD	MS2	2936246	24660	420733	13441	091219_sh_MW_1.raw	F2	1.07	1	0.002016	0.008283
-5506	64293	True	High	Sequest HT (A2)	Unambiguous	QcSEcMcDLLGTDSK	C2(Carbamidomethyl); C5(Carbamidomethyl); C7(Carbamidomethyl)	1	A0A2R7WMK8	A0A2R7WMK8	0	2	0.7152	0	1	1	90235840	180370952	180370162	4.38	0.00395	HCD	MS2	0	102555	353278	9782	091219_sh_MW_1.raw	F2	1.58	1	0.002016	0.008844
-5506	98665	True	High	Sequest HT (A2)	Unambiguous	DAFAPFGEISNcR	C12(Carbamidomethyl)	1	A0A2R7WEW0	A0A2R7WEW0	0	2	0.3571	0	1	1	74233826	148366924	148366344	3.91	0.0029	HCD	MS2	4323719	40891	420804	13446	091219_sh_MW_1.raw	F2	0.98	1	0.002016	0.005214
-5506	99105	True	High	Sequest HT (A2)	Unambiguous	ALLGTISAGQQVITTVER		1	A0A2R7W3X4	A0A2R7W3X4	0	3	0.4599	0	1	1	61968829	185705033	185704400	3.41	0.00211	HCD	MS2	0	33855	421610	13492	091219_sh_MW_1.raw	F2	1.37	1	0.002016	0.03432
-5506	63620	True	High	Sequest HT (A2)	Unambiguous	QVHISGIVENLTPGK		1	A0A2R7X0N3	A0A2R7X0N3	0	3	0.3602	0	1	1	53129999	159188541	159188023	3.25	0.00173	HCD	MS2	2155661	25680	351769	9707	091219_sh_MW_1.raw	F2	1.61	1	0.002016	0.003117
-5506	99225	True	High	Sequest HT (A2)	Unambiguous	TSDGAFSTGYIDLTVTR		1	A0A2R7WKY0	A0A2R7WKY0	0	2	0.2	0	1	1	90244574	180388420	180387593	4.58	0.00413	HCD	MS2	0	105361	421789	13504	091219_sh_MW_1.raw	F2	1.45	1	0.002016	0.002294
-5506	99485	True	High	Sequest HT (A2)	Unambiguous	MYAEEGMTAFFK		1	A0A2R7VQM5	A0A2R7VQM5	0	2	0.5222	0	1	1	71281763	142462798	142462249	3.86	0.00275	HCD	MS2	2509476	68240	422394	13532	091219_sh_MW_1.raw	F2	0.9	1	0.002016	0.006579
-5506	99605	True	High	Sequest HT (A2)	Unambiguous	EIVDLVLDR		4	P06605; A0A2R7WES2	P06605; P06603; A0A2R7WES2; A0A2R7WCZ9	0	2	0	0	1	1	53630737	107160747	107160445	2.82	0.00151	HCD	MS2	4671645	36449	422625	13544	091219_sh_MW_1.raw	F2	1.21	2	0.002016	0.006737
-5506	65351	True	High	Sequest HT (A2)	Unambiguous	AVASLQFDNHIIVSK		1	A0A2R7WKI7	A0A2R7WKI7	0	2	0.12	0	1	1	82145508	164190288	164189588	4.26	0.0035	HCD	MS2	0	59043	355074	9895	091219_sh_MW_1.raw	F2	1	1	0.002016	0.003905
-5506	67703	True	High	Sequest HT (A2)	Unambiguous	ADLVNNLGTIAK		2	A0A2R7VW32	A0A2R7W3A5; A0A2R7VW32	0	2	0.2119	0	1	1	61485077	122869426	122868958	3.81	0.00234	HCD	MS2	1684007	29265	359178	10146	091219_sh_MW_1.raw	F2	1.18	1	0.002016	0.0002962
-5506	95315	True	High	Sequest HT (A2)	Unambiguous	RADDEYDPNPAYDFSYSVnDALTGDSK	N19(Asn->Asp)	1	A0A2R7X553	A0A2R7X553	1	3	0.4118	0	1	1	100943634	302629447	302628101	4.45	0.00449	HCD	MS2	1717122	53383	413633	13090	091219_sh_MW_1.raw	F2	1.19	1	0.002016	0.00906
-5506	67754	True	High	Sequest HT (A2)	Unambiguous	YENVMQScDFDTPDTPDR	C8(Carbamidomethyl)	2	beta_3	A0A2R7WY44; beta_3	0	2	0.1132	0	1	1	109544495	218988262	218987502	3.47	0.0038	HCD	MS2	0	149738	359238	10152	091219_sh_MW_1.raw	F2	0.53	1	0.002016	0.00614
-5506	71697	True	High	Sequest HT (A2)	Unambiguous	NLEAVETLGSTSTIcSDK	C15(Carbamidomethyl)	11	K0GG94; K0GLZ6	A0A2R7W1L1; A0A5C0C973; A0A2R7W1T5; K0GG94; P13607; A0A2R7WE87; A0A2R7W1L8; K0GEY3; I7LHP3; A0A2R7W600; K0GLZ6	0	2	0.4599	0	1	1	96296497	192492266	192491681	3.04	0.00292	HCD	MS2	0	44035	366199	10569	091219_sh_MW_1.raw	F2	1.37	2	0.002016	0.07315
-5506	71617	True	High	Sequest HT (A2)	Unambiguous	IVEYTADPVNGFnAVVHR	N13(Asn->Asp)	1	A0A2R7X553	A0A2R7X553	0	3	0.1546	0	1	1	66800867	200201145	200200287	4.29	0.00286	HCD	MS2	8643948	29627	366079	10560	091219_sh_MW_1.raw	F2	0.97	1	0.002016	0.004801
-5506	71387	True	High	Sequest HT (A2)	Unambiguous	LATEMGEVEHMEVLAK		1	A0A2R7WJY8	A0A2R7WJY8	0	2	0.5102	0	1	1	89394263	178687798	178687138	3.69	0.0033	HCD	MS2	7362491	81095	365749	10536	091219_sh_MW_1.raw	F2	1.47	1	0.002016	0.004915
-5506	71377	True	High	Sequest HT (A2)	Unambiguous	VGEASSTVLTEIHEEDAGLR		1	A0A2R7W3X4	A0A2R7W3X4	0	2	0.3625	0	1	1	105702930	211305132	211304077	4.99	0.00528	HCD	MS2	0	379853	365734	10535	091219_sh_MW_1.raw	F2	1.6	1	0.002016	0.007222
-5506	92344	True	High	Sequest HT (A2)	Unambiguous	DEKPYcADcFGELFAK	C6(Carbamidomethyl); C9(Carbamidomethyl)	1	A0A2R7WEX3	A0A2R7WEX3	0	2	0.3293	0	1	1	97542645	194984563	194984081	2.47	0.00241	HCD	MS2	0	67561	407256	12773	091219_sh_MW_1.raw	F2	0.82	1	0.002016	0.00259
-5506	92724	True	High	Sequest HT (A2)	Unambiguous	IIAELAVLPPQAR		1	A0A2R7W8G4	A0A2R7W8G4	0	2	0.5119	0	1	1	69592688	139084648	139084166	3.47	0.00241	HCD	MS2	0	24303	408101	12813	091219_sh_MW_1.raw	F2	0.84	1	0.002016	0.0007119
-5506	92974	True	High	Sequest HT (A2)	Unambiguous	SYELPDGQVITIGNER		10	P10987; A0A2R7VT24	P53501; A0A2R7VXG7; P10987; P02572; P10981; P02574; A0A2R7WDT7; A0A2R7VT24; A0A2R7WDS4; P83967	0	2	0.6174	0	1	1	89595172	179089617	179089192	2.37	0.00212	HCD	MS2	0.783605	12860	408561	12839	091219_sh_MW_1.raw	F2	1.49	2	0.002016	0.0003421
-5506	70715	True	High	Sequest HT (A2)	Unambiguous	GGGSTWRPQVSPVGTVPLPGK		1	A0A2R7W7F6	A0A2R7W7F6	0	3	0.5629	0	1	1	69304675	207712571	207711890	3.28	0.00227	HCD	MS2	4975653	13302	364394	10464	091219_sh_MW_1.raw	F2	1.67	1	0.002016	0.0001379
-5506	70445	True	High	Sequest HT (A2)	Unambiguous	IVEYTADPVnGFnAVVHR	N10(Asn->Asp); N13(Asn->Asp)	1	A0A2R7X553	A0A2R7X553	0	3	0.2	0	1	1	66833630	200299436	200298688	3.73	0.00249	HCD	MS2	1111644	29407	363973	10436	091219_sh_MW_1.raw	F2	1.1	1	0.002016	0.0009822
-5506	70405	True	High	Sequest HT (A2)	Unambiguous	EDTFSScISLGR	C7(Carbamidomethyl)	1	A0A2R7X9R7	A0A2R7X9R7	0	2	0.5596	0	1	1	68631683	137162639	137162091	4	0.00274	HCD	MS2	1396461	24765	363950	10432	091219_sh_MW_1.raw	F2	1.09	1	0.002016	0.003472
-5506	70395	True	High	Sequest HT (A2)	Unambiguous	DFVAGGVSAAISK		1	A0A2R7VYH8	A0A2R7VYH8	0	2	0.1613	0	1	1	61132965	122165203	122164738	3.8	0.00232	HCD	MS2	1646513	4089	363943	10431	091219_sh_MW_1.raw	F2	0.62	1	0.002016	0.002135
-5506	93594	True	High	Sequest HT (A2)	Unambiguous	SYELPDGQVITIGNER		10	P10987; A0A2R7VT24	P53501; A0A2R7VXG7; P10987; P02572; P10981; P02574; A0A2R7WDT7; A0A2R7VT24; A0A2R7WDS4; P83967	0	3	0.0652	0	1	1	59763776	179089872	179089192	3.8	0.00227	HCD	MS2	2079286	26662	409515	12905	091219_sh_MW_1.raw	F2	0.92	2	0.002016	0.006029
-5506	70247	True	High	Sequest HT (A2)	Unambiguous	ETcTIAGLNTFR	C3(Carbamidomethyl)	1	A0A2R7X3Z4	A0A2R7X3Z4	0	2	0.3134	0	1	1	69184222	138267717	138267328	2.82	0.00195	HCD	MS2	3535109	36270	363795	10415	091219_sh_MW_1.raw	F2	0.67	1	0.002016	0.008624
-5506	93794	True	High	Sequest HT (A2)	Unambiguous	LSKDNPLQNLNTAFDVAEK		1	A0A2R7VY20	A0A2R7VY20	1	2	0.3986	0	1	1	105905103	211709477	211708732	3.52	0.00373	HCD	MS2	1707143	274010	410044	12926	091219_sh_MW_1.raw	F2	1.48	1	0.002016	0.003106
-5506	70107	True	High	Sequest HT (A2)	Unambiguous	LASIVEQVAEcHISGR	C11(Carbamidomethyl)	1	A0A2R7W1S4	A0A2R7W1S4	0	2	0.4885	0	1	1	88495667	176890605	176890104	2.83	0.00251	HCD	MS2	0	73818	363548	10400	091219_sh_MW_1.raw	F2	1.31	1	0.002016	0.0004465
-5506	94054	True	High	Sequest HT (A2)	Unambiguous	TTVNVVGDSIGAGIVEHLSK		1	A0A2R7W2G4	A0A2R7W2G4	0	3	0.3022	0	1	1	66603192	199608121	199607095	5.14	0.00342	HCD	MS2	6795198	35150	410382	12954	091219_sh_MW_1.raw	F2	1.39	1	0.002016	0.0005879
-5506	94194	True	High	Sequest HT (A2)	Unambiguous	IQSLPLNNNIQIPSGSLR		1	A0A2R7X0D3	A0A2R7X0D3	0	2	0.4718	0	1	1	98255402	196410076	196409235	4.28	0.0042	HCD	MS2	1051647	74369	410721	12969	091219_sh_MW_1.raw	F2	1.42	1	0.002016	0.0005135
-5506	95305	True	High	Sequest HT (A2)	Unambiguous	NSISLDDTVIEInGK	N13(Asn->Asp)	1	A0A2R7X0D3	A0A2R7X0D3	0	2	0.2901	0	1	1	80991559	161882390	161881702	4.25	0.00344	HCD	MS2	0	41174	413623	13089	091219_sh_MW_1.raw	F2	1.31	1	0.002016	0.00372
-5506	67844	True	High	Sequest HT (A2)	Unambiguous	SVGIISEGNETVEDIAHR		2	K0GLZ6	A0A2R7WE87; K0GLZ6	0	2	0.2148	0	1	1	96348486	192596245	192595631	3.19	0.00307	HCD	MS2	182018	179457	359368	10161	091219_sh_MW_1.raw	F2	1.35	1	0.002016	0.0002522
-5506	95274	True	High	Sequest HT (A2)	Unambiguous	TLPSGDDVSTEVSLQVPIR		1	A0A2R7WXF0	A0A2R7WXF0	0	3	0.2553	0	1	1	67169110	201305875	201304988	4.41	0.00296	HCD	MS2	1788002	24302	413593	13085	091219_sh_MW_1.raw	F2	0.94	1	0.002016	0.02111
-5506	68011	True	High	Sequest HT (A2)	Unambiguous	GcEVTPDVSLIQGK	C2(Carbamidomethyl)	1	A0A2R7WJV0	A0A2R7WJV0	0	2	0.3407	0	1	1	75188214	150275701	150275192	3.38	0.00254	HCD	MS2	0	58676	359554	10179	091219_sh_MW_1.raw	F2	0.91	1	0.002016	0.0003939
-5506	68191	True	High	Sequest HT (A2)	Unambiguous	ILIVNHADESTAGIFK		1	A0A2R7WSG6	A0A2R7WSG6	0	2	0.4631	0	1	1	86447333	172793938	172793266	3.89	0.00336	HCD	MS2	1255064	85190	359809	10198	091219_sh_MW_1.raw	F2	1.49	1	0.002016	0.006195
-5506	68301	True	High	Sequest HT (A2)	Unambiguous	TVEYTADPVNGFnAVVHK	N13(Asn->Asp)	1	A0A2R7WXJ8	A0A2R7WXJ8	0	2	0.1098	0	1	1	98149042	196197356	196196033	6.74	0.00661	HCD	MS2	1252066	84505	360085	10210	091219_sh_MW_1.raw	F2	0.82	1	0.002016	0.007495
-5506	113816	True	High	Sequest HT (A2)	Unambiguous	VLGAVAVGYFLGK		1	A0A2R7X1K7	A0A2R7X1K7	0	2	0.4926	0	1	1	64738367	129376006	129375653	2.72	0.00176	HCD	MS2	3203427	103267	457112	15078	091219_sh_MW_1.raw	F2	1.36	1	0.002016	0.0005698
-5506	68311	True	High	Sequest HT (A2)	Unambiguous	QLFHPEQLITGK		7	P06605; A0A2R7WES2	P06605; P06603; A0A2R7X5D6; A0A2R7X405; P06604; A0A2R7WES2; A0A2R7WCZ9	0	2	0.5829	0	1	1	70589349	141077971	141077398	4.07	0.00287	HCD	MS2	1009499	35865	360092	10211	091219_sh_MW_1.raw	F2	1.75	2	0.002016	0.002599
-5506	68611	True	High	Sequest HT (A2)	Unambiguous	ILVNSENTAGYAILQPEPEKPK		1	A0A2R7WTI1	A0A2R7WTI1	0	3	0.6034	0	1	1	80443536	241129154	241128167	4.09	0.00329	HCD	MS2	2587261	19166	360733	10243	091219_sh_MW_1.raw	F2	1.74	1	0.002016	0.001286
-5506	94634	True	High	Sequest HT (A2)	Unambiguous	TVDYTADPVnGFNAVVQR	N10(Asn->Asp)	3	A0A2R7X598; A0A2R7X4W9	A0A2R7X598; A0A2R7X4W9; A0A2R7X4W1	0	2	0.1386	0	1	1	98398401	196696074	196695050	5.21	0.00512	HCD	MS2	6549165	78630	411929	13017	091219_sh_MW_1.raw	F2	1.01	2	0.002016	0.008287
-5506	68921	True	High	Sequest HT (A2)	Unambiguous	VNLDVQQFKPEELK		3	A0A2R7X1H2	A0A2R7X1H2; A0A2R7WUJ9; A0A2R7X5H7	0	3	0.2958	0	1	1	56297559	168691220	168690611	3.61	0.00203	HCD	MS2	7368119	54667	361407	10275	091219_sh_MW_1.raw	F2	1.42	1	0.002016	0.003901
-5506	69021	True	High	Sequest HT (A2)	Unambiguous	MFVGNLADGVK		1	A0A2R7WS50	A0A2R7WS50	0	2	0.6356	0	1	1	57580164	115059599	115059251	3.03	0.00174	HCD	MS2	29645	22374	361614	10286	091219_sh_MW_1.raw	F2	1.18	1	0.002016	0.00536
-5506	69441	True	High	Sequest HT (A2)	Unambiguous	LLLLGAGESGK		7	P16378	A0A2R7WXX3; A0A2R7X5H6; P16378; P25157; A0A2R7WI45; P20353; P20354	0	2	0.2727	0	1	1	52931818	105762908	105762519	3.68	0.00194	HCD	MS2	2852644	20430	362329	10330	091219_sh_MW_1.raw	F2	0.66	1	0.002016	0.006173
-5506	94494	True	High	Sequest HT (A2)	Unambiguous	LGGAFDGVEDTGTPFGYK		1	A0A2R7VR91	A0A2R7VR91	0	2	0.3453	0	1	1	91593341	183085954	183085447	2.77	0.00254	HCD	MS2	2372504	36263	411630	13002	091219_sh_MW_1.raw	F2	1.39	1	0.002016	0.000867
-5506	68591	True	High	Sequest HT (A2)	Unambiguous	MSGSAMYELVR		1	A0A2R7VQG8	A0A2R7VQG8	0	2	0.6721	0	1	1	62229663	124358599	124358095	4.04	0.00252	HCD	MS2	4703061	36270	360545	10240	091219_sh_MW_1.raw	F2	1.22	1	0.002016	0.005148
-5506	114560	True	High	Sequest HT (A2)	Unambiguous	HQEVVTDFQEQLDLLSK		1	A0A2R7W4X6	A0A2R7W4X6	0	2	0.399	0	1	1	101501971	202903215	202902366	4.19	0.00425	HCD	MS2	0	209957	458553	15157	091219_sh_MW_1.raw	F2	1.93	1	0.002016	0.006232
-5506	110495	True	High	Sequest HT (A2)	Unambiguous	NSSYFVEWIPnNVK	N11(Asn->Asp)	5	A0A2R7VUU4; A0A2R7WYX9	A0A2R7VUT8; P08841; A0A2R7VUU4; Q24560; A0A2R7WYX9	0	2	0.1894	0	1	1	84941547	169782366	169781696	3.94	0.00335	HCD	MS2	0	24364	449065	14721	091219_sh_MW_1.raw	F2	1.32	2	0.002016	0.05914
-5506	41563	True	High	Sequest HT (A2)	Unambiguous	ADALQHGASQFEQQAIR		1	A0A2R7WIM5	A0A2R7WIM5	0	3	0.5706	0	1	1	62398083	186992795	186992020	4.15	0.00258	HCD	MS2	5023631	18764	315276	7351	091219_sh_MW_1.raw	F2	1.77	1	0.002016	0.001202
-5506	21427	True	High	Sequest HT (A2)	Unambiguous	EYEIAPDGSK		1	A0A2R7W3Q7	A0A2R7W3Q7	0	2	0.48	0	1	1	55476324	110851921	110851570	3.17	0.00176	HCD	MS2	294722	5163	274580	5131	091219_sh_MW_1.raw	F2	1.25	1	0.002016	0.002201
-5506	128442	True	High	Sequest HT (A2)	Unambiguous	LFEDEEQDLFKDLQSLPR		1	A0A2R7VR91	A0A2R7VR91	1	2	0.426	0	1	1	111155542	222210356	222209755	2.7	0.003	HCD	MS2	2359001	303063	490007	16645	091219_sh_MW_1.raw	F2	1.69	1	0.002016	0.003783
-5506	21017	True	High	Sequest HT (A2)	Unambiguous	HLQLAIR		3	P08985	P08985; P84051; A0A2R7VZC3	0	2	0.375	0	1	1	42576865	85053002	85052575	5.02	0.00213	HCD	MS2	3186186	19320	273954	5086	091219_sh_MW_1.raw	F2	0.8	1	0.002016	0.00639
-5506	128782	True	High	Sequest HT (A2)	Unambiguous	LGEIVTTIPTIGFNVETVEYK		3	P61209	P61209; A0A2R7WV57; P40945	0	2	0.2832	0	1	1	116213208	232325688	232324316	5.91	0.00686	HCD	MS2	19.59	305749	490855	16681	091219_sh_MW_1.raw	F2	1.13	1	0.002016	0.0001862
-5506	128942	True	High	Sequest HT (A2)	Unambiguous	ILAAGTNVVLLTGGIDDIYMK		1	A0A2R7W4N8	A0A2R7W4N8	0	3	0.5251	0	1	1	72640430	217719834	217718862	4.46	0.00324	HCD	MS2	5476071	128916	491211	16698	091219_sh_MW_1.raw	F2	1.79	1	0.002016	0.07943
-5506	20787	True	High	Sequest HT (A2)	Unambiguous	GGEEAQYVVPSNK		1	A0A2R7WUY9	A0A2R7WUY9	0	2	0.2745	0	1	1	68933875	137767021	137766448	4.16	0.00286	HCD	MS2	0	27656	273448	5061	091219_sh_MW_1.raw	F2	1.02	1	0.002016	0.005953
-5506	20337	True	High	Sequest HT (A2)	Unambiguous	SAEQMYEDAQSR		1	A0A2R7W6P6	A0A2R7W6P6	0	2	0.66	0	1	1	70780200	141459673	141459033	4.52	0.0032	HCD	MS2	1813899	13358	272395	5011	091219_sh_MW_1.raw	F2	1	1	0.002016	0.001081
-5506	20327	True	High	Sequest HT (A2)	Unambiguous	ETYGLSPR		1	A0A2R7W3Q7	A0A2R7W3Q7	0	2	0.5952	0	1	1	46173700	92246672	92246287	4.17	0.00193	HCD	MS2	6247666	0.85	272389	5010	091219_sh_MW_1.raw	F2	0.84	1	0.002016	0.007674
-5506	129052	True	High	Sequest HT (A2)	Unambiguous	TLVTQYVTSMSASADVLALAK		1	A0A2R7X5Z2	A0A2R7X5Z2	0	2	0.6467	0	1	1	108508203	216915679	216914715	4.44	0.00482	HCD	MS2	8083179	99133	491399	16710	091219_sh_MW_1.raw	F2	1.84	1	0.002016	0.0005696
-5506	129122	True	High	Sequest HT (A2)	Unambiguous	VKGEEAAQLIATLANSVR		1	A0A2R7WM92	A0A2R7WM92	1	3	0.4046	0	1	1	62402100	187004844	187003925	4.91	0.00306	HCD	MS2	1253742	60507	491508	16717	091219_sh_MW_1.raw	F2	1.31	1	0.002016	0.001526
-5506	129182	True	High	Sequest HT (A2)	Unambiguous	SKLEQTLDELEDSLER		1	A0A2R7W3G0	A0A2R7W3G0	1	2	0.605	0	1	1	95298090	190495452	190494474	5.13	0.00489	HCD	MS2	0	376972	491727	16723	091219_sh_MW_1.raw	F2	2	1	0.002016	0.008805
-5506	129222	True	High	Sequest HT (A2)	Unambiguous	TLVTQYVTSMSASADVLALAK		1	A0A2R7X5Z2	A0A2R7X5Z2	0	3	0.6277	0	1	1	72372345	216915580	216914715	3.99	0.00288	HCD	MS2	5659068	35593	491830	16728	091219_sh_MW_1.raw	F2	1.37	1	0.002016	0.003081
-5506	19254	True	High	Sequest HT (A2)	Unambiguous	TAGTVGSDHTSVSGISHVDSYEK		1	A0A2R7WK57	A0A2R7WK57	0	3	0.287	0	1	1	77870319	233409500	233408442	4.53	0.00353	HCD	MS2	0	30330	270620	4893	091219_sh_MW_1.raw	F2	1.08	1	0.002016	0.0009992
-5506	19244	True	High	Sequest HT (A2)	Unambiguous	FNKDLDAGLDNNQK		1	A0A2R7VZB4	A0A2R7VZB4	1	2	0.156	0	1	1	79639221	159177715	159177107	3.81	0.00304	HCD	MS2	6823029	28230	270613	4892	091219_sh_MW_1.raw	F2	1.09	1	0.002016	0.06943
-5506	19204	True	High	Sequest HT (A2)	Unambiguous	DGQVVEAGNHDQLMSK		1	A0A2R7VYX5	A0A2R7VYX5	0	2	0.3016	0	1	1	86440802	172780876	172780172	4.07	0.00352	HCD	MS2	0	61937	270589	4888	091219_sh_MW_1.raw	F2	1.26	1	0.002016	0.001197
-5506	129292	True	High	Sequest HT (A2)	Unambiguous	nGLIFFLGNEAQR	N1(Asn->Asp)	1	A0A2R7W3H7	A0A2R7W3H7	0	2	0.0893	0	1	1	74038599	147976470	147975905	3.81	0.00282	HCD	MS2	0	130742	492126	16736	091219_sh_MW_1.raw	F2	1.12	1	0.002016	0.0003244
-5506	129312	True	High	Sequest HT (A2)	Unambiguous	SISEEYPDENLNFDEMILEAAK		1	A0A2R7W3X4	A0A2R7W3X4	0	2	0.3623	0	1	1	127909290	255717851	255716504	5.27	0.00674	HCD	MS2	0	964554	492357	16738	091219_sh_MW_1.raw	F2	1.38	1	0.002016	0.0002626
-5506	18794	True	High	Sequest HT (A2)	Unambiguous	YQVSIHETEDPNDSR		3	K0GG94; K0GLZ6	K0GG94; I7LHP3; K0GLZ6	0	2	0.5089	0	1	1	89540668	178980608	178979875	4.1	0.00367	HCD	MS2	2518292	30185	269849	4845	091219_sh_MW_1.raw	F2	1.69	2	0.002016	0.0003491
-5506	18591	True	High	Sequest HT (A2)	Unambiguous	TAVcDIPPR	C4(Carbamidomethyl)	6	A0A2R7VUU4; A0A2R7WYX9	P61857; A0A2R7VUT8; A0A2R7VUU4; A0A2R7WXF9; Q24560; A0A2R7WYX9	0	2	0.3409	0	1	1	51476538	102852349	102851934	4.03	0.00207	HCD	MS2	1032743	11893	269603	4822	091219_sh_MW_1.raw	F2	0.88	2	0.002016	0.004353
-5506	129482	True	High	Sequest HT (A2)	Unambiguous	SIETPVLNLLLNR		1	A0A2R7WPI0	A0A2R7WPI0	0	2	0.2874	0	1	1	74144006	148187285	148186860	2.87	0.00212	HCD	MS2	4788385	51451	492848	16757	091219_sh_MW_1.raw	F2	0.87	1	0.002016	0.00267
-5506	129562	True	High	Sequest HT (A2)	Unambiguous	VScLGVTEnGMAVATGSWDSFLR	C3(Carbamidomethyl); N9(Asn->Asp)	1	P26308	P26308	0	3	0.2241	0	1	1	82005463	245814933	245813772	4.72	0.00387	HCD	MS2	1901703	78048	493156	16766	091219_sh_MW_1.raw	F2	1.16	1	0.002016	2.52e-05
-5506	18270	True	High	Sequest HT (A2)	Unambiguous	DLVNVSHTEAEAK		1	A0A2R7WJ99	A0A2R7WJ99	0	2	0.3509	0	1	1	70685706	141270683	141270160	3.71	0.00262	HCD	MS2	0	37358	268920	4787	091219_sh_MW_1.raw	F2	1.14	1	0.002016	0.002815
-5506	129662	True	High	Sequest HT (A2)	Unambiguous	GHYTEGAELVDSVLDVVR		6	A0A2R7WYX9	P61857; A0A2R7VUT8; A0A2R7X9C9; A0A2R7WXF9; Q24560; A0A2R7WYX9	0	2	0.4474	0	1	1	97999817	195898906	195898180	3.71	0.00363	HCD	MS2	1755377	237949	493686	16777	091219_sh_MW_1.raw	F2	1.52	1	0.002016	0.001861
-5506	18186	True	High	Sequest HT (A2)	Unambiguous	LATDcLGAR	C5(Carbamidomethyl)	1	A0A2R7W3X4	A0A2R7W3X4	0	2	0.2571	0	1	1	48874890	97649053	97648804	2.54	0.00124	HCD	MS2	278249	10113	268866	4777	091219_sh_MW_1.raw	F2	1.05	1	0.002016	0.006882
-5506	17899	True	High	Sequest HT (A2)	Unambiguous	VSTETDEQFDAR		1	A0A2R7VQF9	A0A2R7VQF9	0	2	0.6842	0	1	1	69931555	139762383	139761793	4.22	0.00295	HCD	MS2	3739985	31390	268035	4746	091219_sh_MW_1.raw	F2	1.52	1	0.002016	0.001617
-5506	129692	True	High	Sequest HT (A2)	Unambiguous	KDTELSSLSVMSADINSLIK		1	A0A2R7W993	A0A2R7W993	1	3	0.1324	0	1	1	71771411	215112778	215112133	3	0.00215	HCD	MS2	0	65683	493726	16780	091219_sh_MW_1.raw	F2	1.36	1	0.002016	0.004456
-5506	130102	True	High	Sequest HT (A2)	Unambiguous	SGEGFLLVFSVTDR		1	A0A2R7WAB8	A0A2R7WAB8	0	2	0.5833	0	1	1	76389899	152679070	152678493	3.77	0.00288	HCD	MS2	2562018	46457	494588	16823	091219_sh_MW_1.raw	F2	1.44	1	0.002016	0.001995
-5506	17489	True	High	Sequest HT (A2)	Unambiguous	SVTASQLAQDSPAKQHEQAADVGR		1	A0A2R7W8V8	A0A2R7W8V8	1	2	0.4874	0	1	1	124762231	249423735	249422807	3.72	0.00464	HCD	MS2	0	885430	267316	4702	091219_sh_MW_1.raw	F2	1.19	1	0.002016	0.00204
-5506	130322	True	High	Sequest HT (A2)	Unambiguous	DVASALGDLIQATK		1	A0A2R7W3X4	A0A2R7W3X4	0	2	0.5174	0	1	1	70138556	140176384	140175838	3.89	0.00273	HCD	MS2	0	58009	494985	16846	091219_sh_MW_1.raw	F2	1.72	1	0.002016	0.0007309
-5506	128392	True	High	Sequest HT (A2)	Unambiguous	nMEGQPVSEIGEILER	N1(Asn->Asp)	1	A0A2R7X8Y3	A0A2R7X8Y3	0	2	0.4564	0	1	1	90143890	180187053	180186365	3.82	0.00344	HCD	MS2	1355087	80444	489897	16640	091219_sh_MW_1.raw	F2	1.95	1	0.002016	0.003591
-5506	21707	True	High	Sequest HT (A2)	Unambiguous	TYEPLGEAGK		1	A0A2R7X1V3	A0A2R7X1V3	0	2	0.5079	0	1	1	53276825	106452922	106452587	3.15	0.00168	HCD	MS2	3294997	18986	275213	5161	091219_sh_MW_1.raw	F2	1.26	1	0.002016	0.002146
-5506	127986	True	High	Sequest HT (A2)	Unambiguous	MEDTEAFSEELLAAMNR		1	A0A2R7WTE1	A0A2R7WTE1	0	2	0.6557	0	1	1	97894055	195687383	195686775	3.1	0.00304	HCD	MS2	0	73239	489138	16597	091219_sh_MW_1.raw	F2	1.83	1	0.002016	0.0006842
-5506	127588	True	High	Sequest HT (A2)	Unambiguous	FVTGNAQPAEIDMLWELSK		1	A0A2R7X019	A0A2R7X019	0	3	0.3487	0	1	1	71702905	214907260	214906342	4.28	0.00306	HCD	MS2	3244854	123896	488347	16555	091219_sh_MW_1.raw	F2	1.52	1	0.002016	0.003483
-5506	26545	True	High	Sequest HT (A2)	Unambiguous	GPSGVVHSPAVTAGLH		1	A0A2R7W1M2	A0A2R7W1M2	0	2	0.3391	0	1	1	74339655	148578581	148578085	3.34	0.00248	HCD	MS2	0	23858	283901	5695	091219_sh_MW_1.raw	F2	1.15	1	0.002016	0.0001697
-5506	124569	True	High	Sequest HT (A2)	Unambiguous	SPYPIGLDPVWQLAENK		1	A0A2R7X1C2	A0A2R7X1C2	0	2	0.3279	0	1	1	96400513	192700298	192699599	3.63	0.00349	HCD	MS2	0	133961	482151	16232	091219_sh_MW_1.raw	F2	1.22	1	0.002016	0.0009981
-5506	124769	True	High	Sequest HT (A2)	Unambiguous	VLDALFPcVQGGTTAIPGAFGcGK	C8(Carbamidomethyl); C22(Carbamidomethyl)	1	A0A2R7VQG8	A0A2R7VQG8	0	2	0.0909	0	1	1	121861084	243621440	243620501	3.85	0.0047	HCD	MS2	0	177121	482520	16253	091219_sh_MW_1.raw	F2	1.21	1	0.002016	0.002051
-5506	26012	True	High	Sequest HT (A2)	Unambiguous	GFPTQYGGSAR		4	A0A2R7X4R4; A0A2R7X4M7; A0A2R7X508	A0A2R7X4R4; A0A2R7X566; A0A2R7X4M7; A0A2R7X508	0	2	0.5398	0	1	1	57077753	114054778	114054325	3.97	0.00226	HCD	MS2	1765202	16140	283074	5638	091219_sh_MW_1.raw	F2	1.13	3	0.002016	0.007268
-5506	124929	True	High	Sequest HT (A2)	Unambiguous	QNISELDSLLDDLNSAQK		1	A0A2R7WJG7	A0A2R7WJG7	0	2	0.0215	0	1	1	100200348	200299968	200299275	3.46	0.00346	HCD	MS2	2579552	79406	482826	16270	091219_sh_MW_1.raw	F2	0.93	1	0.002016	0.08939
-5506	125119	True	High	Sequest HT (A2)	Unambiguous	VAAVAAPSVAAVALPAPGIAIADATQYR		1	A0A2R7W9B2	A0A2R7W9B2	0	3	0.456	0	1	1	87882910	263447275	263446136	4.32	0.0038	HCD	MS2	3716408	62336	483244	16290	091219_sh_MW_1.raw	F2	1.25	1	0.002016	0.0009064
-5506	25486	True	High	Sequest HT (A2)	Unambiguous	KGESQTNVEIFR		1	A0A2R7WG09	A0A2R7WG09	1	2	0.2655	0	1	1	70436926	140773125	140772267	6.1	0.00429	HCD	MS2	2935676	36270	281799	5578	091219_sh_MW_1.raw	F2	1.13	1	0.002016	0.008706
-5506	125129	True	High	Sequest HT (A2)	Unambiguous	SSLEASLHQVEVELESTR		1	A0A2R7W4X6	A0A2R7W4X6	0	2	0.522	0	1	1	100751178	201401628	201400874	3.75	0.00377	HCD	MS2	0	70901	483257	16291	091219_sh_MW_1.raw	F2	1.59	1	0.002016	0.00113
-5506	25366	True	High	Sequest HT (A2)	Unambiguous	EIVHIQAGQcGNQIGAK	C10(Carbamidomethyl)	2	A0A2R7WYX9	Q24560; A0A2R7WYX9	0	3	0.3158	0	1	1	60831525	182293119	182292284	4.58	0.00278	HCD	MS2	5016867	13891	281679	5566	091219_sh_MW_1.raw	F2	1.33	1	0.002016	0.009439
-5506	125349	True	High	Sequest HT (A2)	Unambiguous	SFSDTASSSAAEVLDSIEPLR		1	A0A2R7W3X4	A0A2R7W3X4	0	3	0.6915	0	1	1	72802484	218205997	218205100	4.11	0.00299	HCD	MS2	1488715	27360	483674	16314	091219_sh_MW_1.raw	F2	1.88	1	0.002016	0.03271
-5506	24707	True	High	Sequest HT (A2)	Unambiguous	ENcDYLHNVDcGER	C3(Carbamidomethyl); C11(Carbamidomethyl)	1	A0A2R7XA04	A0A2R7XA04	0	2	0.8553	0	1	1	89085828	178070928	178070136	4.45	0.00396	HCD	MS2	1777111	73262	280371	5490	091219_sh_MW_1.raw	F2	1.59	1	0.002016	0.001239
-5506	125639	True	High	Sequest HT (A2)	Unambiguous	EDISScLSQEMTGVAGALAR	C6(Carbamidomethyl)	1	A0A2R7W2W7	A0A2R7W2W7	0	2	0.599	0	1	1	104799634	209498540	209497943	2.85	0.00298	HCD	MS2	0	195709	484232	16345	091219_sh_MW_1.raw	F2	2.07	1	0.002016	0.07681
-5506	24257	True	High	Sequest HT (A2)	Unambiguous	VHLENMGSHDIVDGNAR		1	A0A2R7X9R7	A0A2R7X9R7	0	2	0.6111	0	1	1	93244495	186388262	186387662	3.22	0.003	HCD	MS2	7953115	81897	279633	5439	091219_sh_MW_1.raw	F2	0.9	1	0.002016	0.0003244
-5506	125739	True	High	Sequest HT (A2)	Unambiguous	TTGIVLDSGDGVSHTVPIYEGYALPHAILR		9	P10987; A0A2R7VT24	P53501; A0A2R7VXG7; P10987; P02572; P10981; P02574; A0A2R7WDT7; A0A2R7VT24; A0A2R7WDS4	0	4	0.4133	0	1	1	78866913	315165468	315164224	3.95	0.00311	HCD	MS2	1118275	22467	484464	16356	091219_sh_MW_1.raw	F2	1.5	2	0.002016	0.001673
-5506	130502	True	High	Sequest HT (A2)	Unambiguous	MGLTPTDVIQGYELALEK		1	A0A2R7VXE4	A0A2R7VXE4	0	2	0.2364	0	1	1	98951709	197802690	197802016	3.41	0.00337	HCD	MS2	0	145113	495342	16865	091219_sh_MW_1.raw	F2	1.1	1	0.002016	0.003379
-5506	125749	True	High	Sequest HT (A2)	Unambiguous	NAGALSAFLELGcPPEAVDR	C13(Carbamidomethyl)	1	A0A2R7WJY8	A0A2R7WJY8	0	2	0.122	0	1	1	104401929	208703130	208702261	4.16	0.00434	HCD	MS2	0	159885	484497	16357	091219_sh_MW_1.raw	F2	1.23	1	0.002016	0.0005086
-5506	125969	True	High	Sequest HT (A2)	Unambiguous	IGLnGVDnGFIMFNK	N4(Asn->Asp); N8(Asn->Asp)	1	A0A2R7VZ86	A0A2R7VZ86	0	2	0.3842	0	1	1	82090704	164080681	164079887	4.84	0.00397	HCD	MS2	3535809	84250	484997	16381	091219_sh_MW_1.raw	F2	1.77	1	0.002016	0.001843
-5506	23857	True	High	Sequest HT (A2)	Unambiguous	INFAGDDcR	C8(Carbamidomethyl)	1	A0A2R7W4B3	A0A2R7W4B3	0	2	0.22	0	1	1	53423419	106746111	106745747	3.41	0.00182	HCD	MS2	2620411	13413	278957	5396	091219_sh_MW_1.raw	F2	0.5	1	0.002016	0.006306
-5506	126139	True	High	Sequest HT (A2)	Unambiguous	SSGFALIYDTLDYAK		1	A0A2R7WZR0	A0A2R7WZR0	0	2	0.0261	0	1	1	83241699	166382671	166382138	3.2	0.00266	HCD	MS2	2914275	63506	485436	16399	091219_sh_MW_1.raw	F2	1.15	1	0.002016	5.51e-05
-5506	126193	True	High	Sequest HT (A2)	Unambiguous	LGEcDLIEEVMIGEDK	C4(Carbamidomethyl)	1	A0A2R7VPP6	A0A2R7VPP6	0	2	0.6034	0	1	1	92543378	184986028	184985579	2.42	0.00224	HCD	MS2	9831032	90426	485515	16405	091219_sh_MW_1.raw	F2	1.74	1	0.002016	0.001719
-5506	126243	True	High	Sequest HT (A2)	Unambiguous	QQGLGGVAILDLGLDDSR		1	A0A2R7VPH0	A0A2R7VPH0	0	2	0.4762	0	1	1	91398743	182696758	182696067	3.78	0.00346	HCD	MS2	481417	66494	485597	16410	091219_sh_MW_1.raw	F2	1.68	1	0.002016	0.002178
-5506	23393	True	High	Sequest HT (A2)	Unambiguous	GKEEMLQSGDFR		1	A0A2R7VY20	A0A2R7VY20	1	2	0.6625	0	1	1	69883209	139665691	139665254	3.13	0.00218	HCD	MS2	1139067	22243	277911	5344	091219_sh_MW_1.raw	F2	1.6	1	0.002016	0.008528
-5506	126353	True	High	Sequest HT (A2)	Unambiguous	WNTDNVLATEVALTDFcEGAK	C17(Carbamidomethyl)	1	A0A2R7VV77	A0A2R7VV77	0	2	0.5926	0	1	1	117755664	235410600	235409690	3.87	0.00455	HCD	MS2	2583302	65720	485740	16422	091219_sh_MW_1.raw	F2	2.16	1	0.002016	0.02981
-5506	41613	True	High	Sequest HT (A2)	Unambiguous	IHQAVQEGMIFENR		1	A0A2R7VY20	A0A2R7VY20	0	3	0.5696	0	1	1	55794940	167183365	167182715	3.89	0.00217	HCD	MS2	1603177	18907	315303	7356	091219_sh_MW_1.raw	F2	1.58	1	0.002016	0.001152
-5506	22733	True	High	Sequest HT (A2)	Unambiguous	LSEGGENLSVGQR		1	A0A2R7VY23	A0A2R7VY23	0	2	0.2642	0	1	1	67334058	134567388	134567063	2.41	0.00162	HCD	MS2	2685418	36270	276802	5273	091219_sh_MW_1.raw	F2	1.06	1	0.002016	0.009302
-5506	22673	True	High	Sequest HT (A2)	Unambiguous	QSGGGGPDEEADMAAEAR		1	A0A2R7W8V8	A0A2R7W8V8	0	3	0.5182	0	1	1	58324609	174772373	174771878	2.83	0.00165	HCD	MS2	2148959	24277	276723	5267	091219_sh_MW_1.raw	F2	1.37	1	0.002016	0.0007303
-5506	126998	True	High	Sequest HT (A2)	Unambiguous	VFHGTLIMQmGVnFFLVSLSVLEAmEAR	M10(Oxidation); N13(Asn->Asp); M25(Oxidation)	1	P82984	P82984	0	3	0.3065	0	1	1	105820264	317259336	317258796	1.7	0.0018	HCD	MS2	6330758	129991	486942	16492	091219_sh_MW_1.raw	F2	1.99	1	0.002016	0.00567
-5506	127088	True	High	Sequest HT (A2)	Unambiguous	QGAALQIPVGEIVVGDIcQIK	C18(Carbamidomethyl)	1	A0A2R7WJ14	A0A2R7WJ14	0	3	0.3129	0	1	1	73674298	220821439	220820566	3.95	0.00291	HCD	MS2	4699905	12502	487188	16502	091219_sh_MW_1.raw	F2	1.47	1	0.002016	0.003854
-5506	22290	True	High	Sequest HT (A2)	Unambiguous	EFcPSTYR	C3(Carbamidomethyl)	1	A0A2R7WXF1	A0A2R7WXF1	0	2	0.4026	0	1	1	53023340	105945952	105945641	2.94	0.00156	HCD	MS2	2614701	18904	276230	5226	091219_sh_MW_1.raw	F2	0.77	1	0.002016	0.003467
-5506	127558	True	High	Sequest HT (A2)	Unambiguous	SDSNQVDPPSASILIDSVALVPQSR		1	A0A2R7WMK8	A0A2R7WMK8	0	2	0.4934	0	1	1	129817273	259533818	259532605	4.67	0.00607	HCD	MS2	0	475942	488268	16552	091219_sh_MW_1.raw	F2	1.52	1	0.002016	0.0002837
-5506	125859	True	High	Sequest HT (A2)	Unambiguous	LcYVALDFEQEMATAASSSSLEK	C2(Carbamidomethyl)	4	P10987	P10987; P02572; A0A2R7WDT7; A0A2R7WDS4	0	2	0.3277	0	1	1	127559741	255018755	255017383	5.38	0.00686	HCD	MS2	0	322381	484760	16368	091219_sh_MW_1.raw	F2	1.19	1	0.002016	0.0004404
-5506	16691	True	High	Sequest HT (A2)	Unambiguous	IPQHPASDPQQQVQYSAAAR		1	A0A2R7WYJ0	A0A2R7WYJ0	0	3	0.2895	0	1	1	73136914	219209287	219208430	3.91	0.00286	HCD	MS2	1039085	50187	265153	4617	091219_sh_MW_1.raw	F2	1.14	1	0.002016	0.005727
-5506	16681	True	High	Sequest HT (A2)	Unambiguous	DDSVIcDTHYSK	C6(Carbamidomethyl)	1	A0A2R7W4B3	A0A2R7W4B3	0	3	0.5347	0	1	1	48054282	143961390	143961073	2.2	0.00105	HCD	MS2	184081	22109	265143	4616	091219_sh_MW_1.raw	F2	1.44	1	0.002016	0.002973
-5506	130662	True	High	Sequest HT (A2)	Unambiguous	SQDAEVGDGTTSVVLITSEILK		1	A0A2R7X0G3	A0A2R7X0G3	0	2	0.5942	0	1	1	113159399	226218071	226217111	4.24	0.0048	HCD	MS2	0	143369	495780	16882	091219_sh_MW_1.raw	F2	1.38	1	0.002016	0.001271
-5506	134623	True	High	Sequest HT (A2)	Unambiguous	QEAFLANDDLGDSLDSVEALIK		1	A0A2R7WE40	A0A2R7WE40	0	2	0.631	0	1	1	118208899	236317070	236316128	3.99	0.00471	HCD	MS2	0	81942	504521	17302	091219_sh_MW_1.raw	F2	1.87	1	0.002016	0.03159
-5506	134633	True	High	Sequest HT (A2)	Unambiguous	QEAFLANDDLGDSLDSVEALIK		1	A0A2R7WE40	A0A2R7WE40	0	3	0.537	0	1	1	78839478	236316977	236316128	3.6	0.00283	HCD	MS2	3586156	69561	504534	17303	091219_sh_MW_1.raw	F2	2.57	1	0.002016	0.01257
-5506	134663	True	High	Sequest HT (A2)	Unambiguous	IAQYVTELVAVAEQLK		1	A0A2R7W3X4	A0A2R7W3X4	0	3	0.0992	0	1	1	59233911	177500278	177499493	4.42	0.00262	HCD	MS2	0	63096	504577	17306	091219_sh_MW_1.raw	F2	1.21	1	0.002016	0.003877
-5506	134683	True	High	Sequest HT (A2)	Unambiguous	IAQYVTELVAVAEQLK		1	A0A2R7W3X4	A0A2R7W3X4	0	2	0.1771	0	1	1	88800421	177500115	177499493	3.5	0.00311	HCD	MS2	7758517	90014	504620	17308	091219_sh_MW_1.raw	F2	0.96	1	0.002016	0.0002347
-5506	8692	True	High	Sequest HT (A2)	Unambiguous	RQSGGGGPDEEADMAAEAR		1	A0A2R7W8V8	A0A2R7W8V8	1	3	0.4022	0	1	1	63528003	190382553	190381989	2.96	0.00188	HCD	MS2	3603711	31050	247059	3718	091219_sh_MW_1.raw	F2	0.92	1	0.002016	0.008986
-5506	134983	True	High	Sequest HT (A2)	Unambiguous	VQDDEVGDGTTSVTVLAAELLR		1	A0A2R7VPP6	A0A2R7VPP6	0	2	0.275	0	1	1	114459021	228817314	228816161	5.04	0.00577	HCD	MS2	0	233390	505398	17340	091219_sh_MW_1.raw	F2	1.2	1	0.002016	0.08445
-5506	134993	True	High	Sequest HT (A2)	Unambiguous	TMLELLNQLDGFDSR		2	A0A2R7VYI9	A0A2R7VYI9; P48601	0	2	0.2143	0	1	1	87644012	175187297	175186326	5.54	0.00486	HCD	MS2	0	118582	505423	17341	091219_sh_MW_1.raw	F2	1.4	1	0.002016	0.003113
-5506	135113	True	High	Sequest HT (A2)	Unambiguous	TAITETTSEGGTEVTSTVITSTEVISTVITSK		1	A0A2R7X2V6	A0A2R7X2V6	0	3	0.4828	0	1	1	108189465	324366941	324365773	3.6	0.00389	HCD	MS2	6200007	69776	505794	17354	091219_sh_MW_1.raw	F2	1.74	1	0.002016	0.001723
-5506	135323	True	High	Sequest HT (A2)	Unambiguous	SGEGFLLVFSVTDR		1	A0A2R7WAB8	A0A2R7WAB8	0	2	0.6383	0	1	1	76389905	152679082	152678493	3.85	0.00294	HCD	MS2	2661889	61127	506184	17376	091219_sh_MW_1.raw	F2	1.88	1	0.002016	0.0007086
-5506	6832	True	High	Sequest HT (A2)	Unambiguous	HQGVMVGMGQK		8	P10987	P53501; P10987; P02572; P10981; P02574; A0A2R7WDT7; A0A2R7WDS4; P83967	0	2	0.3802	0	1	1	58629193	117157659	117157106	4.72	0.00276	HCD	MS2	8862304	6779	243032	3504	091219_sh_MW_1.raw	F2	1.21	1	0.002016	0.001461
-5506	135638	True	High	Sequest HT (A2)	Unambiguous	nGLIFFLGNEAQR	N1(Asn->Asp)	1	A0A2R7W3H7	A0A2R7W3H7	0	2	0.5222	0	1	1	74038580	147976433	147975905	3.57	0.00264	HCD	MS2	1309238	19456	507028	17410	091219_sh_MW_1.raw	F2	0.9	1	0.002016	0.001269
-5506	135648	True	High	Sequest HT (A2)	Unambiguous	EVAAFAQFGSDLDAATQQLLNR		2	A0A2R7W0K4	A0A2R7W0K4; P35381	0	3	0.3596	0	1	1	78906683	236518595	236517826	3.25	0.00256	HCD	MS2	3558385	38113	507040	17411	091219_sh_MW_1.raw	F2	1.78	1	0.002016	0.07856
-5506	135828	True	High	Sequest HT (A2)	Unambiguous	EVAAFAQFGSDLDAATQQLLNR		2	A0A2R7W0K4	A0A2R7W0K4; P35381	0	2	0.5236	0	1	1	118309631	236518535	236517826	3	0.00354	HCD	MS2	0	215285	507493	17430	091219_sh_MW_1.raw	F2	2.33	1	0.002016	0.005229
-5506	135908	True	High	Sequest HT (A2)	Unambiguous	LcYVALDFEQEMATAAASTSLEK	C2(Carbamidomethyl)	5	A0A2R7VT24	P53501; P10981; P02574; A0A2R7VT24; P83967	0	3	0.4129	0	1	1	85007190	254820114	254819457	2.58	0.00219	HCD	MS2	0	69802	507643	17438	091219_sh_MW_1.raw	F2	1.55	1	0.002016	0.001338
-5506	9782	True	High	Sequest HT (A2)	Unambiguous	VTDNSLAGVQK		1	A0A2R7VY20	A0A2R7VY20	0	2	0.4779	0	1	1	56630634	113160539	113160043	4.39	0.00248	HCD	MS2	0	2505	249649	3846	091219_sh_MW_1.raw	F2	1.36	1	0.002016	0.004747
-5506	137330	True	High	Sequest HT (A2)	Unambiguous	LNPDGTVAPTPEVAAATAAHLAALAGSR		1	A0A2R7W524	A0A2R7W524	0	3	0.4151	0	1	1	88147052	264239701	264238965	2.78	0.00245	HCD	MS2	0	189137	514006	17618	091219_sh_MW_1.raw	F2	1.59	1	0.002016	0.005469
-5506	138318	True	High	Sequest HT (A2)	Unambiguous	SGEGFLLVFSVTDR		1	A0A2R7WAB8	A0A2R7WAB8	0	2	0.5752	0	1	1	76389880	152679033	152678493	3.53	0.0027	HCD	MS2	1977227	350611	588819	18510	091219_sh_MW_1.raw	F2	1.53	1	0.002016	0.0005394
-5506	138356	True	High	Sequest HT (A2)	Unambiguous	LGSYGGSITFTIQADLSR		1	A0A2R7WKY0	A0A2R7WKY0	0	2	0.2336	0	1	1	94349084	188597441	188596542	4.77	0.0045	HCD	MS2	2584013	822182	589539	18517	091219_sh_MW_1.raw	F2	1.07	1	0.002016	0.001013
-5506	3156	True	High	Sequest HT (A2)	Unambiguous	SLDRGDAADGETSQQnGASSSEPEPR	N16(Asn->Asp)	1	A0A2R7X9R7	A0A2R7X9R7	1	3	0.6408	0	1	1	88805774	266215866	266214591	4.79	0.00425	HCD	MS2	0	24190	235624	3080	091219_sh_MW_1.raw	F2	1.42	1	0.002016	0.0005622
-5506	138366	True	High	Sequest HT (A2)	Unambiguous	DLYANTVLSGGTTMYPGIADR		5	P10987; A0A2R7VT24	P10987; P02572; A0A2R7WDT7; A0A2R7VT24; A0A2R7WDS4	0	2	0.1226	0	1	1	110804443	221508159	221506996	5.25	0.00582	HCD	MS2	8202549	1000000	589870	18522	091219_sh_MW_1.raw	F2	1.06	2	0.002016	0.008844
-5506	138406	True	High	Sequest HT (A2)	Unambiguous	TLPSGDDVSTEVSLQVPIR		1	A0A2R7WXF0	A0A2R7WXF0	0	2	0.0156	0	1	1	100703485	201306243	201304988	6.23	0.00628	HCD	MS2	0	1000000	590755	18530	091219_sh_MW_1.raw	F2	0.64	1	0.002016	0.00313
-5506	2796	True	High	Sequest HT (A2)	Unambiguous	SVAEAQQSETNIAK		1	A0A2R7X6F4	A0A2R7X6F4	0	2	0.3182	0	1	1	73837402	147574077	147573363	4.84	0.00357	HCD	MS2	1553554	16005	234982	3039	091219_sh_MW_1.raw	F2	1.32	1	0.002016	0.001974
-5506	138521	True	High	Sequest HT (A2)	Unambiguous	VKEILQEEEDLSEIVQLVGK		3	A0A2R7VQG8; Q27331	A0A2R7VQG8; Q27331; P48602	1	3	0.4541	0	1	1	76675574	229825266	229824388	3.82	0.00293	HCD	MS2	6339644	66468	595790	18595	091219_sh_MW_1.raw	F2	1.85	2	0.002016	0.0002594
-5506	2246	True	High	Sequest HT (A2)	Unambiguous	ISDTISEAK		1	A0A2R7X5Y5	A0A2R7X5Y5	0	2	0.0424	0	1	1	48225464	96350200	96349932	2.79	0.00134	HCD	MS2	4142072	14875	233876	2978	091219_sh_MW_1.raw	F2	1.18	1	0.002016	0.002348
-5506	138531	True	High	Sequest HT (A2)	Unambiguous	GHYTEGAELVDSVLDVVR		6	A0A2R7WYX9	P61857; A0A2R7VUT8; A0A2R7X9C9; A0A2R7WXF9; Q24560; A0A2R7WYX9	0	2	0.6742	0	1	1	97999805	195898882	195898180	3.58	0.00351	HCD	MS2	935535	77791	595805	18596	091219_sh_MW_1.raw	F2	1.78	1	0.002016	0.005079
-5506	1886	True	High	Sequest HT (A2)	Unambiguous	VGELAEEDKVK		1	A0A2R7VZP6	A0A2R7VZP6	1	2	0.24	0	1	1	60882733	121664739	121664196	4.46	0.00271	HCD	MS2	2658405	12612	233523	2938	091219_sh_MW_1.raw	F2	1.25	1	0.002016	0.00964
-5506	1866	True	High	Sequest HT (A2)	Unambiguous	QcTVPGAcTGAPK	C2(Carbamidomethyl); C8(Carbamidomethyl)	1	A0A2R7WIK6	A0A2R7WIK6	0	2	0.6758	0	1	1	67381628	134662529	134661913	4.57	0.00308	HCD	MS2	3031199	9343	233513	2936	091219_sh_MW_1.raw	F2	1.82	1	0.002016	0.006879
-5506	138541	True	High	Sequest HT (A2)	Unambiguous	EKLcYVALDFEQEMATAAASTSLEK	C4(Carbamidomethyl)	5	A0A2R7VT24	P53501; P10981; P02574; A0A2R7VT24; P83967	1	3	0.3854	0	1	1	93578546	280534183	280533212	3.46	0.00324	HCD	MS2	0	74736	595819	18597	091219_sh_MW_1.raw	F2	2.05	1	0.002016	0.001206
-5506	139509	True	High	Sequest HT (A2)	Unambiguous	GHYTEGAELVDSVLDVVR		6	A0A2R7WYX9	P61857; A0A2R7VUT8; A0A2R7X9C9; A0A2R7WXF9; Q24560; A0A2R7WYX9	0	3	0.3607	0	1	1	65366803	195898954	195898180	3.95	0.00258	HCD	MS2	0	1000000	600779	18722	091219_sh_MW_1.raw	F2	1.22	1	0.002016	0.06433
-5506	1246	True	High	Sequest HT (A2)	Unambiguous	LPHQNTEAVIR		1	A0A2R7VPH0	A0A2R7VPH0	0	3	0.3933	0	1	1	42657242	127770270	127769606	5.2	0.00221	HCD	MS2	1224568	2480	232995	2872	091219_sh_MW_1.raw	F2	1.78	1	0.002016	0.002823
-5506	138298	True	High	Sequest HT (A2)	Unambiguous	LQSEVEVLIIDLEK		1	A0A2R7W4X6	A0A2R7W4X6	0	2	0.422	0	1	1	81446527	162792327	162791528	4.91	0.00399	HCD	MS2	3129973	214938	588472	18505	091219_sh_MW_1.raw	F2	1.09	1	0.002016	0.007346
-5506	124319	True	High	Sequest HT (A2)	Unambiguous	VVNVETNFLTPAVILR		1	A0A2R7VRN2	A0A2R7VRN2	0	2	0.0283	0	1	1	89301996	178503264	178502690	3.22	0.00287	HCD	MS2	5892348	120308	481617	16205	091219_sh_MW_1.raw	F2	1.06	1	0.002016	0.006784
-5506	10032	True	High	Sequest HT (A2)	Unambiguous	TcLLEAHGGQcTPASK	C2(Carbamidomethyl); C11(Carbamidomethyl)	1	A0A2R7WSG6	A0A2R7WSG6	0	2	0.4685	0	1	1	86540649	172980571	172979962	3.52	0.00305	HCD	MS2	812381	37728	250430	3875	091219_sh_MW_1.raw	F2	1.11	1	0.002016	0.006933
-5506	134467	True	High	Sequest HT (A2)	Unambiguous	SASEMVLADDNFSSIVAAVEEGR		1	A0A2R7X1Y3	A0A2R7X1Y3	0	3	0.2778	0	1	1	79971582	239713291	239712384	3.78	0.00302	HCD	MS2	1766966	36270	504090	17285	091219_sh_MW_1.raw	F2	1.98	1	0.002016	0.0009868
-5506	130902	True	High	Sequest HT (A2)	Unambiguous	DLSAVLDESAHELVEEVR		1	A0A2R7WNA0	A0A2R7WNA0	0	2	0.3559	0	1	1	100600629	201100530	201099784	3.71	0.00373	HCD	MS2	0	208724	496290	16907	091219_sh_MW_1.raw	F2	1.18	1	0.002016	0.0002143
-5506	16641	True	High	Sequest HT (A2)	Unambiguous	AGFAGDDAPR		9	P10987	P53501; A0A2R7VXG7; P10987; P02572; P10981; P02574; A0A2R7WDT7; A0A2R7WDS4; P83967	0	2	0.5235	0	1	1	48872900	97645073	97644828	2.51	0.00122	HCD	MS2	4515109	16311	265120	4612	091219_sh_MW_1.raw	F2	1.49	1	0.002016	0.003045
-5506	16481	True	High	Sequest HT (A2)	Unambiguous	SNTGEASVANLDK		1	A0A2R7W9Y1	A0A2R7W9Y1	0	2	0.3592	0	1	1	65331964	130563201	130562810	2.99	0.00195	HCD	MS2	0	139411	264631	4594	091219_sh_MW_1.raw	F2	1.42	1	0.002016	0.0002691
-5506	131162	True	High	Sequest HT (A2)	Unambiguous	ASAFNSWFENAEEDLTDPVR		2	P13395; A0A2R7WVE9	P13395; A0A2R7WVE9	0	2	0.5161	0	1	1	114952417	229804106	229803093	4.41	0.00507	HCD	MS2	5317887	181104	497029	16935	091219_sh_MW_1.raw	F2	1.55	2	0.002016	0.006839
-5506	131508	True	High	Sequest HT (A2)	Unambiguous	LQSEVEVLIIDLEK		1	A0A2R7W4X6	A0A2R7W4X6	0	2	0.4965	0	1	1	81446411	162792095	162791528	3.48	0.00283	HCD	MS2	9836549	40965	497912	16972	091219_sh_MW_1.raw	F2	1.43	1	0.002016	0.00147
-5506	16051	True	High	Sequest HT (A2)	Unambiguous	TAVcDIPPR	C4(Carbamidomethyl)	6	A0A2R7VUU4; A0A2R7WYX9	P61857; A0A2R7VUT8; A0A2R7VUU4; A0A2R7WXF9; Q24560; A0A2R7WYX9	0	2	0.3419	0	1	1	51476563	102852397	102851934	4.5	0.00232	HCD	MS2	2862251	13260	264071	4548	091219_sh_MW_1.raw	F2	1.17	2	0.002016	0.003882
-5506	15797	True	High	Sequest HT (A2)	Unambiguous	cGIcEcDDSHFGR	C1(Carbamidomethyl); C4(Carbamidomethyl); C6(Carbamidomethyl)	1	A0A2R7WXW1	A0A2R7WXW1	0	2	0.8043	0	1	1	80680359	161259990	161259372	3.83	0.00309	HCD	MS2	0	123250	263468	4518	091219_sh_MW_1.raw	F2	0.92	1	0.002016	0.0002745
-5506	131964	True	High	Sequest HT (A2)	Unambiguous	ESLPLVIFLR		1	A0A2R7X297	A0A2R7X297	0	2	0.4706	0	1	1	59386566	118672405	118671942	3.9	0.00231	HCD	MS2	0	110831	498886	17021	091219_sh_MW_1.raw	F2	1.02	1	0.002016	0.003022
-5506	132044	True	High	Sequest HT (A2)	Unambiguous	FIQPVQScDMSLTDLLGEMQR	C8(Carbamidomethyl)	1	A0A2R7WVC2	A0A2R7WVC2	0	2	0.0084	0	1	1	123458691	246816655	246816183	1.91	0.00236	HCD	MS2	0	402582	499127	17029	091219_sh_MW_1.raw	F2	1.19	1	0.002016	0.001838
-5506	15530	True	High	Sequest HT (A2)	Unambiguous	QEYDESGPGIVHR		4	A0A2R7VT24	P10981; P02574; A0A2R7VT24; P83967	0	3	0.3656	0	1	1	49623706	148669663	148669210	3.05	0.00151	HCD	MS2	4475307	10403	263044	4490	091219_sh_MW_1.raw	F2	0.93	1	0.002016	0.004536
-5506	132074	True	High	Sequest HT (A2)	Unambiguous	GHYTEGAELVDSVLDVVR		6	A0A2R7WYX9	P61857; A0A2R7VUT8; A0A2R7X9C9; A0A2R7WXF9; Q24560; A0A2R7WYX9	0	2	0.1099	0	1	1	97999823	195898918	195898180	3.77	0.00369	HCD	MS2	0	26451	499286	17033	091219_sh_MW_1.raw	F2	0.91	1	0.002016	0.0008525
-5506	132104	True	High	Sequest HT (A2)	Unambiguous	EKLcYVALDFEQEMATAAASTSLEK	C4(Carbamidomethyl)	5	A0A2R7VT24	P53501; P10981; P02574; A0A2R7VT24; P83967	1	3	0.5	0	1	1	93578735	280534751	280533212	5.48	0.00513	HCD	MS2	0	64964	499318	17036	091219_sh_MW_1.raw	F2	2.68	1	0.002016	0.001752
-5506	14970	True	High	Sequest HT (A2)	Unambiguous	TIVDITSHK		1	A0A2R7W4X6	A0A2R7W4X6	0	2	0.47	0	1	1	50728680	101356633	101356259	3.7	0.00187	HCD	MS2	4835117	3793	261125	4426	091219_sh_MW_1.raw	F2	1	1	0.002016	0.007475
-5506	14440	True	High	Sequest HT (A2)	Unambiguous	SATGPDSNYSYSTER		1	A0A2R7X5E1	A0A2R7X5E1	0	2	0.4348	0	1	1	81785193	163469658	163469288	2.26	0.00185	HCD	MS2	4896828	65407	259314	4361	091219_sh_MW_1.raw	F2	0.69	1	0.002016	0.007522
-5506	134613	True	High	Sequest HT (A2)	Unambiguous	SASEMVLADDNFSSIVAAVEEGR		1	A0A2R7X1Y3	A0A2R7X1Y3	0	2	0.292	0	1	1	119906970	239713213	239712384	3.46	0.00414	HCD	MS2	0	74695	504491	17301	091219_sh_MW_1.raw	F2	1.13	1	0.002016	0.08749
-5506	132384	True	High	Sequest HT (A2)	Unambiguous	LcYVALDFEQEMATAAASTSLEK	C2(Carbamidomethyl)	5	A0A2R7VT24	P53501; P10981; P02574; A0A2R7VT24; P83967	0	2	0.2981	0	1	1	127460608	254820488	254819457	4.05	0.00516	HCD	MS2	0	154282	499746	17065	091219_sh_MW_1.raw	F2	1.61	1	0.002016	0.0005893
-5506	132614	True	High	Sequest HT (A2)	Unambiguous	ILQSTDSLEMDLTGIMTLQR		1	A0A2R7X9R7	A0A2R7X9R7	0	3	0.1981	0	1	1	75572266	226515342	226514649	3.06	0.00231	HCD	MS2	1046494	63757	500157	17089	091219_sh_MW_1.raw	F2	1.06	1	0.002016	0.006794
-5506	133164	True	High	Sequest HT (A2)	Unambiguous	GHYTEGAELVDSVLDVVR		6	A0A2R7WYX9	P61857; A0A2R7VUT8; A0A2R7X9C9; A0A2R7WXF9; Q24560; A0A2R7WYX9	0	3	0.6161	0	1	1	65366779	195898880	195898180	3.58	0.00234	HCD	MS2	1727482	60466	501476	17147	091219_sh_MW_1.raw	F2	2.11	1	0.002016	0.0003138
-5506	13166	True	High	Sequest HT (A2)	Unambiguous	MLSEAIHDDTSGDYKK		1	A0A2R7X394	A0A2R7X394	1	2	0.3874	0	1	1	90542310	180983891	180983235	3.62	0.00328	HCD	MS2	9576163	25275	256837	4218	091219_sh_MW_1.raw	F2	1.11	1	0.002016	0.09433
-5506	133444	True	High	Sequest HT (A2)	Unambiguous	FSIPVVLLDETLK		1	P22700	P22700	0	2	0.5652	0	1	1	73743542	147386357	147385631	4.93	0.00363	HCD	MS2	218069	71095	501970	17176	091219_sh_MW_1.raw	F2	1.15	1	0.002016	0.0002415
-5506	12647	True	High	Sequest HT (A2)	Unambiguous	EVSLKGEGGSNKGFIQGSGTK		2	A0A2R7X4M7	A0A2R7X566; A0A2R7X4M7	2	3	0.1081	0	1	1	69402954	208007407	208006692	3.44	0.00238	HCD	MS2	2061987	24270	256063	4162	091219_sh_MW_1.raw	F2	1.11	1	0.002016	0.009115
-5506	12627	True	High	Sequest HT (A2)	Unambiguous	SIQnGEIAQGER	N4(Asn->Asp)	1	A0A2R7X0A8	A0A2R7X0A8	0	2	0.3592	0	1	1	65182025	130263323	130262843	3.68	0.0024	HCD	MS2	3152139	24128	256052	4160	091219_sh_MW_1.raw	F2	1.03	1	0.002016	0.001231
-5506	12143	True	High	Sequest HT (A2)	Unambiguous	AGFAGDDAPR		9	P10987	P53501; A0A2R7VXG7; P10987; P02572; P10981; P02574; A0A2R7WDT7; A0A2R7WDS4; P83967	0	2	0.6311	0	1	1	48872903	97645079	97644828	2.57	0.00125	HCD	MS2	3397706	0.903	254918	4107	091219_sh_MW_1.raw	F2	1.22	1	0.002016	0.005729
-5506	11723	True	High	Sequest HT (A2)	Unambiguous	ISDSDKTTILEK		1	A0A2R7WZB9	A0A2R7WZB9	1	2	0.1812	0	1	1	67536414	134972099	134971585	3.81	0.00257	HCD	MS2	0	32370	254187	4062	091219_sh_MW_1.raw	F2	1.49	1	0.002016	0.002839
-5506	11232	True	High	Sequest HT (A2)	Unambiguous	VSGQGITLTDHER		1	A0A2R7VUK7	A0A2R7VUK7	0	2	0.3457	0	1	1	70686279	141271831	141271283	3.88	0.00274	HCD	MS2	0	29374	253036	4008	091219_sh_MW_1.raw	F2	1.62	1	0.002016	0.0007935
-5506	11132	True	High	Sequest HT (A2)	Unambiguous	GGIcLSHcPPGTHETPEGcR	C4(Carbamidomethyl); C8(Carbamidomethyl); C19(Carbamidomethyl)	1	A0A2R7WR64	A0A2R7WR64	0	2	0.424	0	1	1	111148352	222195976	222195357	2.79	0.0031	HCD	MS2	0	184280	252965	3997	091219_sh_MW_1.raw	F2	1.25	1	0.002016	0.001047
-5506	11122	True	High	Sequest HT (A2)	Unambiguous	GNcGNVAAHYVGDTTR	C3(Carbamidomethyl)	1	A0A2R7WTI1	A0A2R7WTI1	0	2	0.5455	0	1	1	84638477	169176225	169175544	4.03	0.00341	HCD	MS2	0	50510	252933	3996	091219_sh_MW_1.raw	F2	0.88	1	0.002016	0.001368
-5506	10972	True	High	Sequest HT (A2)	Unambiguous	QQHLAAFQETQAR		1	A0A2R7W9B2	A0A2R7W9B2	0	2	0.45	0	1	1	76439050	152777373	152776626	4.89	0.00373	HCD	MS2	0	30623	252645	3980	091219_sh_MW_1.raw	F2	1	1	0.002016	0.001205
-5506	133818	True	High	Sequest HT (A2)	Unambiguous	MSATFIGnSTAIQELFK	N8(Asn->Asp)	4	A0A2R7WYX9	P61857; A0A2R7VUT8; Q24560; A0A2R7WYX9	0	2	0.3388	0	1	1	92997003	185893279	185892553	3.91	0.00363	HCD	MS2	1036663	64996	502782	17216	091219_sh_MW_1.raw	F2	1.21	1	0.002016	0.004598
-5506	133898	True	High	Sequest HT (A2)	Unambiguous	NLSLEEVLPIFAQAK		1	A0A2R7WQS0	A0A2R7WQS0	0	3	0.1951	0	1	1	55798401	167193747	167193160	3.51	0.00196	HCD	MS2	6428217	65248	502917	17224	091219_sh_MW_1.raw	F2	0.82	1	0.002016	0.00262
-5506	14290	True	High	Sequest HT (A2)	Unambiguous	HQAFEAEIASNK		1	A0A2R7X9R7	A0A2R7X9R7	0	3	0.4503	0	1	1	44889133	134465943	134465425	3.85	0.00172	HCD	MS2	3713282	24935	259019	4345	091219_sh_MW_1.raw	F2	1.71	1	0.002016	0.006194
-5506	124069	True	High	Sequest HT (A2)	Unambiguous	QQGLGGVAILDLGLDDSR		1	A0A2R7VPH0	A0A2R7VPH0	0	3	0.5373	0	1	1	60966028	182696628	182696067	3.07	0.00187	HCD	MS2	1831172	13337	480786	16179	091219_sh_MW_1.raw	F2	1.34	1	0.002016	0.04439
-5506	81944	True	High	Sequest HT (A2)	Unambiguous	IIALADLGR		1	A0A2R7WAR2	A0A2R7WAR2	0	2	0.4741	0	1	1	47129410	94158092	94157784	3.27	0.00154	HCD	MS2	0	34619	385903	11666	091219_sh_MW_1.raw	F2	1.16	1	0.002016	0.0004742
-5506	34895	True	High	Sequest HT (A2)	Unambiguous	GIcDGNKFPITSAAK	C3(Carbamidomethyl)	1	A0A2R7VPH0	A0A2R7VPH0	1	2	0.4833	0	1	1	78990405	157880083	157879445	4.04	0.00319	HCD	MS2	0	19800	301938	6632	091219_sh_MW_1.raw	F2	1.8	1	0.002016	0.002104
-5506	33709	True	High	Sequest HT (A2)	Unambiguous	GNPISGSPcVPDSSDcDR	C9(Carbamidomethyl); C16(Carbamidomethyl)	1	A0A2R7WKY0	A0A2R7WKY0	0	2	0.3699	0	1	1	96040015	191979302	191978582	3.75	0.0036	HCD	MS2	0	53505	299329	6497	091219_sh_MW_1.raw	F2	0.73	1	0.002016	0.006424
-5506	33126	True	High	Sequest HT (A2)	Unambiguous	VVGIAMDNDR		1	A0A2R7X9R7	A0A2R7X9R7	0	2	0.1081	0	1	1	54527350	108953972	108953572	3.67	0.002	HCD	MS2	9831945	23025	298409	6434	091219_sh_MW_1.raw	F2	0.74	1	0.002016	0.009633
-5506	32916	True	High	Sequest HT (A2)	Unambiguous	SFTENTAIVR		1	A0A2R7WJG7	A0A2R7WJG7	0	2	0.1489	0	1	1	56930054	113759380	113758986	3.46	0.00197	HCD	MS2	1594787	2174	297938	6411	091219_sh_MW_1.raw	F2	0.47	1	0.002016	0.005037
-5506	37517	True	High	Sequest HT (A2)	Unambiguous	MDNELGGHAIQIR		1	A0A2R7W0K8	A0A2R7W0K8	0	2	0.6385	0	1	1	72736707	145372685	145372162	3.6	0.00262	HCD	MS2	0	36016	307410	6916	091219_sh_MW_1.raw	F2	1.3	1	0.002016	0.001732
-5506	118443	True	High	Sequest HT (A2)	Unambiguous	MIELMNSLSELNEVR		1	A0A2R7W8V8	A0A2R7W8V8	0	2	0.1081	0	1	1	88944891	177789055	177788228	4.65	0.00413	HCD	MS2	2848799	72508	467225	15574	091219_sh_MW_1.raw	F2	0.74	1	0.002016	0.003524
-5506	32504	True	High	Sequest HT (A2)	Unambiguous	HQAFEAELAANADR		2	P13395; A0A2R7WVE9	P13395; A0A2R7WVE9	0	2	0.5889	0	1	1	77187219	154273711	154272954	4.9	0.00378	HCD	MS2	2872197	20190	297118	6367	091219_sh_MW_1.raw	F2	0.9	2	0.002016	0.000841
-5506	32334	True	High	Sequest HT (A2)	Unambiguous	DASEAFEDVGHSSDAR		1	A0A2R7VZP6	A0A2R7VZP6	0	2	0.7308	0	1	1	84686176	169271623	169270960	3.92	0.00332	HCD	MS2	1020857	21125	296653	6349	091219_sh_MW_1.raw	F2	1.3	1	0.002016	0.000454
-5506	37847	True	High	Sequest HT (A2)	Unambiguous	TMYYSPHLANTSPVAK		1	A0A2R7WSR0	A0A2R7WSR0	0	2	0.1857	0	1	1	89044397	177988066	177987343	4.06	0.00362	HCD	MS2	0	96911	308110	6950	091219_sh_MW_1.raw	F2	1.4	1	0.002016	0.08225
-5506	32132	True	High	Sequest HT (A2)	Unambiguous	GSQNNFLSESAcR	C12(Carbamidomethyl)	1	A0A2R7W5D5	A0A2R7W5D5	0	2	0.8228	0	1	1	73532849	146964971	146964377	4.04	0.00297	HCD	MS2	2471841	10305	296256	6327	091219_sh_MW_1.raw	F2	1.58	1	0.002016	0.0001725
-5506	119023	True	High	Sequest HT (A2)	Unambiguous	EAcGPALELQAALDSTQTLR	C3(Carbamidomethyl)	1	A0A2R7W3X4	A0A2R7W3X4	0	3	0.2692	0	1	1	71536371	214407657	214406521	5.3	0.00379	HCD	MS2	0	89487	469025	15636	091219_sh_MW_1.raw	F2	1.3	1	0.002016	0.007084
-5506	118286	True	High	Sequest HT (A2)	Unambiguous	VDDSQPVANLMVVIcTK	C15(Carbamidomethyl)	1	A0A2R7W2L1	A0A2R7W2L1	0	2	0.6292	0	1	1	94498315	188895903	188895070	4.41	0.00417	HCD	MS2	1022358	73588	466912	15555	091219_sh_MW_1.raw	F2	1.78	1	0.002016	0.004803
-5506	31540	True	High	Sequest HT (A2)	Unambiguous	nGVIVHGLR	N1(Asn->Asp)	1	A0A2R7WM39	A0A2R7WM39	0	2	0.759	0	1	1	48328149	96555571	96555269	3.13	0.00151	HCD	MS2	157842	59237	294384	6262	091219_sh_MW_1.raw	F2	1.95	1	0.002016	0.00153
-5506	38766	True	High	Sequest HT (A2)	Unambiguous	ANAEAQLWR		1	A0A2R7W3G0	A0A2R7W3G0	0	2	0.4894	0	1	1	52977417	105854106	105853777	3.11	0.00165	HCD	MS2	5100747	10001	309977	7053	091219_sh_MW_1.raw	F2	1.41	1	0.002016	0.0007927
-5506	36008	True	High	Sequest HT (A2)	Unambiguous	AESVVQnSLPDAR	N7(Asn->Asp)	1	A0A2R7WXF0	A0A2R7WXF0	0	2	0.5081	0	1	1	69384955	138669182	138668595	4.23	0.00294	HCD	MS2	223802	19500	304928	6756	091219_sh_MW_1.raw	F2	1.24	1	0.002016	0.004006
-5506	31428	True	High	Sequest HT (A2)	Unambiguous	KAEIGIAMGSGTAVAK		2	A0A2R7X1Y3; P22700	A0A2R7X1Y3; P22700	1	2	0.3511	0	1	1	75241687	150382646	150381994	4.34	0.00326	HCD	MS2	0	55872	293803	6246	091219_sh_MW_1.raw	F2	1.31	2	0.002016	0.00557
-5506	119817	True	High	Sequest HT (A2)	Unambiguous	AIASPLLAHAPLAAPLLAPR		2	A0A2R7X4Y2	A0A2R7X4Y2; A0A2R7WXC3	0	3	0.5	0	1	1	65506964	196319437	196318513	4.71	0.00308	HCD	MS2	1039535	50690	471184	15723	091219_sh_MW_1.raw	F2	0.72	1	0.002016	0.007741
-5506	39176	True	High	Sequest HT (A2)	Unambiguous	NVSQVSYSVGAMSK		1	A0A2R7W8N4	A0A2R7W8N4	0	2	0.6947	0	1	1	72886188	145671648	145671005	4.41	0.00321	HCD	MS2	1651293	23820	310704	7096	091219_sh_MW_1.raw	F2	0.95	1	0.002016	0.001135
-5506	30975	True	High	Sequest HT (A2)	Unambiguous	HGQLDAFGGYQR		1	A0A2R7X4X7	A0A2R7X4X7	0	3	0.5714	0	1	1	45021957	134864417	134863927	3.63	0.00163	HCD	MS2	5209501	20239	291511	6183	091219_sh_MW_1.raw	F2	1.68	1	0.002016	0.005417
-5506	115177	True	High	Sequest HT (A2)	Unambiguous	LASIADQWEFLTQK		1	A0A2R7WVE9	A0A2R7WVE9	0	2	0.3835	0	1	1	82543372	164986016	164985335	4.13	0.0034	HCD	MS2	2357405	33757	459951	15224	091219_sh_MW_1.raw	F2	2.06	1	0.002016	0.000209
-5506	115000	True	High	Sequest HT (A2)	Unambiguous	LVSQDNFGFDLGAVEAAAK		1	A0A2R7X9R7	A0A2R7X9R7	0	3	0.3797	0	1	1	65133246	195198282	195197598	3.5	0.00228	HCD	MS2	1357818	36270	459545	15205	091219_sh_MW_1.raw	F2	1.58	1	0.002016	0.0001276
-5506	39436	True	High	Sequest HT (A2)	Unambiguous	TcAPFAYTGcGGNPNR	C2(Carbamidomethyl); C10(Carbamidomethyl)	1	A0A2R7W5D5	A0A2R7W5D5	0	2	0.7529	0	1	1	87187598	174274468	174273735	4.2	0.00366	HCD	MS2	1464362	29708	311142	7123	091219_sh_MW_1.raw	F2	1.7	1	0.002016	0.0001212
-5506	30865	True	High	Sequest HT (A2)	Unambiguous	ATPGGnGGIGGAGGLGGK	N6(Asn->Asp)	1	A0A2R7X310	A0A2R7X310	0	2	0.186	0	1	1	69985480	139870232	139869718	3.67	0.00257	HCD	MS2	0	128374	291360	6170	091219_sh_MW_1.raw	F2	0.86	1	0.002016	0.001794
-5506	38130	True	High	Sequest HT (A2)	Unambiguous	GAGGGSGGGFGGGSGGGFGGGGGGGGGGGGGGSGFGGGGGK		1	A0A2R7WN70	A0A2R7WN70	0	3	0.4682	0	1	1	93472803	280216953	280215955	3.56	0.00333	HCD	MS2	1206308	77224	308590	6982	091219_sh_MW_1.raw	F2	1.73	1	0.002016	0.002162
-5506	120504	True	High	Sequest HT (A2)	Unambiguous	DLISWINDTK		1	A0A2R7WE40	A0A2R7WE40	0	2	0.3524	0	1	1	60281622	120462517	120462083	3.6	0.00217	HCD	MS2	8198036	32040	472646	15797	091219_sh_MW_1.raw	F2	1.05	1	0.002016	0.005225
-5506	118246	True	High	Sequest HT (A2)	Unambiguous	TDDIPLGEQTVAQVLQSAK		1	A0A2R7X4X3	A0A2R7X4X3	0	2	0.2584	0	1	1	100703186	201305644	201304988	3.26	0.00328	HCD	MS2	0	84408	466862	15551	091219_sh_MW_1.raw	F2	0.89	1	0.002016	0.008043
-5506	34013	True	High	Sequest HT (A2)	Unambiguous	LAGQSISTVTGAPGEASK		1	A0A2R7WL11	A0A2R7WL11	0	2	0.3485	0	1	1	83744208	167387688	167387045	3.84	0.00321	HCD	MS2	0	62010	299734	6531	091219_sh_MW_1.raw	F2	1.32	1	0.002016	0.0001718
-5506	116608	True	High	Sequest HT (A2)	Unambiguous	SPDGVESAFTLVGEVNDTVK		1	A0A2R7X179	A0A2R7X179	0	2	0.2459	0	1	1	103251440	206402153	206401316	4.06	0.00419	HCD	MS2	1811175	174535	463427	15377	091219_sh_MW_1.raw	F2	1.22	1	0.002016	0.001574
-5506	36078	True	High	Sequest HT (A2)	Unambiguous	LLLQVQHISK		2	A0A2R7VYH8	Q26365; A0A2R7VYH8	0	2	0.269	0	1	1	58986884	117873039	117872557	4.09	0.00241	HCD	MS2	5285909	21855	304971	6763	091219_sh_MW_1.raw	F2	1.45	1	0.002016	0.0006395
-5506	36158	True	High	Sequest HT (A2)	Unambiguous	AESVVQnSLPDAR	N7(Asn->Asp)	1	A0A2R7WXF0	A0A2R7WXF0	0	2	0.6154	0	1	1	69384955	138669182	138668595	4.23	0.00294	HCD	MS2	4934444	5333	305208	6772	091219_sh_MW_1.raw	F2	1.69	1	0.002016	0.0007043
-5506	35828	True	High	Sequest HT (A2)	Unambiguous	DKAEFFADQLHK		1	A0A2R7X394	A0A2R7X394	1	3	0.2535	0	1	1	48357852	144872101	144871685	2.87	0.00139	HCD	MS2	0	20340	304559	6737	091219_sh_MW_1.raw	F2	1.42	1	0.002016	0.007877
-5506	116728	True	High	Sequest HT (A2)	Unambiguous	DVDLAISNIEGQLHQLDR		1	A0A2R7W3X4	A0A2R7W3X4	0	3	0.3626	0	1	1	67935455	203604911	203604071	4.13	0.0028	HCD	MS2	3088176	41280	463819	15390	091219_sh_MW_1.raw	F2	1.82	1	0.002016	0.006252
-5506	36487	True	High	Sequest HT (A2)	Unambiguous	IVLVLDKPK		1	A0A2R7VPK6	A0A2R7VPK6	0	2	0.6204	0	1	1	51284399	102468071	102467649	4.12	0.00211	HCD	MS2	2617675	9773	306016	6807	091219_sh_MW_1.raw	F2	1.08	1	0.002016	0.004574
-5506	116898	True	High	Sequest HT (A2)	Unambiguous	MGISPYPGVWVLEK		1	A0A2R7W4B3	A0A2R7W4B3	0	2	0.2989	0	1	1	78841852	157582976	157582396	3.68	0.0029	HCD	MS2	8237475	36270	464260	15408	091219_sh_MW_1.raw	F2	0.87	1	0.002016	0.00133
-5506	35608	True	High	Sequest HT (A2)	Unambiguous	ADKIYcGNcYDAQFASR	C6(Carbamidomethyl); C9(Carbamidomethyl)	1	A0A2R7WDQ5	A0A2R7WDQ5	1	3	0.3276	0	1	1	68029858	203888120	203887457	3.25	0.00221	HCD	MS2	6048241	26175	304231	6714	091219_sh_MW_1.raw	F2	1.16	1	0.002016	0.0007315
-5506	35448	True	High	Sequest HT (A2)	Unambiguous	NAVGEAVTTcSVNVESK	C10(Carbamidomethyl)	1	A0A2R7WT09	A0A2R7WT09	0	2	0.2672	0	1	1	88292932	176485137	176484325	4.6	0.00406	HCD	MS2	0	75018	303801	6697	091219_sh_MW_1.raw	F2	1.16	1	0.002016	0.0001667
-5506	116478	True	High	Sequest HT (A2)	Unambiguous	SGQNLWLDGINSPLIQEEGDNK		1	A0A2R7WB00	A0A2R7WB00	0	2	0.6379	0	1	1	121409912	242719097	242717866	5.07	0.00615	HCD	MS2	5525642	338835	463140	15363	091219_sh_MW_1.raw	F2	2.32	1	0.002016	0.0001868
-5506	33933	True	High	Sequest HT (A2)	Unambiguous	TSTGVEFSTGGVSNQDTGK		1	A0A2R7VV77	A0A2R7VV77	0	2	0.1189	0	1	1	93643805	187186882	187186174	3.78	0.00354	HCD	MS2	0	41546	299677	6523	091219_sh_MW_1.raw	F2	1.43	1	0.002016	0.002722
-5506	35265	True	High	Sequest HT (A2)	Unambiguous	ATNLYGMDETR		1	A0A2R7WT09	A0A2R7WT09	0	2	0.0649	0	1	1	63579340	127057952	127057323	4.95	0.00314	HCD	MS2	0	25695	303304	6676	091219_sh_MW_1.raw	F2	0.77	1	0.002016	0.001234
-5506	116968	True	High	Sequest HT (A2)	Unambiguous	IDMLAATSVLQQQASEIR		1	A0A2R7WGG3	A0A2R7WGG3	0	2	0.5615	0	1	1	98752521	197404314	197403245	5.41	0.00534	HCD	MS2	1916562	86123	464344	15415	091219_sh_MW_1.raw	F2	1.87	1	0.002016	0.02331
-5506	37037	True	High	Sequest HT (A2)	Unambiguous	DVDSAcVFHNVSSR	C6(Carbamidomethyl)	1	A0A2R7VXB3	A0A2R7VXB3	0	2	0.7343	0	1	1	79686346	159271965	159271218	4.69	0.00374	HCD	MS2	3860938	23745	306833	6865	091219_sh_MW_1.raw	F2	2.07	1	0.002016	4.99e-06
-5506	116058	True	High	Sequest HT (A2)	Unambiguous	ADDEYDPNPAYDFSYSVNDALTGDSK		1	A0A2R7X553	A0A2R7X553	0	3	0.5575	0	1	1	95707318	286920499	286919588	3.17	0.00304	HCD	MS2	0	38608	461969	15319	091219_sh_MW_1.raw	F2	1.74	1	0.002016	0.000107
-5506	37077	True	High	Sequest HT (A2)	Unambiguous	cDPQSVPTQAFDK	C1(Carbamidomethyl)	1	A0A2R7W5D5	A0A2R7W5D5	0	2	0	0	1	1	74684381	149268035	149267367	4.47	0.00334	HCD	MS2	0	35010	306857	6869	091219_sh_MW_1.raw	F2	0.98	1	0.002016	0.004762
-5506	116998	True	High	Sequest HT (A2)	Unambiguous	IEIESFYDGEDFSESLTR		1	A0A2R7VR14	A0A2R7VR14	0	2	0.3514	0	1	1	106898779	213696831	213696079	3.52	0.00376	HCD	MS2	0	200876	464403	15418	091219_sh_MW_1.raw	F2	1.11	1	0.002016	0.00738
-5506	117398	True	High	Sequest HT (A2)	Unambiguous	IASAPALSYASGISYASAAPALSAIR		1	A0A2R7VQ70	A0A2R7VQ70	0	2	0.3957	0	1	1	124016858	247932988	247931911	4.34	0.00538	HCD	MS2	1513072	99634	465149	15460	091219_sh_MW_1.raw	F2	1.39	1	0.002016	0.006083
-5506	27090	True	High	Sequest HT (A2)	Unambiguous	QYHALFDGAGNNPGEK		1	A0A2R7WIZ6	A0A2R7WIZ6	0	3	0.4908	0	1	1	57327173	171780063	171779287	4.52	0.00259	HCD	MS2	4409567	22560	284628	5754	091219_sh_MW_1.raw	F2	1.63	1	0.002016	0.001361
-5506	115918	True	High	Sequest HT (A2)	Unambiguous	WScDDVQVSDMSLQDYIAVK	C3(Carbamidomethyl)	1	A0A2R7WI25	A0A2R7WI25	0	3	0.358	0	1	1	78702704	235906656	235905807	3.6	0.00283	HCD	MS2	0	36364	461778	15304	091219_sh_MW_1.raw	F2	1.62	1	0.002016	0.007803
-5506	34477	True	High	Sequest HT (A2)	Unambiguous	IHAAPALAAPIAR		1	A0A2R7X4W9	A0A2R7X4W9	0	3	0.6923	0	1	1	42459247	127176285	127175827	3.61	0.00153	HCD	MS2	904324	29910	300738	6583	091219_sh_MW_1.raw	F2	1.56	1	0.002016	0.001485
-5506	118036	True	High	Sequest HT (A2)	Unambiguous	NIAGPPVYYPPGVELFSK		1	A0A2R7WJG7	A0A2R7WJG7	0	2	0.265	0	1	1	97451825	194802922	194802148	3.98	0.00387	HCD	MS2	1715435	80320	466456	15529	091219_sh_MW_1.raw	F2	1.17	1	0.002016	0.006567
-5506	116338	True	High	Sequest HT (A2)	Unambiguous	EAQEWVETILGEK		1	A0A2R7WMN1	A0A2R7WMN1	0	2	0.3566	0	1	1	76638824	153176921	153176386	3.49	0.00267	HCD	MS2	5304164	40813	462890	15349	091219_sh_MW_1.raw	F2	1.29	1	0.002016	0.0001723
-5506	120664	True	High	Sequest HT (A2)	Unambiguous	SEFSGDIEDGLVAIVR		1	A0A2R7X394	A0A2R7X394	0	3	0.4343	0	1	1	56962653	170686502	170685956	3.2	0.00182	HCD	MS2	3533102	35672	473066	15814	091219_sh_MW_1.raw	F2	0.99	1	0.002016	0.004136
-5506	115587	True	High	Sequest HT (A2)	Unambiguous	SVDAVLSASSVLYTGITK		1	A0A2R7WXV2	A0A2R7WXV2	0	2	0.1456	0	1	1	90599646	181098564	181097967	3.3	0.00299	HCD	MS2	5339612	65108	460961	15267	091219_sh_MW_1.raw	F2	1.03	1	0.002016	0.009689
-5506	40338	True	High	Sequest HT (A2)	Unambiguous	GPVSYcVVSHLEK	C6(Carbamidomethyl)	1	A0A2R7WJ20	A0A2R7WJ20	0	2	0.5396	0	1	1	73787445	147474162	147473588	3.9	0.00287	HCD	MS2	1117787	36270	312721	7218	091219_sh_MW_1.raw	F2	1.39	1	0.002016	0.004086
-5506	28721	True	High	Sequest HT (A2)	Unambiguous	TAAYInSIEK	N6(Asn->Asp)	1	A0A2R7W1V0	A0A2R7W1V0	0	2	0.1176	0	1	1	55578931	111057134	111056773	3.25	0.0018	HCD	MS2	1919324	23760	287718	5935	091219_sh_MW_1.raw	F2	0.68	1	0.002016	0.006316
-5506	28621	True	High	Sequest HT (A2)	Unambiguous	DScQGDSGGPLVcDGR	C3(Carbamidomethyl); C13(Carbamidomethyl)	1	A0A2R7WH12	A0A2R7WH12	0	2	0.6122	0	1	1	84034479	167968230	167967481	4.46	0.00375	HCD	MS2	2296059	70923	287630	5924	091219_sh_MW_1.raw	F2	0.98	1	0.002016	0.0001993
-5506	114670	True	High	Sequest HT (A2)	Unambiguous	VEFQDcLLLLSEK	C6(Carbamidomethyl)	1	A0A2R7WE45	A0A2R7WE45	0	2	0.044	0	1	1	79741754	159382781	159381927	5.36	0.00427	HCD	MS2	3668555	63695	458730	15169	091219_sh_MW_1.raw	F2	0.91	1	0.002016	0.001757
-5506	40238	True	High	Sequest HT (A2)	Unambiguous	APQPQYQPQPQYSAPQPQYR		1	A0A2R7WZ25	A0A2R7WZ25	0	3	0.3696	0	1	1	79138849	237215091	237214182	3.83	0.00303	HCD	MS2	3214202	26190	312626	7208	091219_sh_MW_1.raw	F2	1.38	1	0.002016	0.006772
-5506	40715	True	High	Sequest HT (A2)	Unambiguous	GAASSAASAAVQSQFSQPTR		1	A0A2R7VT74	A0A2R7VT74	0	3	0.3784	0	1	1	64131897	192194236	192193624	3.18	0.00204	HCD	MS2	39466	22769	313358	7258	091219_sh_MW_1.raw	F2	1.48	1	0.002016	0.001031
-5506	122004	True	High	Sequest HT (A2)	Unambiguous	LFVLDEADEMLSR		1	Q02748	Q02748	0	2	0	0	1	1	76938440	153776152	153775667	3.16	0.00243	HCD	MS2	4139113	61331	476145	15958	091219_sh_MW_1.raw	F2	1.32	1	0.002016	0.001106
-5506	122264	True	High	Sequest HT (A2)	Unambiguous	SVTPLLQVSFDcFR	C12(Carbamidomethyl)	1	A0A2R7WKI7	A0A2R7WKI7	0	2	0.3889	0	1	1	83492731	166884734	166884140	3.56	0.00297	HCD	MS2	1082633	43963	476925	15986	091219_sh_MW_1.raw	F2	1.08	1	0.002016	0.00735
-5506	28251	True	High	Sequest HT (A2)	Unambiguous	LVVVGGGGVGK		2	A0A2R7WAB8	P04388; A0A2R7WAB8	0	2	0.1236	0	1	1	47129404	94158080	94157784	3.14	0.00148	HCD	MS2	2477127	3979	286933	5886	091219_sh_MW_1.raw	F2	0.89	1	0.002016	0.004498
-5506	40945	True	High	Sequest HT (A2)	Unambiguous	DNKcDNNAQcIFVPDSK	C4(Carbamidomethyl); C10(Carbamidomethyl)	1	A0A2R7WXM7	A0A2R7WXM7	1	2	0.6744	0	1	1	101294720	202488713	202488005	3.5	0.00354	HCD	MS2	0	73171	313803	7282	091219_sh_MW_1.raw	F2	1.29	1	0.002016	0.0001033
-5506	28038	True	High	Sequest HT (A2)	Unambiguous	GGAPVNQEYATVVSSKPR		1	A0A2R7W746	A0A2R7W746	0	2	0.3069	0	1	1	93048871	185997014	185996100	4.91	0.00457	HCD	MS2	0	50328	286315	5862	091219_sh_MW_1.raw	F2	1.01	1	0.002016	0.01507
-5506	121494	True	High	Sequest HT (A2)	Unambiguous	TPFLLVGTQIDLR		2	A0A2R7WEG0	A0A2R7WEG0; P40793	0	2	0.5759	0	1	1	73693011	147285295	147284714	3.95	0.00291	HCD	MS2	4765975	63426	474871	15903	091219_sh_MW_1.raw	F2	1.58	1	0.002016	0.008205
-5506	27958	True	High	Sequest HT (A2)	Unambiguous	VIMVTGDHPITAK		9	K0GG94; K0GLZ6	A0A2R7W1L1; A0A5C0C973; A0A2R7W1T5; K0GG94; P13607; A0A2R7WE87; K0GEY3; I7LHP3; K0GLZ6	0	2	0.0583	0	1	1	69138184	138175640	138175080	4.05	0.0028	HCD	MS2	699489	28260	286250	5853	091219_sh_MW_1.raw	F2	1.2	2	0.002016	0.00168
-5506	114580	True	High	Sequest HT (A2)	Unambiguous	DSTGDGIGDLIGLESK		1	A0A2R7VWA1	A0A2R7VWA1	0	2	0.4954	0	1	1	78889178	157677629	157677007	3.95	0.00311	HCD	MS2	5117853	47094	458594	15160	091219_sh_MW_1.raw	F2	1.09	1	0.002016	0.001537
-5506	123048	True	High	Sequest HT (A2)	Unambiguous	TTGIVLDSGDGVSHTVPIYEGYALPHAILR		9	P10987; A0A2R7VT24	P53501; A0A2R7VXG7; P10987; P02572; P10981; P02574; A0A2R7WDT7; A0A2R7VT24; A0A2R7WDS4	0	3	0.547	0	1	1	105122351	315165598	315164224	4.36	0.00458	HCD	MS2	0	111672	478721	16071	091219_sh_MW_1.raw	F2	1.81	2	0.002016	0.0005695
-5506	27805	True	High	Sequest HT (A2)	Unambiguous	EPSQIIYGK		1	A0A2R7WSR0	A0A2R7WSR0	0	2	0.368	0	1	1	51778094	103455461	103455169	2.83	0.00146	HCD	MS2	1701714	13855	285886	5835	091219_sh_MW_1.raw	F2	1.25	1	0.002016	0.004542
-5506	41143	True	High	Sequest HT (A2)	Unambiguous	ETLGMMPGAK		1	A0A2R7WWV1	A0A2R7WWV1	0	2	0.3737	0	1	1	51775543	103450359	103450091	2.58	0.00134	HCD	MS2	4498846	23694	314318	7307	091219_sh_MW_1.raw	F2	0.99	1	0.002016	0.002459
-5506	114570	True	High	Sequest HT (A2)	Unambiguous	DNPLQNLNTAFDVAEK		1	A0A2R7VY20	A0A2R7VY20	0	2	0.4734	0	1	1	89494537	178888347	178887627	4.03	0.0036	HCD	MS2	8235037	55355	458574	15159	091219_sh_MW_1.raw	F2	1.88	1	0.002016	0.0008348
-5506	41283	True	High	Sequest HT (A2)	Unambiguous	RPVIESNLLSGR		1	A0A2R7W993	A0A2R7W993	0	2	0.5522	0	1	1	67088843	134076958	134076447	3.81	0.00255	HCD	MS2	212255	8861	314779	7322	091219_sh_MW_1.raw	F2	1.34	1	0.002016	0.002092
-5506	123248	True	High	Sequest HT (A2)	Unambiguous	LFLWNSETSQFLGR		1	beta_3	beta_3	0	2	0.1774	0	1	1	84943903	169787078	169786458	3.65	0.0031	HCD	MS2	4617901	68560	479169	16092	091219_sh_MW_1.raw	F2	1.24	1	0.002016	0.002668
-5506	27290	True	High	Sequest HT (A2)	Unambiguous	GPSGVVHSPAVTAGLH		1	A0A2R7W1M2	A0A2R7W1M2	0	3	0.4082	0	1	1	49593320	148578504	148578085	2.82	0.0014	HCD	MS2	2545597	1894	284890	5776	091219_sh_MW_1.raw	F2	1.47	1	0.002016	0.001319
-5506	123588	True	High	Sequest HT (A2)	Unambiguous	QNAINIIFAVTESQR		1	A0A2R7WXW1	A0A2R7WXW1	0	2	0.4561	0	1	1	85245636	170390544	170390751	-1.21	-0.00103	HCD	MS2	6297662	69437	479812	16127	091219_sh_MW_1.raw	F2	1.14	1	0.002016	0.009479
-5506	27100	True	High	Sequest HT (A2)	Unambiguous	QYHALFDGAGNNPGEK		1	A0A2R7WIZ6	A0A2R7WIZ6	0	2	0.6702	0	1	1	85940338	171779949	171779287	3.85	0.00331	HCD	MS2	2575923	44340	284637	5755	091219_sh_MW_1.raw	F2	1.91	1	0.002016	0.04022
-5506	27923	True	High	Sequest HT (A2)	Unambiguous	QWHEQcFcccVcK	C6(Carbamidomethyl); C8(Carbamidomethyl); C9(Carbamidomethyl); C10(Carbamidomethyl); C12(Carbamidomethyl)	1	A0A2R7WEX3	A0A2R7WEX3	0	3	0.7404	0	1	1	63457465	190170938	190170085	4.49	0.00285	HCD	MS2	6775497	15687	286200	5849	091219_sh_MW_1.raw	F2	1.04	1	0.002016	0.006153
-5506	40655	True	High	Sequest HT (A2)	Unambiguous	VAVAHAPVLAAAPVAR		1	A0A2R7X3F1	A0A2R7X3F1	0	3	0.54	0	1	1	50497339	151290561	151290091	3.11	0.00157	HCD	MS2	2199021	19817	313326	7252	091219_sh_MW_1.raw	F2	1	1	0.002016	0.003996
-5506	121604	True	High	Sequest HT (A2)	Unambiguous	DVYDDVQYLSSLGK		1	A0A2R7X7Q7	A0A2R7X7Q7	0	2	0.5089	0	1	1	80139111	160177495	160176934	3.5	0.0028	HCD	MS2	1411073	65912	475218	15916	091219_sh_MW_1.raw	F2	1.12	1	0.002016	0.005493
-5506	40368	True	High	Sequest HT (A2)	Unambiguous	SAEASGNNELLDQTVK		1	A0A2R7WG40	A0A2R7WG40	0	2	0.156	0	1	1	83841302	167581877	167581333	3.25	0.00272	HCD	MS2	5701559	150989	312865	7221	091219_sh_MW_1.raw	F2	1.41	1	0.002016	0.002507
-5506	121074	True	High	Sequest HT (A2)	Unambiguous	cLIEALDAILPPSRPTDK	C1(Carbamidomethyl)	1	A0A2R7WJI9	A0A2R7WJI9	0	3	0	0	1	1	67036475	200907969	200907359	3.03	0.00203	HCD	MS2	2836354	88382	474125	15859	091219_sh_MW_1.raw	F2	0.92	1	0.002016	0.007454
-5506	121054	True	High	Sequest HT (A2)	Unambiguous	AVSILTTAIDTNFSEPTIGMSK		1	A0A2R7W3H7	A0A2R7W3H7	0	2	0.486	0	1	1	114859314	229617900	229617409	2.14	0.00246	HCD	MS2	0	173083	474091	15857	091219_sh_MW_1.raw	F2	1.79	1	0.002016	0.002301
-5506	29325	True	High	Sequest HT (A2)	Unambiguous	MKELAVETGQELK		1	A0A2R7VTK7	A0A2R7VTK7	1	2	0.1333	0	1	1	73839478	147578227	147577741	3.3	0.00243	HCD	MS2	4320507	20025	288538	6002	091219_sh_MW_1.raw	F2	1.35	1	0.002016	0.05448
-5506	120904	True	High	Sequest HT (A2)	Unambiguous	AVSILTTAIDTNFSEPTIGMSK		1	A0A2R7W3H7	A0A2R7W3H7	0	3	0.2093	0	1	1	76606531	229618137	229617409	3.17	0.00243	HCD	MS2	10842	94978	473724	15841	091219_sh_MW_1.raw	F2	1.29	1	0.002016	0.0002255
-5506	121084	True	High	Sequest HT (A2)	Unambiguous	GHYTEGAELVDAVMDVTR		1	A0A2R7WJH5	A0A2R7WJH5	0	3	0.3729	0	1	1	65498132	196292942	196292257	3.49	0.00228	HCD	MS2	3124858	67118	474138	15860	091219_sh_MW_1.raw	F2	1.18	1	0.002016	0.003486
-5506	40635	True	High	Sequest HT (A2)	Unambiguous	VSIESSFAR		1	A0A2R7WQ26	A0A2R7WQ26	0	2	0.2029	0	1	1	49826270	99551811	99551564	2.49	0.00124	HCD	MS2	4950674	11273	313315	7250	091219_sh_MW_1.raw	F2	0.69	1	0.002016	0.004128
-5506	28961	True	High	Sequest HT (A2)	Unambiguous	AIESGLGVEEQGK		1	A0A2R7W3H7	A0A2R7W3H7	0	2	0.4252	0	1	1	65884058	131667388	131666924	3.52	0.00232	HCD	MS2	9213271	6022	287988	5961	091219_sh_MW_1.raw	F2	1.27	1	0.002016	0.003116
-5506	114980	True	High	Sequest HT (A2)	Unambiguous	MLVDDIGDVTVTNDGATILR		2	A0A2R7W4N8	P12613; A0A2R7W4N8	0	3	0.3667	0	1	1	70669885	211808200	211807471	3.44	0.00243	HCD	MS2	1452411	39023	459530	15203	091219_sh_MW_1.raw	F2	1.2	1	0.002016	0.0009918
-5506	138278	True	High	Sequest HT (A2)	Unambiguous	LcYVALDFEQEMATAAASTSLEK	C2(Carbamidomethyl)	5	A0A2R7VT24	P53501; P10981; P02574; A0A2R7VT24; P83967	0	2	0.5676	0	1	1	127460754	254820781	254819457	5.2	0.00662	HCD	MS2	7030668	1000000	588042	18499	091219_sh_MW_1.raw	F2	1.48	1	0.00201613	0.086872
-5506	136608	True	High	Sequest HT (A2)	Unambiguous	IVFNTLKALnDK	N10(Asn->Asp)	1	A0A2R7WQ94	A0A2R7WQ94	1	2	0.3373	0	1	1	68889252	137677776	137677839	-0.46	-0.00032	HCD	MS2	5122392	113821	511022	17520	091219_sh_MW_1.raw	F2	1.66	1	0.002478	0.02381
-5506	111677	True	High	Sequest HT (A2)	Unambiguous	LVGQIPPAVNALTGVDLSK		1	A0A2R7VYR0	A0A2R7VYR0	0	2	0.3407	0	1	1	94654980	189209233	189208514	3.8	0.0036	HCD	MS2	1622114	99095	451586	14846	091219_sh_MW_1.raw	F2	0.91	1	0.002478	0.01611
-5506	87936	True	High	Sequest HT (A2)	Unambiguous	TTGPVIGDMAPDSSQILR		1	A0A2R7WJG7	A0A2R7WJG7	0	3	0.1778	0	1	1	61998621	185794406	185793749	3.54	0.00219	HCD	MS2	5076435	38523	397932	12300	091219_sh_MW_1.raw	F2	0.9	1	0.002478	0.01852
-5506	112645	True	High	Sequest HT (A2)	Unambiguous	LFYSSLEQDLAGDTSGNFR		1	A0A2R7X394	A0A2R7X394	0	3	0.2609	0	1	1	70733844	212000077	211999309	3.62	0.00256	HCD	MS2	2812261	33481	454282	14952	091219_sh_MW_1.raw	F2	1.15	1	0.002478	0.01361
-5506	109935	True	High	Sequest HT (A2)	Unambiguous	NTDYLNLVQcESLEDLK	C10(Carbamidomethyl)	1	A0A2R7WIZ6	A0A2R7WIZ6	0	2	0.5714	0	1	1	102749463	205398198	205397466	3.56	0.00366	HCD	MS2	2710066	91933	447743	14661	091219_sh_MW_1.raw	F2	1.61	1	0.002478	0.0208
-5506	137174	True	High	Sequest HT (A2)	Unambiguous	ILSTTNVRK		1	A0A2R7W2R0	A0A2R7W2R0	1	2	0.4167	0	1	1	51631604	103162480	103162077	3.91	0.00202	HCD	MS2	7159914	78744	512695	17593	091219_sh_MW_1.raw	F2	0.36	1	0.002478	0.02597
-5506	83384	True	High	Sequest HT (A2)	Unambiguous	DTHGGFQVTGTF		1	A0A2R7WR57	A0A2R7WR57	0	2	0.5321	0	1	1	63379346	126657964	126657494	3.71	0.00235	HCD	MS2	1472055	25800	389038	11819	091219_sh_MW_1.raw	F2	1.09	1	0.002478	0.01119
-5506	133798	True	High	Sequest HT (A2)	Unambiguous	NLSLEEVLPIFAQAK		1	A0A2R7WQS0	A0A2R7WQS0	0	2	0.1776	0	1	1	83647260	167193791	167193160	3.78	0.00316	HCD	MS2	1354483	35931	502751	17214	091219_sh_MW_1.raw	F2	1.07	1	0.002478	0.02548
-5506	133454	True	High	Sequest HT (A2)	Unambiguous	VLQDLVMDILR		2	A0A2R7W5A0	A0A2R7W5A0; A0A2R7VWE7	0	2	0.3383	0	1	1	65787897	131475066	131474498	4.32	0.00284	HCD	MS2	2150861	79429	501985	17177	091219_sh_MW_1.raw	F2	1.33	1	0.002478	0.01751
-5506	135503	True	High	Sequest HT (A2)	Unambiguous	MDEIVQQWEVLVAATEK		1	A0A2R7WE40	A0A2R7WE40	0	2	0.4567	0	1	1	99500702	198900676	198899975	3.52	0.0035	HCD	MS2	0	90100	506661	17395	091219_sh_MW_1.raw	F2	1.27	1	0.002478	0.01919
-5506	135708	True	High	Sequest HT (A2)	Unambiguous	MDEIVQQWEVLVAATEK		1	A0A2R7WE40	A0A2R7WE40	0	3	0.1712	0	1	1	66367346	198900583	198899975	3.06	0.00203	HCD	MS2	1128838	84969	507136	17417	091219_sh_MW_1.raw	F2	1.11	1	0.002478	0.02041
-5506	114450	True	High	Sequest HT (A2)	Unambiguous	IQGQNEEMLLAAcEQFLGK	C13(Carbamidomethyl)	1	A0A2R7W6F8	A0A2R7W6F8	0	3	0.4157	0	1	1	72702460	217905924	217905220	3.23	0.00235	HCD	MS2	4913792	60188	458297	15145	091219_sh_MW_1.raw	F2	1.78	1	0.002478	0.02441
-5506	84723	True	High	Sequest HT (A2)	Unambiguous	FTQAGSEVSALLGR		2	A0A2R7VST6	Q05825; A0A2R7VST6	0	2	0.4508	0	1	1	71838330	143575932	143575397	3.73	0.00268	HCD	MS2	9034976	18296	391488	11960	091219_sh_MW_1.raw	F2	1.22	1	0.002478	0.02475
-5506	82174	True	High	Sequest HT (A2)	Unambiguous	SGDVVQGSYSLVEPDGSIR		1	A0A2R7VRQ1	A0A2R7VRQ1	0	2	0.172	0	1	1	98298572	196496416	196495597	4.17	0.00409	HCD	MS2	0	163131	386458	11690	091219_sh_MW_1.raw	F2	0.93	1	0.002478	0.0172
-5506	116488	True	High	Sequest HT (A2)	Unambiguous	ALGPDQLAQTVQGSYAYTAPDGTPIIMK		1	A0A2R7X042	A0A2R7X042	0	4	0.1986	0	1	1	72737421	290647500	290646043	5.01	0.00364	HCD	MS2	2556442	83116	463155	15364	091219_sh_MW_1.raw	F2	1.41	1	0.002478	0.01262
-5506	114510	True	High	Sequest HT (A2)	Unambiguous	IQGQNEEMLLAAcEQFLGK	C13(Carbamidomethyl)	1	A0A2R7W6F8	A0A2R7W6F8	0	2	0.5891	0	1	1	109003223	217905718	217905220	2.28	0.00249	HCD	MS2	0	125139	458401	15152	091219_sh_MW_1.raw	F2	2.02	1	0.002478	0.01796
-5506	83604	True	High	Sequest HT (A2)	Unambiguous	EMLPcPMELR	C5(Carbamidomethyl)	1	A0A2R7VXQ9	A0A2R7VXQ9	0	2	0.5728	0	1	1	63830029	127559331	127558941	3.06	0.00195	HCD	MS2	0	30573	389516	11842	091219_sh_MW_1.raw	F2	1.03	1	0.002478	0.01989
-5506	115908	True	High	Sequest HT (A2)	Unambiguous	HFISSTGKPVYSR		1	A0A2R7WK21	A0A2R7WK21	0	2	0.0581	0	1	1	73989343	147877959	147877504	3.08	0.00228	HCD	MS2	4346842	34125	461771	15303	091219_sh_MW_1.raw	F2	0.86	1	0.002478	0.02147
-5506	138436	True	High	Sequest HT (A2)	Unambiguous	cSEGFEGDGYScVAVDScQR	C1(Carbamidomethyl); C12(Carbamidomethyl); C18(Carbamidomethyl)	1	A0A2R7WXM7	A0A2R7WXM7	0	2	0.8246	0	1	1	114194434	228288140	228287471	2.93	0.00334	HCD	MS2	0	1000000	594683	18576	091219_sh_MW_1.raw	F2	1.14	1	0.002478	0.01498
-5506	116048	True	High	Sequest HT (A2)	Unambiguous	LDLISAQLVPQIR		1	A0A2R7WHV1	A0A2R7WHV1	0	2	0.4095	0	1	1	73344202	146587676	146587369	2.09	0.00153	HCD	MS2	1786268	57403	461961	15318	091219_sh_MW_1.raw	F2	1.05	1	0.002478	0.01432
-5506	111175	True	High	Sequest HT (A2)	Unambiguous	GADccVLVFDVSAPNTFK	C4(Carbamidomethyl); C5(Carbamidomethyl)	1	A0A2R7X8N6	A0A2R7X8N6	0	2	0.0875	0	1	1	100047070	199993413	199992521	4.46	0.00446	HCD	MS2	6268269	132680	450552	14793	091219_sh_MW_1.raw	F2	0.8	1	0.002478	0.02555
-5506	86211	True	High	Sequest HT (A2)	Unambiguous	YVDLYPTFQDSR		1	A0A2R7WUS8	A0A2R7WUS8	0	2	0.4019	0	1	1	75236279	150371831	150371143	4.57	0.00344	HCD	MS2	4394754	23012	394267	12116	091219_sh_MW_1.raw	F2	1.07	1	0.002478	0.02456
-5506	86520	True	High	Sequest HT (A2)	Unambiguous	ISLDNVFR		1	A0A2R7VX33	A0A2R7VX33	0	2	0.3088	0	1	1	48226834	96352941	96352581	3.74	0.0018	HCD	MS2	2725705	77666	394807	12148	091219_sh_MW_1.raw	F2	0.68	1	0.002478	0.01249
-5506	83134	True	High	Sequest HT (A2)	Unambiguous	ILVIGELGTGK		1	A0A2R7WW57	A0A2R7WW57	0	2	0.1746	0	1	1	55034161	109967595	109967214	3.47	0.00191	HCD	MS2	1179004	35910	388519	11793	091219_sh_MW_1.raw	F2	0.63	1	0.002478	0.02241
-5506	110735	True	High	Sequest HT (A2)	Unambiguous	GVVISPQNYLQPLPIR		1	A0A2R7X274	A0A2R7X274	0	2	0.5952	0	1	1	89752069	179403411	179402723	3.83	0.00344	HCD	MS2	1845082	35764	449507	14746	091219_sh_MW_1.raw	F2	0.84	1	0.002478	0.02416
-5506	110515	True	High	Sequest HT (A2)	Unambiguous	ELSSAcVISETNAILSGGEK	C6(Carbamidomethyl)	1	A0A2R7X0D3	A0A2R7X0D3	0	2	0.3538	0	1	1	103301343	206501958	206501178	3.78	0.0039	HCD	MS2	0	119162	449098	14723	091219_sh_MW_1.raw	F2	1.3	1	0.002478	0.01305
-5506	111285	True	High	Sequest HT (A2)	Unambiguous	GIDPISLDMLAK		1	A0A2R7W7P9	A0A2R7W7P9	0	2	0.2763	0	1	1	63684949	127269170	127268680	3.85	0.00245	HCD	MS2	3445702	28665	450970	14805	091219_sh_MW_1.raw	F2	0.76	1	0.002478	0.0191
-5506	138336	True	High	Sequest HT (A2)	Unambiguous	FGLGAEVGISTAR		1	A0A2R7VXB3	A0A2R7VXB3	0	2	0.5096	0	1	1	63934796	127768865	127768483	2.99	0.00191	HCD	MS2	0	498695	589134	18512	091219_sh_MW_1.raw	F2	1.04	1	0.002478	0.02546
-5506	81954	True	High	Sequest HT (A2)	Unambiguous	KPQLDELVHTAENLK		1	A0A2R7W7A8	A0A2R7W7A8	0	3	0.405	0	1	1	57898700	173494645	173493847	4.59	0.00266	HCD	MS2	2779609	43428	385912	11667	091219_sh_MW_1.raw	F2	1.21	1	0.002478	0.01692
-5506	85033	True	High	Sequest HT (A2)	Unambiguous	MELMIGTIK		1	A0A2R7WWV1	A0A2R7WWV1	0	2	0.5935	0	1	1	51828400	103556072	103555770	2.91	0.00151	HCD	MS2	4444049	24525	391902	11992	091219_sh_MW_1.raw	F2	1.23	1	0.002478	0.01103
-5506	86640	True	High	Sequest HT (A2)	Unambiguous	NTMDDLPIPSGSWETHYK		1	A0A2R7WNG3	A0A2R7WNG3	0	3	0.2857	0	1	1	69765741	209095768	209094878	4.25	0.00296	HCD	MS2	1553086	26820	395116	12161	091219_sh_MW_1.raw	F2	1.26	1	0.002478	0.0173
-5506	85231	True	High	Sequest HT (A2)	Unambiguous	FATDDSYLDPTnLNGK	N12(Asn->Asp)	2	P13395; A0A2R7WE40	P13395; A0A2R7WE40	0	2	0.0986	0	1	1	88640814	177180901	177180210	3.9	0.00345	HCD	MS2	1098568	35970	392346	12013	091219_sh_MW_1.raw	F2	1.42	2	0.002478	0.01565
-5506	86670	True	High	Sequest HT (A2)	Unambiguous	LLGSLASQDDAVMLQR		1	A0A2R7W7R5	A0A2R7W7R5	0	3	0.2547	0	1	1	57297229	171690232	171689490	4.32	0.00247	HCD	MS2	2079033	28964	395139	12164	091219_sh_MW_1.raw	F2	1.06	1	0.002478	0.0124
-5506	86790	True	High	Sequest HT (A2)	Unambiguous	DAGTISGLNVLR		1	A0A2R7WZB9	A0A2R7WZB9	0	2	0.3077	0	1	1	60834088	121567449	121566918	4.37	0.00265	HCD	MS2	1957965	20055	395480	12177	091219_sh_MW_1.raw	F2	1.04	1	0.002478	0.01414
-5506	111797	True	High	Sequest HT (A2)	Unambiguous	GSSGGGLIAAAPAIAAAPAISAGLR		1	A0A2R7VQ70	A0A2R7VQ70	0	3	0.2111	0	1	1	70740131	212018937	212018223	3.37	0.00238	HCD	MS2	2043425	34959	451812	14859	091219_sh_MW_1.raw	F2	0.9	1	0.002478	0.01603
-5506	110465	True	High	Sequest HT (A2)	Unambiguous	AVLSLIQSSILK		1	A0A2R7WL11	A0A2R7WL11	0	2	0.3945	0	1	1	63640265	127179802	127179331	3.7	0.00235	HCD	MS2	2485072	30270	449048	14718	091219_sh_MW_1.raw	F2	1.09	1	0.002478	0.02015
-5506	133828	True	High	Sequest HT (A2)	Unambiguous	RVEILESELSLLAPDAATLISR		1	A0A2R7WWV1	A0A2R7WWV1	1	3	0.125	0	1	1	79945447	239634885	239633952	3.9	0.00311	HCD	MS2	7502812	60794	502794	17217	091219_sh_MW_1.raw	F2	0.96	1	0.002478	0.02372
-5506	82804	True	High	Sequest HT (A2)	Unambiguous	VDLTAFGTGSVPR		1	A0A2R7WUQ9	A0A2R7WUQ9	0	2	0.2105	0	1	1	66035675	131970622	131969539	8.21	0.00542	HCD	MS2	6494909	44774	387801	11758	091219_sh_MW_1.raw	F2	1.33	1	0.002478	0.02434
-5506	87496	True	High	Sequest HT (A2)	Unambiguous	QIAVPLVNEIK		1	A0A2R7X0D3	A0A2R7X0D3	0	2	0.5842	0	1	1	61237396	122374065	122373580	3.96	0.00242	HCD	MS2	4549267	33662	396959	12253	091219_sh_MW_1.raw	F2	1.01	1	0.002478	0.01171
-5506	86081	True	High	Sequest HT (A2)	Unambiguous	IVEYTADPVnGFNAVVHR	N10(Asn->Asp)	1	A0A2R7X553	A0A2R7X553	0	3	0.1122	0	1	1	66800946	200201383	200200287	5.48	0.00365	HCD	MS2	0	30885	394088	12102	091219_sh_MW_1.raw	F2	0.98	1	0.002478	0.01183
-5506	115627	True	High	Sequest HT (A2)	Unambiguous	MIELMNSLSELnEVR	N12(Asn->Asp)	1	A0A2R7W8V8	A0A2R7W8V8	0	2	0.0583	0	1	1	88994025	177887322	177886630	3.89	0.00346	HCD	MS2	2878083	135095	461034	15271	091219_sh_MW_1.raw	F2	1.2	1	0.002478	0.02571
-5506	109779	True	High	Sequest HT (A2)	Unambiguous	TGDNLLPLIMK		1	A0A2R7WM77	A0A2R7WM77	0	2	0.4778	0	1	1	60784625	121468523	121468132	3.22	0.00195	HCD	MS2	2174063	42902	447325	14644	091219_sh_MW_1.raw	F2	0.9	1	0.002478	0.01661
-5506	123949	True	High	Sequest HT (A2)	Unambiguous	ESDTGLAPPALWDLAADK		1	A0A2R7WKR7	A0A2R7WKR7	0	2	0.0303	0	1	1	93546796	186992864	186992288	3.08	0.00288	HCD	MS2	5915107	107437	480408	16166	091219_sh_MW_1.raw	F2	0.99	1	0.002478	0.02201
-5506	89666	True	High	Sequest HT (A2)	Unambiguous	NIQADEMVEFSSGLK		1	A0A2R7W0K4	A0A2R7W0K4	0	2	0.3333	0	1	1	83440491	166780254	166779451	4.81	0.00401	HCD	MS2	0	47718	401642	12483	091219_sh_MW_1.raw	F2	0.87	1	0.002478	0.01463
-5506	105087	True	High	Sequest HT (A2)	Unambiguous	VYGALMWSLGK		1	A0A2R7VRA4	A0A2R7VRA4	0	2	0.1979	0	1	1	61282721	122464714	122464454	2.12	0.0013	HCD	MS2	0	122125	434338	14127	091219_sh_MW_1.raw	F2	0.96	1	0.002478	0.02446
-5506	126786	True	High	Sequest HT (A2)	Unambiguous	AASVDIEPYWPGLFAK		1	A0A2R7X0K8	A0A2R7X0K8	0	2	0.2598	0	1	1	88245685	176390642	176390030	3.47	0.00306	HCD	MS2	476773	76029	486418	16469	091219_sh_MW_1.raw	F2	1.27	1	0.002478	0.009749
-5506	126856	True	High	Sequest HT (A2)	Unambiguous	SLEILPTLEEFER		2	A0A2R7X042; A0A2R7X5B2	A0A2R7X042; A0A2R7X5B2	0	3	0.0349	0	1	1	52594879	157583182	157582646	3.4	0.00179	HCD	MS2	0	37232	486602	16476	091219_sh_MW_1.raw	F2	0.86	2	0.002478	0.0132
-5506	98655	True	High	Sequest HT (A2)	Unambiguous	TLPSGDDVSTEVSLQVPIR		1	A0A2R7WXF0	A0A2R7WXF0	0	2	0.1868	0	1	1	100703296	201305864	201304988	4.35	0.00438	HCD	MS2	7242477	65921	420796	13445	091219_sh_MW_1.raw	F2	0.91	1	0.002478	0.01169
-5506	126948	True	High	Sequest HT (A2)	Unambiguous	AMYDTFSAFGNILScK	C15(Carbamidomethyl)	1	A0A2R7WJ15	A0A2R7WJ15	0	2	0.3421	0	1	1	91292120	182483513	182482952	3.08	0.00281	HCD	MS2	8255506	49216	486817	16487	091219_sh_MW_1.raw	F2	1.14	1	0.002478	0.02265
-5506	126968	True	High	Sequest HT (A2)	Unambiguous	VAVLFVDSIISQEVSK		1	A0A2R7VZ74	A0A2R7VZ74	0	2	0.0385	0	1	1	86749066	173397405	173396838	3.27	0.00283	HCD	MS2	5337069	53130	486863	16489	091219_sh_MW_1.raw	F2	0.78	1	0.002478	0.01076
-5506	98295	True	High	Sequest HT (A2)	Unambiguous	ASLFITAIEDR		1	A0A2R7VS41	A0A2R7VS41	0	2	0.3373	0	1	1	61833765	123566802	123566303	4.04	0.00249	HCD	MS2	3488639	46250	420146	13407	091219_sh_MW_1.raw	F2	0.83	1	0.002478	0.01347
-5506	127168	True	High	Sequest HT (A2)	Unambiguous	SKLEQTLDELEDSLER		1	A0A2R7W3G0	A0A2R7W3G0	1	3	0.4286	0	1	1	63565546	190495182	190494474	3.71	0.00236	HCD	MS2	2840921	70058	487302	16510	091219_sh_MW_1.raw	F2	1.75	1	0.002478	0.0225
-5506	98025	True	High	Sequest HT (A2)	Unambiguous	LTTSVLDLGAGVVR		1	A0A2R7W3X4	A0A2R7W3X4	0	2	0.6692	0	1	1	70091083	140081438	140081075	2.59	0.00181	HCD	MS2	0	33996	419617	13379	091219_sh_MW_1.raw	F2	1.3	1	0.002478	0.01382
-5506	127688	True	High	Sequest HT (A2)	Unambiguous	LLVPQLLEAIR		1	A0A2R7W5G8	A0A2R7W5G8	0	2	0.2766	0	1	1	63290558	126480388	126479873	4.07	0.00257	HCD	MS2	0	73418	488530	16566	091219_sh_MW_1.raw	F2	0.94	1	0.002478	0.02358
-5506	127866	True	High	Sequest HT (A2)	Unambiguous	SLGAETILLDSIMK		1	A0A2R7VWA1	A0A2R7VWA1	0	2	0.2574	0	1	1	74591302	149081877	149081346	3.57	0.00266	HCD	MS2	4546574	57923	488953	16585	091219_sh_MW_1.raw	F2	1.01	1	0.002478	0.01463
-5506	106037	True	High	Sequest HT (A2)	Unambiguous	VPLLEEYASAcFR	C11(Carbamidomethyl)	1	A0A2R7WU10	A0A2R7WU10	0	2	0.2696	0	1	1	77788654	155476579	155476209	2.38	0.00185	HCD	MS2	0	87160	437713	14233	091219_sh_MW_1.raw	F2	1.15	1	0.002478	0.02427
-5506	128042	True	High	Sequest HT (A2)	Unambiguous	cPEALFQPSFLGMEScGIHETVYnSIMK	C1(Carbamidomethyl); C16(Carbamidomethyl); N24(Asn->Asp)	2	A0A2R7VT24	A0A2R7VT24; P83967	0	3	0.3188	0	1	1	108283582	324649289	324646144	9.69	0.01048	HCD	MS2	0	141969	489256	16603	091219_sh_MW_1.raw	F2	1.38	1	0.002478	0.01714
-5506	97195	True	High	Sequest HT (A2)	Unambiguous	ANNVPFMDVEALK		1	A0A2R7W3P4	A0A2R7W3P4	0	2	0.31	0	1	1	72436932	144773137	144772498	4.42	0.0032	HCD	MS2	0	161923	417542	13290	091219_sh_MW_1.raw	F2	1	1	0.002478	0.01869
-5506	120204	True	High	Sequest HT (A2)	Unambiguous	ELSTTAQDVIIVTSSLTK		1	A0A2R7X1C1	A0A2R7X1C1	0	3	0.3564	0	1	1	63601868	190604148	190603791	1.87	0.00119	HCD	MS2	4319997	61833	471965	15764	091219_sh_MW_1.raw	F2	1.01	1	0.002478	0.0222
-5506	99355	True	High	Sequest HT (A2)	Unambiguous	MMWNLMAEDAR		1	A0A2R7X7N4	A0A2R7X7N4	0	2	0.43	0	1	1	68430115	136759502	136759047	3.32	0.00227	HCD	MS2	1533924	58238	422095	13518	091219_sh_MW_1.raw	F2	1	1	0.002478	0.02031
-5506	120074	True	High	Sequest HT (A2)	Unambiguous	ASQVLDDPSSIGLDLNVDEFQTK		1	A0A2R7W4B3	A0A2R7W4B3	0	3	0.3681	0	1	1	83108014	249122586	249121985	2.41	0.002	HCD	MS2	5515569	36644	471769	15751	091219_sh_MW_1.raw	F2	1.44	1	0.002478	0.01073
-5506	126566	True	High	Sequest HT (A2)	Unambiguous	QLTVTVDQLAISSR		1	A0A2R7W6P6	A0A2R7W6P6	0	2	0.0923	0	1	1	76593042	153085356	153084860	3.24	0.00248	HCD	MS2	4723762	62323	485999	16445	091219_sh_MW_1.raw	F2	0.65	1	0.002478	0.01711
-5506	121124	True	High	Sequest HT (A2)	Unambiguous	DLYANTVLSGGTTMYPGIADR		5	P10987; A0A2R7VT24	P10987; P02572; A0A2R7WDT7; A0A2R7VT24; A0A2R7WDS4	0	2	0.4	0	1	1	110804236	221507744	221506996	3.38	0.00374	HCD	MS2	0	244409	474230	15864	091219_sh_MW_1.raw	F2	1.5	2	0.002478	0.01309
-5506	123268	True	High	Sequest HT (A2)	Unambiguous	SALTVQFVQGIFVEK		1	A0A2R7WEF1	A0A2R7WEF1	0	2	0.4298	0	1	1	83346826	166592925	166592103	4.93	0.00411	HCD	MS2	2707198	63113	479192	16094	091219_sh_MW_1.raw	F2	1.21	1	0.002478	0.01456
-5506	102343	True	High	Sequest HT (A2)	Unambiguous	ESTDTDTAEQVIDSFR		2	P18091; A0A2R7VY20	P18091; A0A2R7VY20	0	3	0.2637	0	1	1	60527747	181381784	181380864	5.07	0.00307	HCD	MS2	9208661	28825	428243	13836	091219_sh_MW_1.raw	F2	0.91	2	0.002478	0.0153
-5506	123178	True	High	Sequest HT (A2)	Unambiguous	VWLDMSNQQIGLMLNR		1	A0A2R7WNV2	A0A2R7WNV2	0	2	0.2095	0	1	1	95948590	191796453	191796735	-1.47	-0.00141	HCD	MS2	5472804	111972	479025	16084	091219_sh_MW_1.raw	F2	1.48	1	0.002478	0.01393
-5506	124889	True	High	Sequest HT (A2)	Unambiguous	SSLEASLHQVEVELESTR		1	A0A2R7W4X6	A0A2R7W4X6	0	3	0.0526	0	1	1	67201007	201401566	201400874	3.44	0.00231	HCD	MS2	150039	32643	482763	16266	091219_sh_MW_1.raw	F2	0.76	1	0.002478	0.02069
-5506	102131	True	High	Sequest HT (A2)	Unambiguous	TERPIPNALDYIEFTR		1	A0A2R7WVE9	A0A2R7WVE9	0	3	0.4621	0	1	1	64567303	193500455	193499705	3.88	0.0025	HCD	MS2	7520381	28080	427674	13813	091219_sh_MW_1.raw	F2	1.32	1	0.002478	0.01725
-5506	102101	True	High	Sequest HT (A2)	Unambiguous	DLYANTVLSGGTTmYPGIADR	M14(Oxidation)	5	P10987; A0A2R7VT24	P10987; P02572; A0A2R7WDT7; A0A2R7VT24; A0A2R7WDS4	0	3	0.5298	0	1	1	74436230	223107236	223106487	3.36	0.0025	HCD	MS2	7335767	13596	427649	13810	091219_sh_MW_1.raw	F2	1.68	2	0.002478	0.01172
-5506	101711	True	High	Sequest HT (A2)	Unambiguous	NLLSGPQLPVASSDSFPR		1	A0A2R7X3X7	A0A2R7X3X7	0	3	0.2551	0	1	1	62900061	188498728	188498140	3.12	0.00196	HCD	MS2	6326211	68184	426557	13768	091219_sh_MW_1.raw	F2	0.98	1	0.002478	0.01464
-5506	122864	True	High	Sequest HT (A2)	Unambiguous	TTGIVLDSGDGVSHTVPIYEGYALPHAILR		9	P10987; A0A2R7VT24	P53501; A0A2R7VXG7; P10987; P02572; P10981; P02574; A0A2R7WDT7; A0A2R7VT24; A0A2R7WDS4	0	4	0.4941	0	1	1	78866937	315165566	315164224	4.26	0.00336	HCD	MS2	779128	29160	478204	16051	091219_sh_MW_1.raw	F2	1.7	2	0.002478	0.0255
-5506	125539	True	High	Sequest HT (A2)	Unambiguous	EDIVLLLVER		1	A0A2R7WDP5	A0A2R7WDP5	0	2	0.4058	0	1	1	59985803	119870879	119870416	3.86	0.00231	HCD	MS2	5087571	36270	484092	16335	091219_sh_MW_1.raw	F2	0.69	1	0.002478	0.01614
-5506	125589	True	High	Sequest HT (A2)	Unambiguous	LLLPWLETR		1	A0A2R7W067	A0A2R7W067	0	2	0.0909	0	1	1	57084393	114068059	114067756	2.66	0.00152	HCD	MS2	1127709	51912	484149	16340	091219_sh_MW_1.raw	F2	0.55	1	0.002478	0.01237
-5506	122844	True	High	Sequest HT (A2)	Unambiguous	LTLDcNEAGILDPLALK	C5(Carbamidomethyl)	1	A0A2R7VXE4	A0A2R7VXE4	0	2	0.0633	0	1	1	92849976	185599224	185598338	4.77	0.00443	HCD	MS2	2244561	243858	478124	16048	091219_sh_MW_1.raw	F2	0.79	1	0.002478	0.01391
-5506	121724	True	High	Sequest HT (A2)	Unambiguous	NGGLGGLDIPLLADK		1	A0A2R7VRV4	A0A2R7VRV4	0	2	0.0825	0	1	1	72690881	145281035	145280567	3.22	0.00234	HCD	MS2	1360977	67414	475489	15928	091219_sh_MW_1.raw	F2	0.97	1	0.002478	0.01838
-5506	100391	True	High	Sequest HT (A2)	Unambiguous	SQFLQVFNNSPDETSYYR		1	A0A2R7WVC2	A0A2R7WVC2	0	2	0.0745	0	1	1	109800793	219500859	219500399	2.1	0.0023	HCD	MS2	0	182100	424062	13629	091219_sh_MW_1.raw	F2	0.94	1	0.002478	0.01208
-5506	104477	True	High	Sequest HT (A2)	Unambiguous	VGGLEFEALMR		1	A0A2R7W5Z8	A0A2R7W5Z8	0	2	0.4026	0	1	1	61132086	122163445	122162962	3.95	0.00241	HCD	MS2	2838425	32378	433020	14063	091219_sh_MW_1.raw	F2	0.77	1	0.002478	0.01809
-5506	104717	True	High	Sequest HT (A2)	Unambiguous	GFIGPGIDVPAPDMGTGER		1	A0A2R7W1V0	A0A2R7W1V0	0	2	0.4839	0	1	1	94346179	188591631	188591127	2.67	0.00252	HCD	MS2	1151199	58101	433510	14088	091219_sh_MW_1.raw	F2	1.24	1	0.002478	0.01554
-5506	126363	True	High	Sequest HT (A2)	Unambiguous	WNTDNVLATEVALTDFcEGAK	C17(Carbamidomethyl)	1	A0A2R7VV77	A0A2R7VV77	0	3	0.2692	0	1	1	78537335	235410550	235409690	3.65	0.00287	HCD	MS2	1689555	36270	485747	16423	091219_sh_MW_1.raw	F2	1.3	1	0.002478	0.0195
-5506	97025	True	High	Sequest HT (A2)	Unambiguous	AATPPPGAAYIDIPVSNIR		1	A0A2R7VYP3	A0A2R7VYP3	0	2	0.6055	0	1	1	96202417	192304106	192303344	3.97	0.00381	HCD	MS2	1314313	59858	417302	13272	091219_sh_MW_1.raw	F2	1.09	1	0.002478	0.01031
-5506	96985	True	High	Sequest HT (A2)	Unambiguous	DALLLWcQR	C7(Carbamidomethyl)	1	A0A2R7X2Q7	A0A2R7X2Q7	0	2	0.0122	0	1	1	58780762	117460796	117460374	3.59	0.00211	HCD	MS2	3907678	5481	417236	13268	091219_sh_MW_1.raw	F2	0.82	1	0.002478	0.01058
-5506	96745	True	High	Sequest HT (A2)	Unambiguous	NVYFSAPVEYLGNR		1	A0A2R7W4B3	A0A2R7W4B3	0	2	0.0727	0	1	1	81491016	162881304	162880673	3.87	0.00315	HCD	MS2	2728795	14424	416635	13241	091219_sh_MW_1.raw	F2	0.55	1	0.002478	0.01011
-5506	93324	True	High	Sequest HT (A2)	Unambiguous	DGDVVQGSYSLIEPDGSR		5	A0A2R7X3F1; A0A2R7X4Y2; A0A2R7WXJ8	A0A2R7X5X7; A0A2R7X3F1; A0A2R7X4Y2; A0A2R7WXC3; A0A2R7WXJ8	0	2	0.3333	0	1	1	94744818	189388909	189388248	3.49	0.00331	HCD	MS2	4418313	60255	409098	12876	091219_sh_MW_1.raw	F2	0.69	3	0.002478	0.01682
-5506	93284	True	High	Sequest HT (A2)	Unambiguous	EIVDLVLDR		4	P06605; A0A2R7WES2	P06605; P06603; A0A2R7WES2; A0A2R7WCZ9	0	2	0	0	1	1	53630768	107160808	107160445	3.39	0.00181	HCD	MS2	1845292	28777	409039	12872	091219_sh_MW_1.raw	F2	0.93	2	0.002478	0.01555
-5506	131012	True	High	Sequest HT (A2)	Unambiguous	DPENFPFVLLGNK		1	A0A2R7X8N6	A0A2R7X8N6	0	2	0.125	0	1	1	74539075	148977422	148976856	3.8	0.00283	HCD	MS2	179173	46845	496601	16919	091219_sh_MW_1.raw	F2	0.72	1	0.002478	0.01621
-5506	92654	True	High	Sequest HT (A2)	Unambiguous	LVHAQcEALIQAIHDR	C6(Carbamidomethyl)	1	M9MRI4	M9MRI4	0	3	0.146	0	1	1	62532806	187396964	187397013	-0.26	-0.00016	HCD	MS2	7068527	110825	407984	12805	091219_sh_MW_1.raw	F2	1.37	1	0.002478	0.02127
-5506	92374	True	High	Sequest HT (A2)	Unambiguous	IPATTLAEFYPR		1	A0A2R7WWM6	A0A2R7WWM6	0	2	0.3011	0	1	1	68987488	137874248	137873653	4.32	0.00298	HCD	MS2	0	51256	407446	12776	091219_sh_MW_1.raw	F2	0.93	1	0.002478	0.02288
-5506	108487	True	High	Sequest HT (A2)	Unambiguous	NAAVALLAVAGADMNSR		1	A0A2R7VPE7	A0A2R7VPE7	0	2	0.2529	0	1	1	82243365	164386003	164385336	4.06	0.00333	HCD	MS2	2405363	46104	444457	14505	091219_sh_MW_1.raw	F2	0.87	1	0.002478	0.02177
-5506	92176	True	High	Sequest HT (A2)	Unambiguous	NPWGNEAEWnGAWSDK	N10(Asn->Asp)	1	A0A2R7VTE5	A0A2R7VTE5	0	2	0.2393	0	1	1	93139539	186178349	186177762	3.16	0.00294	HCD	MS2	0	95819	406987	12755	091219_sh_MW_1.raw	F2	1.63	1	0.002478	0.01496
-5506	108847	True	High	Sequest HT (A2)	Unambiguous	AVFVDLEPTVVDEVR		6	P06605; A0A2R7WES2	P06605; P06603; A0A2R7X5D6; P06604; A0A2R7WES2; A0A2R7WCZ9	0	3	0.4172	0	1	1	56330316	168789493	168789013	2.85	0.0016	HCD	MS2	2055479	8219	445242	14543	091219_sh_MW_1.raw	F2	1.51	2	0.002478	0.01756
-5506	91686	True	High	Sequest HT (A2)	Unambiguous	ALVSQETVWLDKLER		1	A0A2R7WWU4	A0A2R7WWU4	1	2	0.4357	0	1	1	89399194	178697661	178696977	3.83	0.00342	HCD	MS2	6662774	46202	405978	12704	091219_sh_MW_1.raw	F2	1.4	1	0.002478	0.02402
-5506	131914	True	High	Sequest HT (A2)	Unambiguous	FDGALNVDLTEFQTNLVPYPR		6	P06605; A0A2R7WES2	P06605; P06603; A0A2R7X405; P06604; A0A2R7WES2; A0A2R7WCZ9	0	3	0.1615	0	1	1	80374420	240921805	240920850	3.96	0.00318	HCD	MS2	0	33732	498811	17016	091219_sh_MW_1.raw	F2	1.61	2	0.002478	0.01292
-5506	116948	True	High	Sequest HT (A2)	Unambiguous	QIESSELGNDLASVNILMQK		1	A0A2R7X9R7	A0A2R7X9R7	0	2	0.4464	0	1	1	109506384	218912041	218911182	3.92	0.00429	HCD	MS2	6742641	104814	464313	15413	091219_sh_MW_1.raw	F2	1.68	1	0.002478	0.01147
-5506	91326	True	High	Sequest HT (A2)	Unambiguous	DFGLPPVYK		3	A0A2R7WID5	A0A2R7WID5; A0A2R7WHH9; A0A2R7WHH4	0	2	0.5243	0	1	1	51828070	103555412	103555096	3.06	0.00158	HCD	MS2	0	69050	405066	12666	091219_sh_MW_1.raw	F2	1.03	1	0.002478	0.02304
-5506	109277	True	High	Sequest HT (A2)	Unambiguous	EVDDLEQWIAER		1	A0A2R7X9R7	A0A2R7X9R7	0	2	0.3763	0	1	1	75186310	150271892	150271216	4.5	0.00338	HCD	MS2	2832744	34425	446118	14589	091219_sh_MW_1.raw	F2	0.93	1	0.002478	0.01711
-5506	91191	True	High	Sequest HT (A2)	Unambiguous	AGcQIIENcPVTGILTGK	C3(Carbamidomethyl); C9(Carbamidomethyl)	1	A0A2R7X047	A0A2R7X047	0	2	0.4638	0	1	1	96599261	193097795	193097249	2.83	0.00273	HCD	MS2	56354	111287	404802	12651	091219_sh_MW_1.raw	F2	1.38	1	0.002478	0.01635
-5506	91089	True	High	Sequest HT (A2)	Unambiguous	APVAIARPQLAVAAPAPLAIAR		1	A0A2R7X421	A0A2R7X421	0	2	0.6364	0	1	1	106915710	213730693	213729680	4.74	0.00506	HCD	MS2	5155277	338936	404616	12639	091219_sh_MW_1.raw	F2	0.11	1	0.002478	0.01608
-5506	93474	True	High	Sequest HT (A2)	Unambiguous	SNYMELMELK		1	A0A2R7VQB9	A0A2R7VQB9	0	2	0.125	0	1	1	62929822	125758916	125758537	3.01	0.00189	HCD	MS2	1465232	27540	409338	12892	091219_sh_MW_1.raw	F2	0.72	1	0.002478	0.01004
-5506	117700	True	High	Sequest HT (A2)	Unambiguous	ALTVPELTQQMFDAK		5	A0A2R7WYX9	P61857; A0A2R7VUT8; P08841; Q24560; A0A2R7WYX9	0	2	0	0	1	1	84644000	169187273	169186728	3.22	0.00272	HCD	MS2	0	86561	465646	15492	091219_sh_MW_1.raw	F2	1.13	1	0.002478	0.01444
-5506	117860	True	High	Sequest HT (A2)	Unambiguous	SYLFDEDDDNFFSSQVR		1	A0A2R7X8B9	A0A2R7X8B9	0	2	0.1667	0	1	1	104245190	208389653	208388795	4.12	0.00429	HCD	MS2	4644542	151211	466040	15509	091219_sh_MW_1.raw	F2	0.78	1	0.002478	0.01045
-5506	130642	True	High	Sequest HT (A2)	Unambiguous	VGYFELVGEIIR		1	A0A2R7VQG8	A0A2R7VQG8	0	2	0.2794	0	1	1	69789014	139477300	139476783	3.71	0.00258	HCD	MS2	6266675	42335	495715	16880	091219_sh_MW_1.raw	F2	0.68	1	0.002478	0.01434
-5506	119280	True	High	Sequest HT (A2)	Unambiguous	IDTGDYVNEIVSSSFGTK		1	A0A2R7VV80	A0A2R7VV80	0	2	0.0099	0	1	1	96646844	193192961	193192328	3.28	0.00317	HCD	MS2	0	330448	469983	15666	091219_sh_MW_1.raw	F2	1.01	1	0.002478	0.01901
-5506	106207	True	High	Sequest HT (A2)	Unambiguous	NSSYFVEWIPNNVK		5	A0A2R7VUU4; A0A2R7WYX9	A0A2R7VUT8; P08841; A0A2R7VUU4; Q24560; A0A2R7WYX9	0	3	0.1124	0	1	1	56628534	169684146	169683295	5.02	0.00284	HCD	MS2	3579108	114390	438361	14252	091219_sh_MW_1.raw	F2	0.89	2	0.002478	0.02398
-5506	129012	True	High	Sequest HT (A2)	Unambiguous	GTGGALVLVLYDEIK		1	A0A2R7VYH8	A0A2R7VYH8	0	2	0.4177	0	1	1	77444110	154787493	154786794	4.52	0.0035	HCD	MS2	7830467	46772	491344	16706	091219_sh_MW_1.raw	F2	1.58	1	0.002478	0.0163
-5506	106677	True	High	Sequest HT (A2)	Unambiguous	LNVSSEYIENEIAEIK		1	A0A2R7X018	A0A2R7X018	0	2	0.2294	0	1	1	92597717	185094707	185093820	4.79	0.00443	HCD	MS2	0	81535	439366	14306	091219_sh_MW_1.raw	F2	1.09	1	0.002478	0.01584
-5506	106817	True	High	Sequest HT (A2)	Unambiguous	VASSAIDIYTSAVVLSR		1	A0A2R7WAY7	A0A2R7WAY7	0	2	0.4496	0	1	1	87648376	175196025	175195379	3.69	0.00323	HCD	MS2	0	38942	439623	14324	091219_sh_MW_1.raw	F2	1.29	1	0.002478	0.0112
-5506	107307	True	High	Sequest HT (A2)	Unambiguous	EALESVGVPNAISLVSTR		1	A0A2R7VXB3	A0A2R7VXB3	0	2	0.4697	0	1	1	92150592	184200456	184199672	4.26	0.00392	HCD	MS2	6140051	73597	441271	14378	091219_sh_MW_1.raw	F2	1.32	1	0.002478	0.02472
-5506	118763	True	High	Sequest HT (A2)	Unambiguous	LGAGHPMGPLELADYVGLDTTK		1	A0A2R7W5G8	A0A2R7W5G8	0	3	0.288	0	1	1	75238696	225514634	225513764	3.85	0.0029	HCD	MS2	4050872	76252	468058	15608	091219_sh_MW_1.raw	F2	1.25	1	0.002478	0.01241
-5506	132434	True	High	Sequest HT (A2)	Unambiguous	SIAIFGPAVEGLLMK		1	A0A2R7WAY7	A0A2R7WAY7	0	2	0.4918	0	1	1	77344263	154587798	154587091	4.57	0.00353	HCD	MS2	2242909	120267	499822	17070	091219_sh_MW_1.raw	F2	1.22	1	0.002478	0.01135
-5506	118603	True	High	Sequest HT (A2)	Unambiguous	AIASPLLAHAPLAAPLLAPR		2	A0A2R7X4Y2	A0A2R7X4Y2; A0A2R7WXC3	0	2	0.6336	0	1	1	98209961	196319194	196318513	3.47	0.00341	HCD	MS2	0	109456	467534	15590	091219_sh_MW_1.raw	F2	1.31	1	0.002478	0.01056
-5506	107377	True	High	Sequest HT (A2)	Unambiguous	SYELPDGQVITIGNER		10	P10987; A0A2R7VT24	P53501; A0A2R7VXG7; P10987; P02572; P10981; P02574; A0A2R7WDT7; A0A2R7VT24; A0A2R7WDS4; P83967	0	2	0.3397	0	1	1	89595380	179090032	179089192	4.69	0.0042	HCD	MS2	0	84827	441413	14385	091219_sh_MW_1.raw	F2	1.56	2	0.002478	0.01067
-5506	94884	True	High	Sequest HT (A2)	Unambiguous	LGTDESTFNAILASR		1	A0A2R7X394	A0A2R7X394	0	2	0.3933	0	1	1	79791058	159481389	159480713	4.24	0.00338	HCD	MS2	3696707	22632	412648	13044	091219_sh_MW_1.raw	F2	0.89	1	0.002478	0.01573
-5506	118343	True	High	Sequest HT (A2)	Unambiguous	NIAGPPVYYPPGVELFSK		1	A0A2R7WJG7	A0A2R7WJG7	0	3	0.3622	0	1	1	65001526	194803122	194802148	5	0.00325	HCD	MS2	1441299	53035	466987	15561	091219_sh_MW_1.raw	F2	1.27	1	0.002478	0.02276
-5506	94824	True	High	Sequest HT (A2)	Unambiguous	TNIEGDLEIFK		1	A0A2R7W3H7	A0A2R7W3H7	0	2	0.4724	0	1	1	63983484	127866240	127865761	3.75	0.0024	HCD	MS2	1452375	27375	412420	13037	091219_sh_MW_1.raw	F2	1.27	1	0.002478	0.01842
-5506	118046	True	High	Sequest HT (A2)	Unambiguous	GPAGMQSGGDDPDPTPYLFVSLEQK		1	A0A2R7W8N4	A0A2R7W8N4	0	3	0.2756	0	1	1	86941083	260621793	260620791	3.85	0.00334	HCD	MS2	176138	50769	466470	15530	091219_sh_MW_1.raw	F2	1.27	1	0.002478	0.01133
-5506	107747	True	High	Sequest HT (A2)	Unambiguous	YGDLLPADGIVIQSNDLK		1	A0A2R7WJ14	A0A2R7WJ14	0	2	0.374	0	1	1	96601294	193101860	193101203	3.4	0.00328	HCD	MS2	0	72687	442658	14427	091219_sh_MW_1.raw	F2	1.31	1	0.002478	0.01479
-5506	130512	True	High	Sequest HT (A2)	Unambiguous	ALYLGDNDFEILSPEIGQLK		1	A0A2R7VR78	A0A2R7VR78	0	2	0.5694	0	1	1	111808411	223516094	223515434	2.95	0.0033	HCD	MS2	0	143263	495367	16866	091219_sh_MW_1.raw	F2	1.44	1	0.002478	0.01359
-5506	118413	True	High	Sequest HT (A2)	Unambiguous	QMDAVTAIGMGLQGSLEDQLHR		2	P18091; A0A2R7VY20	P18091; A0A2R7VY20	0	3	0.25	0	1	1	79072595	237016330	237015404	3.91	0.00309	HCD	MS2	0	42829	467194	15571	091219_sh_MW_1.raw	F2	1.16	2	0.002478	0.02234
-5506	99595	True	High	Sequest HT (A2)	Unambiguous	LEELSEQFNNLETMTR		1	A0A2R7X9R7	A0A2R7X9R7	0	3	0.1474	0	1	1	65198126	195392923	195392223	3.58	0.00233	HCD	MS2	7327782	36270	422618	13543	091219_sh_MW_1.raw	F2	0.95	1	0.002478	0.01069
-5506	73347	True	High	Sequest HT (A2)	Unambiguous	SGLALLInR	N8(Asn->Asp)	1	Q27594	Q27594	0	2	0.0088	0	1	1	47929138	95757549	95757276	2.85	0.00136	HCD	MS2	0	35715	369394	10743	091219_sh_MW_1.raw	F2	1.13	1	0.002478	0.01261
-5506	81491	True	High	Sequest HT (A2)	Unambiguous	VAPEEHPILLTEAPLNPK		1	A0A2R7VT24	A0A2R7VT24	0	3	0.3846	0	1	1	65670117	196808896	196808005	4.53	0.00297	HCD	MS2	2155123	36075	384565	11612	091219_sh_MW_1.raw	F2	1.17	1	0.002478	0.01144
-5506	48556	True	High	Sequest HT (A2)	Unambiguous	MQQESSPEAEISFQGK		1	A0A2R7X9I7	A0A2R7X9I7	0	2	0.3016	0	1	1	89841602	179582475	179581670	4.48	0.00403	HCD	MS2	0	42904	326049	8099	091219_sh_MW_1.raw	F2	0.63	1	0.002478	0.01882
-5506	48271	True	High	Sequest HT (A2)	Unambiguous	AcQIAEDKFVEEMK	C2(Carbamidomethyl)	1	A0A2R7W1U4	A0A2R7W1U4	1	3	0.6	0	1	1	56660291	169779416	169778732	4.03	0.00228	HCD	MS2	1850658	16249	325782	8069	091219_sh_MW_1.raw	F2	1.8	1	0.002478	0.01073
-5506	47831	True	High	Sequest HT (A2)	Unambiguous	EITALAPSTMK		4	P10987	P10987; P02572; A0A2R7WDT7; A0A2R7WDS4	0	2	0.35	0	1	1	58131500	116162273	116161839	3.74	0.00217	HCD	MS2	0.79157	2611	325060	8023	091219_sh_MW_1.raw	F2	0.6	1	0.002478	0.01023
-5506	47781	True	High	Sequest HT (A2)	Unambiguous	NRPGITANEQNELYcLR	C15(Carbamidomethyl)	1	A0A2R7W736	A0A2R7W736	0	2	0.53	0	1	1	102450854	204800981	204799780	5.87	0.00601	HCD	MS2	0	161586	324996	8017	091219_sh_MW_1.raw	F2	1	1	0.002478	0.01874
-5506	47567	True	High	Sequest HT (A2)	Unambiguous	QGDVVQGSYSLQEPDGSR		1	A0A2R7VRX4	A0A2R7VRX4	0	2	0.5574	0	1	1	96145209	192189690	192188862	4.31	0.00414	HCD	MS2	0	54521	324696	7995	091219_sh_MW_1.raw	F2	1.22	1	0.002478	0.0193
-5506	46594	True	High	Sequest HT (A2)	Unambiguous	LGESQTLQQFSR		1	A0A2R7WVE9	A0A2R7WVE9	0	2	0.2759	0	1	1	69736035	139371343	139370702	4.6	0.0032	HCD	MS2	2906535	14921	323225	7892	091219_sh_MW_1.raw	F2	1.16	1	0.002478	0.0139
-5506	81784	True	High	Sequest HT (A2)	Unambiguous	DMMDSPADYIAHVNK		1	A0A2R7WWV1	A0A2R7WWV1	0	3	0.5899	0	1	1	56959088	170675809	170675127	4	0.00227	HCD	MS2	2612451	34098	385257	11648	091219_sh_MW_1.raw	F2	1.39	1	0.002478	0.02207
-5506	45974	True	High	Sequest HT (A2)	Unambiguous	AAETGIPLVK		1	A0A2R7WDH5	A0A2R7WDH5	0	2	0.1509	0	1	1	49979904	99859081	99858807	2.74	0.00137	HCD	MS2	2949521	27930	322278	7827	091219_sh_MW_1.raw	F2	1.06	1	0.002478	0.01543
-5506	45934	True	High	Sequest HT (A2)	Unambiguous	TPScAWcAAPNFDASKR	C4(Carbamidomethyl); C7(Carbamidomethyl)	1	A0A2R7WCV0	A0A2R7WCV0	1	2	0.4645	0	1	1	96993604	193886479	193885853	3.23	0.00313	HCD	MS2	1922409	242632	322103	7822	091219_sh_MW_1.raw	F2	1.55	1	0.002478	0.01621
-5506	45848	True	High	Sequest HT (A2)	Unambiguous	VLGMDTTVEEKDIDK		1	A0A2R7WWP8	A0A2R7WWP8	1	2	0.1845	0	1	1	84692401	169284075	169283604	2.78	0.00235	HCD	MS2	2243809	57533	321870	7813	091219_sh_MW_1.raw	F2	1.03	1	0.002478	0.01058
-5506	44451	True	High	Sequest HT (A2)	Unambiguous	HPLLQSISTAVK		1	A0A2R7W163	A0A2R7W163	0	2	0.6312	0	1	1	64738293	129375859	129375251	4.7	0.00304	HCD	MS2	1804145	23925	319344	7661	091219_sh_MW_1.raw	F2	1.41	1	0.002478	0.01799
-5506	43231	True	High	Sequest HT (A2)	Unambiguous	AQIHDIVLVGGSTR		1	A0A2R7WZB9	A0A2R7WZB9	0	2	0.4792	0	1	1	73341302	146581877	146581215	4.52	0.00331	HCD	MS2	2198647	32014	317738	7526	091219_sh_MW_1.raw	F2	0.96	1	0.002478	0.01406
-5506	43004	True	High	Sequest HT (A2)	Unambiguous	GVYHVLLPDGK		1	A0A2R7VR74	A0A2R7VR74	0	2	0.4959	0	1	1	59933765	119766802	119766263	4.49	0.00269	HCD	MS2	2179675	27885	317427	7502	091219_sh_MW_1.raw	F2	1.23	1	0.002478	0.02519
-5506	42604	True	High	Sequest HT (A2)	Unambiguous	GYAILTnAQNK	N7(Asn->Asp)	1	A0A2R7W4B3	A0A2R7W4B3	0	2	0.2597	0	1	1	59731421	119362114	119361608	4.24	0.00253	HCD	MS2	4122778	25395	316889	7460	091219_sh_MW_1.raw	F2	0.77	1	0.002478	0.02012
-5506	48985	True	High	Sequest HT (A2)	Unambiguous	GATHAAQGEYIcQLYDEQGR	C12(Carbamidomethyl)	1	A0A2R7WKY0	A0A2R7WKY0	0	2	0.336	0	1	1	113401636	226702544	226701457	4.79	0.00543	HCD	MS2	0	777343	326826	8144	091219_sh_MW_1.raw	F2	1.25	1	0.002478	0.01026
-5506	41924	True	High	Sequest HT (A2)	Unambiguous	NAHFEGQITPVSDPTMR		1	A0A2R7WT09	A0A2R7WT09	0	2	0.5229	0	1	1	95045844	189990959	189990177	4.12	0.00391	HCD	MS2	0	66679	315701	7389	091219_sh_MW_1.raw	F2	1.09	1	0.002478	0.01784
-5506	41633	True	High	Sequest HT (A2)	Unambiguous	DSSTLGYMAAK		1	A0A2R7VW32	A0A2R7VW32	0	2	0.25	0	1	1	57227325	114353923	114353505	3.66	0.00209	HCD	MS2	2731897	17922	315316	7358	091219_sh_MW_1.raw	F2	0.88	1	0.002478	0.02165
-5506	41183	True	High	Sequest HT (A2)	Unambiguous	DYTASDLDIEHR		2	A0A077D2E1	A0A077D2E1; A0A2R7X5W9	0	2	0.2429	0	1	1	71783008	143465288	143464956	2.31	0.00166	HCD	MS2	1452736	25123	314340	7311	091219_sh_MW_1.raw	F2	0.7	1	0.002478	0.01443
-5506	41118	True	High	Sequest HT (A2)	Unambiguous	nDcEYScSDVQDVcK	N1(Asn->Asp); C3(Carbamidomethyl); C7(Carbamidomethyl); C14(Carbamidomethyl)	1	A0A2R7W5D5	A0A2R7W5D5	0	2	0.5735	0	1	1	94034766	187968804	187967791	5.39	0.00507	HCD	MS2	0	154084	314113	7302	091219_sh_MW_1.raw	F2	1.36	1	0.002478	0.01708
-5506	40675	True	High	Sequest HT (A2)	Unambiguous	VAVAHAPVLAAAPVAR		1	A0A2R7X3F1	A0A2R7X3F1	0	2	0.2941	0	1	1	75695679	151290630	151290091	3.56	0.0027	HCD	MS2	0	27735	313338	7254	091219_sh_MW_1.raw	F2	0.51	1	0.002478	0.009954
-5506	37950	True	High	Sequest HT (A2)	Unambiguous	LEEAGGATSAQIELNK		2	P05661; A0A2R7W3G0	P05661; A0A2R7W3G0	0	2	0.0805	0	1	1	81592151	163083574	163082826	4.59	0.00374	HCD	MS2	0	45720	308215	6963	091219_sh_MW_1.raw	F2	0.87	2	0.002478	0.02429
-5506	37697	True	High	Sequest HT (A2)	Unambiguous	STSDEFSIER		1	A0A2R7X0D3	A0A2R7X0D3	0	2	0.4	0	1	1	58576990	117053252	117052732	4.44	0.0026	HCD	MS2	4458971	16094	307784	6935	091219_sh_MW_1.raw	F2	1.2	1	0.002478	0.01048
-5506	36727	True	High	Sequest HT (A2)	Unambiguous	IKTDDEVNWVDSGK		1	A0A2R7W2L1	A0A2R7W2L1	1	2	0.027	0	1	1	80339453	160578179	160577549	3.92	0.00315	HCD	MS2	2834174	22102	306223	6832	091219_sh_MW_1.raw	F2	0.74	1	0.002478	0.01562
-5506	35738	True	High	Sequest HT (A2)	Unambiguous	ADKIYcGNcYDAQFASR	C6(Carbamidomethyl); C9(Carbamidomethyl)	1	A0A2R7WDQ5	A0A2R7WDQ5	1	2	0.5902	0	1	1	101994476	203888225	203887457	3.77	0.00384	HCD	MS2	0	91870	304465	6727	091219_sh_MW_1.raw	F2	1.22	1	0.002478	0.01597
-5506	35135	True	High	Sequest HT (A2)	Unambiguous	VTHATPGALFASTPSR		1	A0A2R7WWP8	A0A2R7WWP8	0	3	0.234	0	1	1	53828888	161285208	161284418	4.9	0.00263	HCD	MS2	5447508	19038	303088	6662	091219_sh_MW_1.raw	F2	0.94	1	0.002478	0.01453
-5506	34818	True	High	Sequest HT (A2)	Unambiguous	LTTLITR		1	A0A2R7WCC4	A0A2R7WCC4	0	2	0.587	0	1	1	40926172	81751616	81751418	2.42	0.00099	HCD	MS2	0	29160	301493	6622	091219_sh_MW_1.raw	F2	0.92	1	0.002478	0.01535
-5506	34314	True	High	Sequest HT (A2)	Unambiguous	NAETLTTGSGNPIPTK		1	A0A2R7WKK8	A0A2R7WKK8	0	2	0.1705	0	1	1	80091583	160082439	160081769	4.18	0.00335	HCD	MS2	0	124280	300482	6564	091219_sh_MW_1.raw	F2	0.88	1	0.002478	0.01391
-5506	33136	True	High	Sequest HT (A2)	Unambiguous	IENDFGGYAK		1	A0A2R7W8Z1	A0A2R7W8Z1	0	2	0.3614	0	1	1	55726617	111352507	111352111	3.55	0.00198	HCD	MS2	1196148	22785	298414	6435	091219_sh_MW_1.raw	F2	0.83	1	0.002478	0.01439
-5506	32716	True	High	Sequest HT (A2)	Unambiguous	NFISQGTYENR		1	A0A2R7WWM6	A0A2R7WWM6	0	2	0.4255	0	1	1	66481836	132862944	132862295	4.88	0.00324	HCD	MS2	3096543	20934	297526	6390	091219_sh_MW_1.raw	F2	0.94	1	0.002478	0.01061
-5506	32686	True	High	Sequest HT (A2)	Unambiguous	IHEQSYVATVIK		1	A0A2R7WWP8	A0A2R7WWP8	0	2	0.1205	0	1	1	69438501	138776274	138775799	3.42	0.00238	HCD	MS2	4576943	36635	297496	6386	091219_sh_MW_1.raw	F2	0.83	1	0.002478	0.02033
-5506	41854	True	High	Sequest HT (A2)	Unambiguous	NAHFEGQITPVSDPTMR		1	A0A2R7WT09	A0A2R7WT09	0	3	0.0778	0	1	1	63397479	189990982	189990177	4.24	0.00268	HCD	MS2	1420052	28336	315645	7382	091219_sh_MW_1.raw	F2	0.9	1	0.002478	0.011
-5506	32564	True	High	Sequest HT (A2)	Unambiguous	HQAFEAELAANADR		2	P13395; A0A2R7WVE9	P13395; A0A2R7WVE9	0	3	0.2566	0	1	1	51491718	154273697	154272954	4.81	0.00248	HCD	MS2	1218329	16433	297154	6373	091219_sh_MW_1.raw	F2	1.13	2	0.002478	0.01074
-5506	49035	True	High	Sequest HT (A2)	Unambiguous	GDVSMGcASTLGHYNPYK	C7(Carbamidomethyl)	1	A0A2R7X0N3	A0A2R7X0N3	0	3	0.5629	0	1	1	65296002	195686551	195685786	3.91	0.00255	HCD	MS2	3808635	15006	327034	8150	091219_sh_MW_1.raw	F2	1.51	1	0.002478	0.01105
-5506	49505	True	High	Sequest HT (A2)	Unambiguous	VSNPGLASISYR		5	A0A2R7WC45	A0A2R7WC45; A0A2R7WA78; A0A2R7WA83; A0A2R7WE20; A0A2R7WA82	0	2	0.04	0	1	1	63234039	126367351	126366918	3.43	0.00217	HCD	MS2	1606772	10930	327665	8199	091219_sh_MW_1.raw	F2	0.75	1	0.002478	0.01355
-5506	60723	True	High	Sequest HT (A2)	Unambiguous	VDHGVNLITELK		1	A0A2R7WMK8	A0A2R7WMK8	0	2	0.1124	0	1	1	66937762	133774797	133774234	4.21	0.00282	HCD	MS2	2077055	23051	346690	9393	091219_sh_MW_1.raw	F2	0.89	1	0.002478	0.02538
-5506	60693	True	High	Sequest HT (A2)	Unambiguous	NTPIIAAIQEK		1	A0A2R7X0D3	A0A2R7X0D3	0	2	0.6911	0	1	1	59934796	119768865	119768376	4.08	0.00244	HCD	MS2	1335932	11065	346675	9390	091219_sh_MW_1.raw	F2	1.23	1	0.002478	0.01937
-5506	60503	True	High	Sequest HT (A2)	Unambiguous	LINVVISPSK		1	A0A2R7WKY0	A0A2R7WKY0	0	2	0.6358	0	1	1	53533643	106966557	106966157	3.74	0.002	HCD	MS2	4005322	23450	346269	9370	091219_sh_MW_1.raw	F2	1.51	1	0.002478	0.01096
-5506	60119	True	High	Sequest HT (A2)	Unambiguous	GLNAGLQHELSEGGENLSVGQR		1	A0A2R7VYZ7	A0A2R7VYZ7	0	3	0.13	0	1	1	75571582	226513291	226512181	4.9	0.0037	HCD	MS2	34739	41685	345631	9327	091219_sh_MW_1.raw	F2	1	1	0.002478	0.01982
-5506	59729	True	High	Sequest HT (A2)	Unambiguous	VSIIDASSSEVEVQK		1	A0A2R7W0K8	A0A2R7W0K8	0	2	0.2921	0	1	1	79591833	159082939	159082211	4.58	0.00364	HCD	MS2	0	43699	344968	9286	091219_sh_MW_1.raw	F2	0.89	1	0.002478	0.01726
-5506	59659	True	High	Sequest HT (A2)	Unambiguous	cVNAAAAcHIADDISIR	C1(Carbamidomethyl); C8(Carbamidomethyl)	1	A0A2R7W3X4	A0A2R7W3X4	0	3	0.4494	0	1	1	61963226	185688224	185687418	4.34	0.00269	HCD	MS2	3239985	22575	344872	9279	091219_sh_MW_1.raw	F2	1.58	1	0.002478	0.01381
-5506	59619	True	High	Sequest HT (A2)	Unambiguous	RPLTSSDDGQWSEGLVSAAR		1	A0A2R7W3X4	A0A2R7W3X4	0	3	0.3984	0	1	1	71135333	213204544	213203668	4.11	0.00292	HCD	MS2	43775	18903	344848	9275	091219_sh_MW_1.raw	F2	1.23	1	0.002478	0.01512
-5506	58638	True	High	Sequest HT (A2)	Unambiguous	VSQVLSALQAGSR		1	A0A2R7W3X4	A0A2R7W3X4	0	2	0.4762	0	1	1	65837305	131573882	131573284	4.54	0.00299	HCD	MS2	7429574	7360	343299	9171	091219_sh_MW_1.raw	F2	1.05	1	0.002478	0.02564
-5506	58329	True	High	Sequest HT (A2)	Unambiguous	ILcTQIGIcPK	C3(Carbamidomethyl); C9(Carbamidomethyl)	1	A0A2R7VN53	A0A2R7VN53	0	2	0.0976	0	1	1	65185144	130269560	130269084	3.66	0.00238	HCD	MS2	735127	21447	342478	9138	091219_sh_MW_1.raw	F2	0.82	1	0.002478	0.01642
-5506	57879	True	High	Sequest HT (A2)	Unambiguous	LVNISSNDIVDGNPK		1	A0A2R7WWU1	A0A2R7WWU1	0	2	0.4022	0	1	1	79291718	158482707	158482278	2.71	0.00215	HCD	MS2	3140318	36750	341755	9088	091219_sh_MW_1.raw	F2	0.92	1	0.002478	0.01642
-5506	57619	True	High	Sequest HT (A2)	Unambiguous	FPGQLNADLR		6	A0A2R7WYX9	P61857; A0A2R7VUT8; A0A2R7X7I3; P08841; Q24560; A0A2R7WYX9	0	2	0.3373	0	1	1	56580328	113059929	113059528	3.54	0.002	HCD	MS2	2729977	7588	341330	9061	091219_sh_MW_1.raw	F2	0.83	1	0.002478	0.01966
-5506	57348	True	High	Sequest HT (A2)	Unambiguous	cSAGLSTGcATGFSIQR	C1(Carbamidomethyl); C9(Carbamidomethyl)	1	A0A2R7W8G4	A0A2R7W8G4	0	2	0.4304	0	1	1	88690942	177281157	177280543	3.46	0.00307	HCD	MS2	0	48419	340772	9031	091219_sh_MW_1.raw	F2	0.79	1	0.002478	0.02132
-5506	57239	True	High	Sequest HT (A2)	Unambiguous	VNNQSLIGIGYSQK		1	A0A2R7VV77	A0A2R7VV77	0	2	0.4857	0	1	1	76090955	152081182	152080673	3.34	0.00254	HCD	MS2	3517414	23520	340642	9020	091219_sh_MW_1.raw	F2	1.05	1	0.002478	0.02171
-5506	57011	True	High	Sequest HT (A2)	Unambiguous	QVATSTAQLLVAcK	C13(Carbamidomethyl)	2	A0A2R7W3X4	A0A2R7W3X4; A0A2R7WPD1	0	2	0.6154	0	1	1	74540851	148980974	148980429	3.66	0.00273	HCD	MS2	3073885	20490	340402	8996	091219_sh_MW_1.raw	F2	1.43	1	0.002478	0.01036
-5506	49075	True	High	Sequest HT (A2)	Unambiguous	KIVQTIEYEVnGLKPDTR	N11(Asn->Asp)	1	A0A2R7W7U9	A0A2R7W7U9	1	3	0.2336	0	1	1	70205029	210413633	210412846	3.74	0.00262	HCD	MS2	2686659	28230	327068	8154	091219_sh_MW_1.raw	F2	1.37	1	0.002478	0.0151
-5506	56971	True	High	Sequest HT (A2)	Unambiguous	ENVQVQLEAAYR		1	A0A2R7VTK9	A0A2R7VTK9	0	2	0.3194	0	1	1	71036768	141972807	141972267	3.81	0.0027	HCD	MS2	0	26591	340380	8992	091219_sh_MW_1.raw	F2	0.72	1	0.002478	0.02178
-5506	56911	True	High	Sequest HT (A2)	Unambiguous	YTQGGFENWESAR		1	A0A2R7W641	A0A2R7W641	0	2	0.023	0	1	1	77284442	154468157	154467645	3.31	0.00256	HCD	MS2	0	63240	340268	8985	091219_sh_MW_1.raw	F2	0.87	1	0.002478	0.02097
-5506	56601	True	High	Sequest HT (A2)	Unambiguous	GIEMTNDNPLETK		3	K0GG94	A0A2R7W1L1; K0GG94; I7LHP3	0	2	0.2993	0	1	1	73135144	146169560	146168898	4.53	0.00331	HCD	MS2	2280255	24360	339693	8953	091219_sh_MW_1.raw	F2	1.37	1	0.002478	0.02514
-5506	56411	True	High	Sequest HT (A2)	Unambiguous	NQLTTNPENTVFDAK		2	A0A2R7VR14	A0A2R7VR14; P29844	0	2	0.284	0	1	1	84641858	169182988	169182350	3.77	0.00319	HCD	MS2	420821	25320	339433	8933	091219_sh_MW_1.raw	F2	0.81	1	0.002478	0.01192
-5506	56010	True	High	Sequest HT (A2)	Unambiguous	FPEPQGVLR		1	A0A2R7W4W7	A0A2R7W4W7	0	2	0.2692	0	1	1	52178937	104257146	104256801	3.31	0.00173	HCD	MS2	1173411	36270	338868	8890	091219_sh_MW_1.raw	F2	0.52	1	0.002478	0.02113
-5506	55970	True	High	Sequest HT (A2)	Unambiguous	VLSIGDGIAR		2	A0A2R7W0K4	A0A2R7W0K4; P35381	0	2	0.4526	0	1	1	50079453	100058177	100057857	3.2	0.0016	HCD	MS2	1049755	13493	338844	8886	091219_sh_MW_1.raw	F2	1.37	1	0.002478	0.0105
-5506	54882	True	High	Sequest HT (A2)	Unambiguous	EAAADVLVNDNMNTR		1	A0A2R7WKY0	A0A2R7WKY0	0	2	0.5172	0	1	1	81688928	163277129	163276461	4.09	0.00334	HCD	MS2	820231	36456	336853	8769	091219_sh_MW_1.raw	F2	1.16	1	0.002478	0.02217
-5506	54432	True	High	Sequest HT (A2)	Unambiguous	KISSADLQNQAVDDVISKGPANPR		1	A0A2R7WXM7	A0A2R7WXM7	2	3	0.336	0	1	1	84177917	252332297	252331615	2.7	0.00227	HCD	MS2	2698418	95725	335944	8722	091219_sh_MW_1.raw	F2	1.25	1	0.002478	0.02226
-5506	53507	True	High	Sequest HT (A2)	Unambiguous	cSEGFEGDGYScVAVDScQR	C1(Carbamidomethyl); C12(Carbamidomethyl); C18(Carbamidomethyl)	1	A0A2R7WXM7	A0A2R7WXM7	0	3	0.6286	0	1	1	76163226	228288224	228287471	3.3	0.00251	HCD	MS2	0	26670	334467	8623	091219_sh_MW_1.raw	F2	1.4	1	0.002478	0.02172
-5506	53006	True	High	Sequest HT (A2)	Unambiguous	VEPALEEQFQTGK		1	A0A2R7WLQ6	A0A2R7WLQ6	0	2	0.2532	0	1	1	73837531	147574333	147573765	3.85	0.00284	HCD	MS2	3691264	36270	333598	8570	091219_sh_MW_1.raw	F2	0.79	1	0.002478	0.02135
-5506	51985	True	High	Sequest HT (A2)	Unambiguous	cAcVDVPFGGAK	C1(Carbamidomethyl); C3(Carbamidomethyl)	2	A0A2R7W1V0	P54385; A0A2R7W1V0	0	2	0.6036	0	1	1	64079376	128058025	128057620	3.16	0.00202	HCD	MS2	3491071	25980	331547	8460	091219_sh_MW_1.raw	F2	1.11	1	0.002478	0.01167
-5506	50484	True	High	Sequest HT (A2)	Unambiguous	RTVEYTADPVNGFnAVVHK	N14(Asn->Asp)	1	A0A2R7WXJ8	A0A2R7WXJ8	1	4	0.087	0	1	1	53027429	211807534	211806144	6.56	0.00347	HCD	MS2	7755395	35483	329347	8301	091219_sh_MW_1.raw	F2	1.38	1	0.002478	0.014
-5506	50444	True	High	Sequest HT (A2)	Unambiguous	DVSRPSGPEEAPSQPPVFTQPcR	C22(Carbamidomethyl)	1	A0A2R7WT09	A0A2R7WT09	0	3	0.046	0	1	1	84674219	253821201	253820416	3.09	0.00262	HCD	MS2	7829486	49873	329223	8297	091219_sh_MW_1.raw	F2	0.87	1	0.002478	0.02267
-5506	50424	True	High	Sequest HT (A2)	Unambiguous	RTVEYTADPVnGFNAVVHK	N11(Asn->Asp)	1	A0A2R7WXJ8	A0A2R7WXJ8	1	3	0.2255	0	1	1	70669507	211807065	211806144	4.35	0.00307	HCD	MS2	2516208	35550	329206	8295	091219_sh_MW_1.raw	F2	1.02	1	0.002478	0.02493
-5506	49585	True	High	Sequest HT (A2)	Unambiguous	ANQVGPWIER		1	A0A2R7VY20	A0A2R7VY20	0	2	0.6585	0	1	1	58530890	116961052	116960618	3.71	0.00217	HCD	MS2	3235914	19060	327706	8207	091219_sh_MW_1.raw	F2	0.82	1	0.002478	0.01649
-5506	56961	True	High	Sequest HT (A2)	Unambiguous	IVLLGDSGVGK		1	A0A2R7X3T4	A0A2R7X3T4	0	2	0.0361	0	1	1	52931799	105762871	105762519	3.33	0.00176	HCD	MS2	2216079	13690	340374	8991	091219_sh_MW_1.raw	F2	0.83	1	0.002478	0.01657
-5506	31982	True	High	Sequest HT (A2)	Unambiguous	IQYLEDASR		1	A0A2R7WT09	A0A2R7WT09	0	2	0.3086	0	1	1	54777991	109455254	109454766	4.45	0.00244	HCD	MS2	4557182	24102	295788	6311	091219_sh_MW_1.raw	F2	0.81	1	0.002478	0.01395
-5506	30525	True	High	Sequest HT (A2)	Unambiguous	KQTSIEIEQLNAR		1	P35415	P35415	1	3	0.4302	0	1	1	51061606	152983362	152982820	3.55	0.00181	HCD	MS2	4672255	12981	290713	6131	091219_sh_MW_1.raw	F2	1.79	1	0.002478	0.01022
-5506	30185	True	High	Sequest HT (A2)	Unambiguous	AVNAAGEAVSSTTLR		1	A0A2R7WT09	A0A2R7WT09	0	2	0.0309	0	1	1	72388318	144675908	144675470	3.03	0.00219	HCD	MS2	5945994	25935	290395	6094	091219_sh_MW_1.raw	F2	0.97	1	0.002478	0.009963
-5506	18216	True	High	Sequest HT (A2)	Unambiguous	NAILASEAAR		1	A0A2R7VUK7	A0A2R7VUK7	0	2	0.1923	0	1	1	50828180	101555632	101555308	3.19	0.00162	HCD	MS2	62083	21450	268879	4780	091219_sh_MW_1.raw	F2	0.78	1	0.002478	0.0128
-5506	17749	True	High	Sequest HT (A2)	Unambiguous	GAPEGVLER		2	A0A2R7X1Y3; P22700	A0A2R7X1Y3; P22700	0	2	0.5739	0	1	1	46424973	92749217	92748942	2.97	0.00138	HCD	MS2	3883803	16137	267827	4730	091219_sh_MW_1.raw	F2	1.15	2	0.002478	0.01075
-5506	17529	True	High	Sequest HT (A2)	Unambiguous	IQEKEEEIETIR		1	A0A2R7W4X6	A0A2R7W4X6	1	2	0.432	0	1	1	75889880	151679033	151678533	3.3	0.0025	HCD	MS2	4643351	20118	267464	4707	091219_sh_MW_1.raw	F2	1.25	1	0.002478	0.02011
-5506	17399	True	High	Sequest HT (A2)	Unambiguous	GASEMVLQK		1	A0A2R7WJ14	A0A2R7WJ14	0	2	0.2797	0	1	1	48175397	96250066	96249754	3.24	0.00156	HCD	MS2	774638	17919	267103	4693	091219_sh_MW_1.raw	F2	1.18	1	0.002478	0.01081
-5506	17389	True	High	Sequest HT (A2)	Unambiguous	LFGAHEIQR		1	P13395	P13395	0	2	0.3646	0	1	1	53579260	107057793	107057415	3.53	0.00189	HCD	MS2	396895	11199	267098	4692	091219_sh_MW_1.raw	F2	0.96	1	0.002478	0.02512
-5506	16979	True	High	Sequest HT (A2)	Unambiguous	cNSIEEIR	C1(Carbamidomethyl)	2	P13395; A0A2R7WVE9	P13395; A0A2R7WVE9	0	2	0.4848	0	1	1	51074399	102048070	102047787	2.77	0.00141	HCD	MS2	1851922	18599	265899	4648	091219_sh_MW_1.raw	F2	0.99	2	0.002478	0.02249
-5506	16661	True	High	Sequest HT (A2)	Unambiguous	DDSVIcDTHYSK	C6(Carbamidomethyl)	1	A0A2R7W4B3	A0A2R7W4B3	0	2	0.6818	0	1	1	72031134	143961540	143961073	3.24	0.00233	HCD	MS2	6634293	34265	265132	4614	091219_sh_MW_1.raw	F2	1.1	1	0.002478	0.01006
-5506	16191	True	High	Sequest HT (A2)	Unambiguous	IEEATPADcGAYK	C9(Carbamidomethyl)	1	A0A2R7VPR9	A0A2R7VPR9	0	2	0.1429	0	1	1	71282343	142463957	142463622	2.35	0.00168	HCD	MS2	5225315	32819	264199	4562	091219_sh_MW_1.raw	F2	0.84	1	0.002478	0.0218
-5506	16061	True	High	Sequest HT (A2)	Unambiguous	nGASLQPTER	N1(Asn->Asp)	1	A0A2R7X6J0	A0A2R7X6J0	0	2	0.4684	0	1	1	53726617	107352507	107352218	2.7	0.00145	HCD	MS2	1481364	13101	264076	4549	091219_sh_MW_1.raw	F2	0.79	1	0.002478	0.02185
-5506	15650	True	High	Sequest HT (A2)	Unambiguous	cGIcEcDDSHFGR	C1(Carbamidomethyl); C4(Carbamidomethyl); C6(Carbamidomethyl)	1	A0A2R7WXW1	A0A2R7WXW1	0	3	0.5588	0	1	1	53820447	161259885	161259372	3.18	0.00171	HCD	MS2	4918198	20892	263119	4502	091219_sh_MW_1.raw	F2	0.68	1	0.002478	0.01914
-5506	14280	True	High	Sequest HT (A2)	Unambiguous	HQAFEAEIASNK		1	A0A2R7X9R7	A0A2R7X9R7	0	2	0.4024	0	1	1	67283319	134465911	134465425	3.61	0.00243	HCD	MS2	5157146	19311	259014	4344	091219_sh_MW_1.raw	F2	0.82	1	0.002478	0.02249
-5506	13906	True	High	Sequest HT (A2)	Unambiguous	VSGQGITLTDHER		1	A0A2R7VUK7	A0A2R7VUK7	0	2	0.2925	0	1	1	70686230	141271733	141271283	3.19	0.00225	HCD	MS2	0	145731	258316	4300	091219_sh_MW_1.raw	F2	1.06	1	0.002478	0.01179
-5506	12637	True	High	Sequest HT (A2)	Unambiguous	IKGDcLNAIGK	C5(Carbamidomethyl)	2	A1ZA47	A1ZA47; A0A2R7W6P4	1	2	0.4969	0	1	1	59482611	118864495	118864052	3.72	0.00221	HCD	MS2	234194	25980	256058	4161	091219_sh_MW_1.raw	F2	1.63	1	0.002478	0.02275
-5506	10732	True	High	Sequest HT (A2)	Unambiguous	GFIQGSGTR		1	A0A2R7X4X7	A0A2R7X4X7	0	2	0.2317	0	1	1	46174213	92247698	92247411	3.11	0.00144	HCD	MS2	2443303	12475	252365	3954	091219_sh_MW_1.raw	F2	0.82	1	0.002478	0.02413
-5506	18310	True	High	Sequest HT (A2)	Unambiguous	VMAYNSAGEGPESER		1	A0A2R7WKY8	A0A2R7WKY8	0	2	0.1304	0	1	1	79885443	159670159	159669586	3.59	0.00286	HCD	MS2	2772915	33238	268947	4791	091219_sh_MW_1.raw	F2	0.69	1	0.002478	0.0107
-5506	10722	True	High	Sequest HT (A2)	Unambiguous	TFVSGAcDASAK	C7(Carbamidomethyl)	2	P26308	P26308; A0A2R7VSV8	0	2	0.1594	0	1	1	60728198	121355669	121355176	4.06	0.00246	HCD	MS2	7579489	9183	252357	3953	091219_sh_MW_1.raw	F2	0.69	1	0.002478	0.02539
-5506	10462	True	High	Sequest HT (A2)	Unambiguous	ELEQTIQR		2	P05661; A0A2R7W3G0	P05661; A0A2R7W3G0	0	2	0.4177	0	1	1	50877322	101653917	101653710	2.04	0.00104	HCD	MS2	2926678	15537	251519	3925	091219_sh_MW_1.raw	F2	1.58	2	0.002478	0.02065
-5506	8822	True	High	Sequest HT (A2)	Unambiguous	TPGATPAEIR		1	A0A2R7WMK8	A0A2R7WMK8	0	2	0.4706	0	1	1	50677625	101254521	101254218	2.99	0.00151	HCD	MS2	4757099	30150	247452	3734	091219_sh_MW_1.raw	F2	1.19	1	0.002478	0.02447
-5506	8182	True	High	Sequest HT (A2)	Unambiguous	SAGSPVEAARPPPPQQQSDPR		1	A0A2R7W0G4	A0A2R7W0G4	0	3	0.1759	0	1	1	72470099	217208841	217207922	4.23	0.00306	HCD	MS2	5892235	81230	246109	3659	091219_sh_MW_1.raw	F2	1.08	1	0.002478	0.02122
-5506	8142	True	High	Sequest HT (A2)	Unambiguous	SSPFIEcHGDGK	C7(Carbamidomethyl)	1	A0A2R7WWX1	A0A2R7WWX1	0	2	0.3077	0	1	1	66729840	133358953	133358413	4.05	0.0027	HCD	MS2	3655551	25122	246076	3655	091219_sh_MW_1.raw	F2	0.65	1	0.002478	0.01813
-5506	6374	True	High	Sequest HT (A2)	Unambiguous	SSSSGGGYPGSYHSSYSSTTSGR		1	A0A2R7X5E1	A0A2R7X5E1	0	2	0.2576	0	1	1	112847742	225594756	225594357	1.77	0.00199	HCD	MS2	535192	982428	242011	3446	091219_sh_MW_1.raw	F2	0.66	1	0.002478	0.01861
-5506	5732	True	High	Sequest HT (A2)	Unambiguous	VLAAGDHVINNK		1	A0A2R7WGT3	A0A2R7WGT3	0	2	0.3496	0	1	1	62584882	125069036	125068516	4.15	0.0026	HCD	MS2	4334317	26265	240638	3369	091219_sh_MW_1.raw	F2	1.23	1	0.002478	0.01818
-5506	5642	True	High	Sequest HT (A2)	Unambiguous	HSQTPVVPQcEPGHIK	C10(Carbamidomethyl)	1	A0A2R7WLW6	A0A2R7WLW6	0	3	0.3252	0	1	1	60530768	181390848	181390138	3.92	0.00237	HCD	MS2	0	20394	240572	3360	091219_sh_MW_1.raw	F2	1.23	1	0.002478	0.02527
-5506	4228	True	High	Sequest HT (A2)	Unambiguous	HQGVMVGMGQK		8	P10987	P53501; P10987; P02572; P10981; P02574; A0A2R7WDT7; A0A2R7WDS4; P83967	0	2	0.3712	0	1	1	58629193	117157659	117157106	4.72	0.00276	HCD	MS2	2530443	1912	237890	3204	091219_sh_MW_1.raw	F2	1.32	1	0.002478	0.0143
-5506	3496	True	High	Sequest HT (A2)	Unambiguous	ADEPTMGEGPEK		1	A0A2R7WB42	A0A2R7WB42	0	2	0.5488	0	1	1	63077631	126054534	126054126	3.23	0.00204	HCD	MS2	5411788	23259	236129	3117	091219_sh_MW_1.raw	F2	0.82	1	0.002478	0.01731
-5506	3466	True	High	Sequest HT (A2)	Unambiguous	GSLSSIQER		1	A0A2R7W3G0	A0A2R7W3G0	0	2	0.4265	0	1	1	48875797	97650865	97650580	2.92	0.00143	HCD	MS2	1838159	13911	236111	3114	091219_sh_MW_1.raw	F2	1.36	1	0.002478	0.02209
-5506	3076	True	High	Sequest HT (A2)	Unambiguous	YVQNSFSR		1	A0A2R7WQX0	A0A2R7WQX0	0	2	0.4045	0	1	1	50074780	100048833	100048467	3.66	0.00183	HCD	MS2	3489777	13372	235405	3071	091219_sh_MW_1.raw	F2	0.89	1	0.002478	0.01096
-5506	2916	True	High	Sequest HT (A2)	Unambiguous	QQnNEMLR	N3(Asn->Asp)	2	P18091; A0A2R7VY20	P18091; A0A2R7VY20	0	2	0.0435	0	1	1	51724261	103347795	103347312	4.68	0.00242	HCD	MS2	4336357	6563	235135	3053	091219_sh_MW_1.raw	F2	0.69	2	0.002478	0.02314
-5506	2416	True	High	Sequest HT (A2)	Unambiguous	YHGQALcYDcK	C7(Carbamidomethyl); C10(Carbamidomethyl)	1	A0A2R7W736	A0A2R7W736	0	2	0.5732	0	1	1	70780029	141459331	141458783	3.87	0.00274	HCD	MS2	6529732	13679	234077	2997	091219_sh_MW_1.raw	F2	0.82	1	0.002478	0.01101
-5506	1756	True	High	Sequest HT (A2)	Unambiguous	DSYVGDEAQSK		9	P10987; A0A2R7VT24	P53501; A0A2R7VXG7; P10987; P02572; P10981; A0A2R7WDT7; A0A2R7VT24; A0A2R7WDS4; P83967	0	2	0.6168	0	1	1	59976764	119852800	119852224	4.81	0.00288	HCD	MS2	214866	1264	233458	2925	091219_sh_MW_1.raw	F2	1.07	2	0.002478	0.01385
-5506	10492	True	High	Sequest HT (A2)	Unambiguous	KLETAQEADFR		1	A0A2R7WHV4	A0A2R7WHV4	1	2	0.2826	0	1	1	65433521	130766313	130765901	3.16	0.00206	HCD	MS2	0	30000	251541	3928	091219_sh_MW_1.raw	F2	0.92	1	0.002478	0.02178
-5506	18571	True	High	Sequest HT (A2)	Unambiguous	VNLEEVAPHGSK		1	A0A2R7VPK6	A0A2R7VPK6	0	2	0.5984	0	1	1	64033807	127966887	127966409	3.74	0.00239	HCD	MS2	1757306	2263	269593	4820	091219_sh_MW_1.raw	F2	1.22	1	0.002478	0.02085
-5506	18814	True	High	Sequest HT (A2)	Unambiguous	LSPSDYANR		1	A0A2R7VSR6	A0A2R7VSR6	0	2	0.5484	0	1	1	51175052	102249376	102249015	3.53	0.00181	HCD	MS2	1950463	21240	269861	4847	091219_sh_MW_1.raw	F2	1.24	1	0.002478	0.01539
-5506	20187	True	High	Sequest HT (A2)	Unambiguous	AGFAGDDAPR		9	P10987	P53501; A0A2R7VXG7; P10987; P02572; P10981; P02574; A0A2R7WDT7; A0A2R7WDS4; P83967	0	2	0.4615	0	1	1	48872925	97645122	97644828	3.01	0.00147	HCD	MS2	4832468	19635	272169	4994	091219_sh_MW_1.raw	F2	1.04	1	0.002478	0.01157
-5506	29805	True	High	Sequest HT (A2)	Unambiguous	QTVAVGVIK		2	P08736	P05303; P08736	0	2	0.4478	0	1	1	45778894	91457060	91456694	4	0.00183	HCD	MS2	453484	20955	289469	6054	091219_sh_MW_1.raw	F2	1.34	1	0.002478	0.01094
-5506	29081	True	High	Sequest HT (A2)	Unambiguous	FLVEGASR		1	A0A2R7VTE5	A0A2R7VTE5	0	2	0.5159	0	1	1	43974225	87847722	87847304	4.76	0.00209	HCD	MS2	1107149	30615	288082	5974	091219_sh_MW_1.raw	F2	1.26	1	0.002478	0.01589
-5506	28551	True	High	Sequest HT (A2)	Unambiguous	ASLLTESQHEAALQK		1	A0A2R7WT09	A0A2R7WT09	0	2	0.2121	0	1	1	81343085	162585442	162584933	3.13	0.00255	HCD	MS2	0	85551	287535	5917	091219_sh_MW_1.raw	F2	0.99	1	0.002478	0.01638
-5506	28161	True	High	Sequest HT (A2)	Unambiguous	DNIQGITKPAIR		1	P84040	P84040	0	3	0.3582	0	1	1	44259119	132575901	132575357	4.1	0.00181	HCD	MS2	474921	5834	286623	5876	091219_sh_MW_1.raw	F2	1.34	1	0.002478	0.01373
-5506	27878	True	High	Sequest HT (A2)	Unambiguous	DNIQGITKPAIR		1	P84040	P84040	0	2	0.4773	0	1	1	66338275	132575823	132575357	3.51	0.00233	HCD	MS2	4836568	25365	285937	5843	091219_sh_MW_1.raw	F2	0.88	1	0.002478	0.01833
-5506	27535	True	High	Sequest HT (A2)	Unambiguous	DLDQVEATPSSDRDIK		1	A0A2R7X6F4	A0A2R7X6F4	1	2	0.3051	0	1	1	89493793	178886858	178886101	4.23	0.00378	HCD	MS2	3299653	75566	285394	5805	091219_sh_MW_1.raw	F2	1.18	1	0.002478	0.01187
-5506	27395	True	High	Sequest HT (A2)	Unambiguous	TIDTPYSSVSK		3	A0A2R7WC45	A0A2R7WC45; A0A2R7WA78; A0A2R7WA82	0	2	0.3774	0	1	1	59930652	119760576	119759976	5.01	0.003	HCD	MS2	6357229	23709	285182	5789	091219_sh_MW_1.raw	F2	1.06	1	0.002478	0.0107
-5506	26740	True	High	Sequest HT (A2)	Unambiguous	HGQLEAFGGYQR		2	A0A2R7X4M7; A0A2R7X508	A0A2R7X4M7; A0A2R7X508	0	3	0.4026	0	1	1	45489120	136265906	136265492	3.04	0.00138	HCD	MS2	3344231	21431	284149	5717	091219_sh_MW_1.raw	F2	1.54	2	0.002478	0.01917
-5506	25797	True	High	Sequest HT (A2)	Unambiguous	ANTYNQMDDQLSK		1	A0A2R7WX54	A0A2R7WX54	0	2	0.4234	0	1	1	76434399	152768071	152767440	4.13	0.00316	HCD	MS2	9814951	81063	282240	5614	091219_sh_MW_1.raw	F2	1.37	1	0.002478	0.02318
-5506	25656	True	High	Sequest HT (A2)	Unambiguous	LSNGnTLYR	N5(Asn->Asp)	1	A0A2R7WR83	A0A2R7WR83	0	2	0.0309	0	1	1	51976630	103852532	103852145	3.72	0.00193	HCD	MS2	4739353	6468	282114	5597	091219_sh_MW_1.raw	F2	0.97	1	0.002478	0.0254
-5506	25576	True	High	Sequest HT (A2)	Unambiguous	ELEELGER		2	P05661; A0A2R7W3G0	P05661; A0A2R7W3G0	0	2	0.0444	0	1	1	48774475	97448223	97447892	3.4	0.00165	HCD	MS2	1886295	23828	281887	5588	091219_sh_MW_1.raw	F2	0.9	2	0.002478	0.01088
-5506	25276	True	High	Sequest HT (A2)	Unambiguous	EFcPSTYR	C3(Carbamidomethyl)	1	A0A2R7WXF1	A0A2R7WXF1	0	2	0.2407	0	1	1	53023389	105946050	105945641	3.86	0.00205	HCD	MS2	5805931	19352	281598	5556	091219_sh_MW_1.raw	F2	0.54	1	0.002478	0.02023
-5506	24097	True	High	Sequest HT (A2)	Unambiguous	QPIQVPGAR		1	A0A2R7X274	A0A2R7X274	0	2	0.5275	0	1	1	48328119	96555510	96555269	2.5	0.00121	HCD	MS2	4050043	32613	279498	5422	091219_sh_MW_1.raw	F2	0.91	1	0.002478	0.01081
-5506	23987	True	High	Sequest HT (A2)	Unambiguous	EEEIETIR		1	A0A2R7W4X6	A0A2R7W4X6	0	2	0.2195	0	1	1	50975754	101850780	101850513	2.62	0.00133	HCD	MS2	2032341	26175	279219	5410	091219_sh_MW_1.raw	F2	1.23	1	0.002478	0.01296
-5506	23977	True	High	Sequest HT (A2)	Unambiguous	GSYSYVDPSGQR		1	A0A2R7WZ25	A0A2R7WZ25	0	2	0.527	0	1	1	65830164	131559599	131559132	3.55	0.00234	HCD	MS2	5334414	20930	279213	5409	091219_sh_MW_1.raw	F2	0.74	1	0.002478	0.01135
-5506	23625	True	High	Sequest HT (A2)	Unambiguous	ScTDAASYcGLR	C2(Carbamidomethyl); C9(Carbamidomethyl)	1	A0A2R7VN18	A0A2R7VN18	0	2	0.2963	0	1	1	68078796	136056865	136056201	4.88	0.00332	HCD	MS2	4993969	29700	278512	5370	091219_sh_MW_1.raw	F2	0.81	1	0.002478	0.01409
-5506	23605	True	High	Sequest HT (A2)	Unambiguous	VEEAIEcYQR	C7(Carbamidomethyl)	1	A0A2R7WUS8	A0A2R7WUS8	0	2	0.3673	0	1	1	64880109	129659490	129658888	4.64	0.00301	HCD	MS2	4770066	27480	278496	5368	091219_sh_MW_1.raw	F2	0.98	1	0.002478	0.0119
-5506	20277	True	High	Sequest HT (A2)	Unambiguous	MVQVHELTTEGcSR	C12(Carbamidomethyl)	1	A0A2R7WVC2	A0A2R7WVC2	0	2	0.36	0	1	1	82388696	164676665	164676250	2.52	0.00207	HCD	MS2	0	43105	272254	5004	091219_sh_MW_1.raw	F2	1	1	0.002478	0.01586
-5506	20977	True	High	Sequest HT (A2)	Unambiguous	IVQPPESQSIR		1	A0A2R7X6J0	A0A2R7X6J0	0	2	0.3333	0	1	1	62734882	125369036	125368483	4.41	0.00276	HCD	MS2	0	20430	273934	5082	091219_sh_MW_1.raw	F2	0.69	1	0.002478	0.021
-5506	21107	True	High	Sequest HT (A2)	Unambiguous	EAISVVAR		1	A0A2R7WWV1	A0A2R7WWV1	0	2	0.2	0	1	1	42274933	84449138	84448869	3.18	0.00134	HCD	MS2	66613	11169	274040	5096	091219_sh_MW_1.raw	F2	1.3	1	0.002478	0.0148
-5506	21457	True	High	Sequest HT (A2)	Unambiguous	IMGTNIDGK		2	A0A2R7VS00	A0A2R7VS00; A0A2R7VQ19	0	2	0.2182	0	1	1	47474588	94848448	94848189	2.73	0.0013	HCD	MS2	4113943	32745	274598	5134	091219_sh_MW_1.raw	F2	1.1	1	0.002478	0.01201
-5506	21837	True	High	Sequest HT (A2)	Unambiguous	VAAAPLAVK		1	A0A2R7X9P4	A0A2R7X9P4	0	2	0.4206	0	1	1	42027289	83953850	83953491	4.27	0.00179	HCD	MS2	5019427	22755	275320	5175	091219_sh_MW_1.raw	F2	1.07	1	0.002478	0.02504
-5506	21987	True	High	Sequest HT (A2)	Unambiguous	QSGGGGPDEEADMAAEAR		1	A0A2R7W8V8	A0A2R7W8V8	0	2	0.6277	0	1	1	87436597	174772466	174771878	3.36	0.00294	HCD	MS2	0	60287	275633	5193	091219_sh_MW_1.raw	F2	0.94	1	0.002478	0.01112
-5506	60833	True	High	Sequest HT (A2)	Unambiguous	LSDKWNALIDR		1	A0A2R7W993	A0A2R7W993	1	2	0.3869	0	1	1	66586163	133071599	133071138	3.47	0.00231	HCD	MS2	3234904	34065	346778	9404	091219_sh_MW_1.raw	F2	1.37	1	0.002478	0.0119
-5506	22190	True	High	Sequest HT (A2)	Unambiguous	DQLIAAHHEQSQAILK		1	A0A2R7WVE9	A0A2R7WVE9	0	2	0.1721	0	1	1	90148425	180196123	180195552	3.17	0.00285	HCD	MS2	0	86025	276145	5215	091219_sh_MW_1.raw	F2	1.22	1	0.002478	0.01322
-5506	22500	True	High	Sequest HT (A2)	Unambiguous	ETAEAYLGK		4	A0A2R7VR14; A0A2R7WZB9	A0A2R7VR14; A0A2R7WZB9; P29844; P11147	0	2	0.3173	0	1	1	49124973	98149217	98148875	3.49	0.00171	HCD	MS2	6491364	17172	276579	5248	091219_sh_MW_1.raw	F2	1.04	2	0.002478	0.02556
-5506	22633	True	High	Sequest HT (A2)	Unambiguous	KLDLDTGKGQWR		1	A0A2R7VPX0	A0A2R7VPX0	2	3	0.5622	0	1	1	47292578	141676279	141675939	2.4	0.00113	HCD	MS2	3971942	17535	276698	5263	091219_sh_MW_1.raw	F2	1.85	1	0.002478	0.01541
-5506	22643	True	High	Sequest HT (A2)	Unambiguous	VVENAEPAGFR		1	A0A2R7W0K8	A0A2R7W0K8	0	2	0.1758	0	1	1	59480566	118860405	118860076	2.77	0.00164	HCD	MS2	3055443	27705	276704	5264	091219_sh_MW_1.raw	F2	0.91	1	0.002478	0.02523
-5506	22653	True	High	Sequest HT (A2)	Unambiguous	HQGVMVGMGQKDSYVGDEAQSK		7	P10987	P53501; P10987; P02572; P10981; A0A2R7WDT7; A0A2R7WDS4; P83967	1	3	0.4971	0	1	1	78436566	235108243	235107545	2.97	0.00233	HCD	MS2	1906165	24270	276709	5265	091219_sh_MW_1.raw	F2	1.73	1	0.002478	0.01809
-5506	23133	True	High	Sequest HT (A2)	Unambiguous	MINTDLSR		1	A0A2R7W561	A0A2R7W561	0	2	0.2917	0	1	1	47524365	94948003	94947714	3.04	0.00144	HCD	MS2	1907459	21120	277496	5316	091219_sh_MW_1.raw	F2	0.96	1	0.002478	0.01556
-5506	23383	True	High	Sequest HT (A2)	Unambiguous	TVQEPEYADNLQHAAK		1	A0A2R7W3X4	A0A2R7W3X4	0	3	0.1565	0	1	1	60529620	181387406	181387152	1.4	0.00085	HCD	MS2	1653985	17866	277905	5343	091219_sh_MW_1.raw	F2	1.15	1	0.002478	0.01346
-5506	22300	True	High	Sequest HT (A2)	Unambiguous	GSSGQGHGSSGFVESSFAR		1	A0A2R7X1C0	A0A2R7X1C0	0	3	0.4098	0	1	1	61428076	184082773	184082088	3.72	0.00228	HCD	MS2	6309235	17673	276234	5227	091219_sh_MW_1.raw	F2	1.22	1	0.002478	0.02323
-5506	60965	True	High	Sequest HT (A2)	Unambiguous	TVEYTADPVnGFNAVVHK	N10(Asn->Asp)	1	A0A2R7WXJ8	A0A2R7WXJ8	0	2	0.1667	0	1	1	98148657	196196587	196196033	2.82	0.00277	HCD	MS2	4518251	39637	346888	9419	091219_sh_MW_1.raw	F2	1.08	1	0.002478	0.01868
-5506	46304	True	High	Sequest HT (A2)	Unambiguous	GTIDDGLcESYNDSNFQAGQcHcK	C8(Carbamidomethyl); C21(Carbamidomethyl); C23(Carbamidomethyl)	1	A0A2R7WJ20	A0A2R7WJ20	0	3	0.3765	0	1	1	92604224	277611216	277610320	3.22	0.00298	HCD	MS2	0	59083	322704	7861	091219_sh_MW_1.raw	F2	0.85	1	0.002478	0.01538
-5506	906	True	High	Sequest HT (A2)	Unambiguous	HQGVMVGMGQK		8	P10987	P53501; P10987; P02572; P10981; P02574; A0A2R7WDT7; A0A2R7WDS4; P83967	0	2	0.5085	0	1	1	58629181	117157634	117157106	4.51	0.00264	HCD	MS2	0.729438	0.259	232795	2837	091219_sh_MW_1.raw	F2	1.18	1	0.002478	0.01105
-5506	77141	True	High	Sequest HT (A2)	Unambiguous	KPQLDELVHTAENLK		1	A0A2R7W7A8	A0A2R7W7A8	0	3	0.2315	0	1	1	57898657	173494516	173493847	3.86	0.00223	HCD	MS2	1914609	47400	375452	11141	091219_sh_MW_1.raw	F2	1.08	1	0.002478	0.02112
-5506	70305	True	High	Sequest HT (A2)	Unambiguous	VIIIGDPTVGK		1	A0A2R7WQX0	A0A2R7WQX0	0	2	0.3889	0	1	1	55634125	111167522	111167214	2.77	0.00154	HCD	MS2	8921155	36270	363838	10421	091219_sh_MW_1.raw	F2	0.9	1	0.002478	0.009722
-5506	77311	True	High	Sequest HT (A2)	Unambiguous	ILSIDPTEYR		1	A0A2R7WBL9	A0A2R7WBL9	0	2	0.3108	0	1	1	60382434	120664141	120663648	4.08	0.00246	HCD	MS2	2740437	57521	375632	11159	091219_sh_MW_1.raw	F2	0.74	1	0.002478	0.02428
-5506	69675	True	High	Sequest HT (A2)	Unambiguous	ITVDGGSSSLEVIDAK		1	A0A2R7WT09	A0A2R7WT09	0	2	0.4141	0	1	1	79591803	159082878	159082211	4.2	0.00334	HCD	MS2	1179645	25215	362801	10355	091219_sh_MW_1.raw	F2	1.28	1	0.002478	0.01482
-5506	68631	True	High	Sequest HT (A2)	Unambiguous	TPSELDVEFER		1	A0A2R7X0R7	A0A2R7X0R7	0	2	0.354	0	1	1	66131946	132163164	132162704	3.48	0.0023	HCD	MS2	0	36270	360753	10245	091219_sh_MW_1.raw	F2	1.13	1	0.002478	0.01533
-5506	73477	True	High	Sequest HT (A2)	Unambiguous	IcEEIAIIPTKPLR	C2(Carbamidomethyl)	1	A0A2R7WD62	A0A2R7WD62	0	2	0.0238	0	1	1	82697681	165294634	165294039	3.6	0.00297	HCD	MS2	1240055	58311	369683	10756	091219_sh_MW_1.raw	F2	0.84	1	0.002478	0.0107
-5506	67784	True	High	Sequest HT (A2)	Unambiguous	YENVMQScDFDTPDTPDR	C8(Carbamidomethyl)	2	beta_3	A0A2R7WY44; beta_3	0	3	0.5663	0	1	1	73063257	218988315	218987502	3.71	0.00271	HCD	MS2	3941929	53573	359265	10155	091219_sh_MW_1.raw	F2	1.66	1	0.002478	0.01103
-5506	70425	True	High	Sequest HT (A2)	Unambiguous	IQDLEDAMIR		1	A0A2R7WT09	A0A2R7WT09	0	2	0.4877	0	1	1	60230835	120360942	120360380	4.67	0.00281	HCD	MS2	1646033	22537	363961	10434	091219_sh_MW_1.raw	F2	1.62	1	0.002478	0.02277
-5506	67643	True	High	Sequest HT (A2)	Unambiguous	NDEQGGYGQSIGFGQQGGHGSPSNFGDSGFGR		1	A0A2R7X1C0	A0A2R7X1C0	0	3	0.1376	0	1	1	106779675	320137571	320136412	3.62	0.00386	HCD	MS2	6819397	372265	358955	10139	091219_sh_MW_1.raw	F2	1.09	1	0.002478	0.02506
-5506	77971	True	High	Sequest HT (A2)	Unambiguous	NILLVANEVGR		1	A0A2R7WX91	A0A2R7WX91	0	2	0.4651	0	1	1	59935352	119769975	119769500	3.97	0.00238	HCD	MS2	1381665	39215	376903	11228	091219_sh_MW_1.raw	F2	0.86	1	0.002478	0.01162
-5506	66943	True	High	Sequest HT (A2)	Unambiguous	LPAAGSGDMIVATVK		1	A0A2R7X1T0	A0A2R7X1T0	0	2	0.3083	0	1	1	71539215	142977703	142977193	3.57	0.00255	HCD	MS2	0	37335	357810	10066	091219_sh_MW_1.raw	F2	1.33	1	0.002478	0.01635
-5506	66144	True	High	Sequest HT (A2)	Unambiguous	TVDYTADPVnGFNAVVHK	N10(Asn->Asp)	2	A0A2R7VRQ1	A0A2R7VRQ1; A0A2R7X2N1	0	3	0.0824	0	1	1	64998950	194795395	194794468	4.76	0.00309	HCD	MS2	0	4314	356316	9981	091219_sh_MW_1.raw	F2	0.85	1	0.002478	0.01261
-5506	78511	True	High	Sequest HT (A2)	Unambiguous	LTTLATLAQAAGK		1	A0A2R7WWP8	A0A2R7WWP8	0	2	0.3786	0	1	1	62987421	125874114	125873653	3.66	0.0023	HCD	MS2	3142367	12431	377925	11285	091219_sh_MW_1.raw	F2	1.03	1	0.002478	0.01196
-5506	65561	True	High	Sequest HT (A2)	Unambiguous	AEFKPGQDGIPILK		2	K0GG94	K0GG94; I7LHP3	0	3	0.3718	0	1	1	50495407	151284766	151284206	3.7	0.00187	HCD	MS2	3549519	10571	355426	9918	091219_sh_MW_1.raw	F2	0.78	1	0.002478	0.02017
-5506	78991	True	High	Sequest HT (A2)	Unambiguous	EcIMVTSGAVAFGK	C2(Carbamidomethyl)	1	A0A2R7W1S4	A0A2R7W1S4	0	2	0.6071	0	1	1	73536285	146971843	146971270	3.9	0.00287	HCD	MS2	2091755	59541	378745	11336	091219_sh_MW_1.raw	F2	1.68	1	0.002478	0.01483
-5506	79111	True	High	Sequest HT (A2)	Unambiguous	DGDVVQGSYSLAEADGSIR		4	A0A2R7X421	A0A2R7X422; A0A2R7X712; A0A2R7X421; A0A2R7X2N1	0	2	0.44	0	1	1	96995947	193891167	193890394	3.99	0.00386	HCD	MS2	0	88331	378975	11348	091219_sh_MW_1.raw	F2	1.25	1	0.002478	0.01422
-5506	67463	True	High	Sequest HT (A2)	Unambiguous	FGIEDPDIER		1	A0A2R7VN13	A0A2R7VN13	0	2	0.2626	0	1	1	59579004	119057280	119056879	3.37	0.002	HCD	MS2	2577366	39572	358480	10120	091219_sh_MW_1.raw	F2	0.99	1	0.002478	0.01224
-5506	76891	True	High	Sequest HT (A2)	Unambiguous	VAAPLAYAAPALYHH		1	A0A2R7VRQ1	A0A2R7VRQ1	0	3	0.4524	0	1	1	52228241	156483268	156482707	3.58	0.00187	HCD	MS2	4546237	31455	375016	11115	091219_sh_MW_1.raw	F2	1.68	1	0.002478	0.01598
-5506	76671	True	High	Sequest HT (A2)	Unambiguous	NPDDITSEEYGEFYK		1	A0A2R7VW32	A0A2R7VW32	0	2	0.7628	0	1	1	90389197	180677666	180677047	3.43	0.0031	HCD	MS2	2430749	36270	374753	11092	091219_sh_MW_1.raw	F2	1.56	1	0.002478	0.01137
-5506	76451	True	High	Sequest HT (A2)	Unambiguous	TMMPLSNMYcSR	C10(Carbamidomethyl)	1	A0A2R7W736	A0A2R7W736	0	2	0.2317	0	1	1	74581897	149063066	149062587	3.21	0.00239	HCD	MS2	1222468	39926	374313	11069	091219_sh_MW_1.raw	F2	0.82	1	0.002478	0.01296
-5506	73657	True	High	Sequest HT (A2)	Unambiguous	VELALVPPGR		1	A0A2R7X0V7	A0A2R7X0V7	0	2	0.0247	0	1	1	52582037	105063347	105063061	2.73	0.00143	HCD	MS2	0	49929	369868	10775	091219_sh_MW_1.raw	F2	0.81	1	0.002478	0.01073
-5506	139549	True	High	Sequest HT (A2)	Unambiguous	GHYTEGAELVDSVLDVVR		6	A0A2R7WYX9	P61857; A0A2R7VUT8; A0A2R7X9C9; A0A2R7WXF9; Q24560; A0A2R7WYX9	0	2	0.1889	0	1	1	97999872	195899016	195898180	4.27	0.00418	HCD	MS2	1968285	788396	601567	18730	091219_sh_MW_1.raw	F2	0.9	1	0.002478	0.01309
-5506	73987	True	High	Sequest HT (A2)	Unambiguous	VFLATWK		1	A0A2R7VV60	A0A2R7VV60	0	2	0.3662	0	1	1	43275348	86449968	86449780	2.18	0.00094	HCD	MS2	5392796	126737	370325	10809	091219_sh_MW_1.raw	F2	0.71	1	0.002478	0.02607
-5506	72997	True	High	Sequest HT (A2)	Unambiguous	VDIGQPIMSVR		1	A0A2R7VTC6	A0A2R7VTC6	0	2	0.36	0	1	1	60783411	121466094	121465617	3.93	0.00238	HCD	MS2	1610522	26833	368851	10707	091219_sh_MW_1.raw	F2	1	1	0.002478	0.02143
-5506	72717	True	High	Sequest HT (A2)	Unambiguous	GIAEAEDILSTK		1	A0A2R7WR36	A0A2R7WR36	0	2	0.3241	0	1	1	62383215	124665703	124665252	3.62	0.00225	HCD	MS2	7399845	36120	368450	10678	091219_sh_MW_1.raw	F2	1.08	1	0.002478	0.01917
-5506	74760	True	High	Sequest HT (A2)	Unambiguous	TVDYTADPVnGFnAVVHK	N10(Asn->Asp); N13(Asn->Asp)	2	A0A2R7VRQ1	A0A2R7VRQ1; A0A2R7X2N1	0	2	0.1743	0	1	1	97497205	194893682	194892870	4.16	0.00406	HCD	MS2	0	279100	371595	10890	091219_sh_MW_1.raw	F2	1.09	1	0.002478	0.02534
-5506	72257	True	High	Sequest HT (A2)	Unambiguous	DLTNTYTLIQQDHQISR		1	A0A2R7VR91	A0A2R7VR91	0	3	0.0708	0	1	1	68268225	204603220	204602506	3.49	0.00238	HCD	MS2	0	26592	367637	10630	091219_sh_MW_1.raw	F2	1.13	1	0.002478	0.02395
-5506	71527	True	High	Sequest HT (A2)	Unambiguous	ALTDGIKDEELSQWR		1	A0A2R7VTK9	A0A2R7VTK9	1	3	0.2632	0	1	1	58763440	176088864	176088135	4.14	0.00243	HCD	MS2	0	23881	366012	10551	091219_sh_MW_1.raw	F2	1.14	1	0.002478	0.02197
-5506	75471	True	High	Sequest HT (A2)	Unambiguous	NVELAQIIQQK		1	A0A2R7WB42	A0A2R7WB42	0	2	0.3491	0	1	1	64237189	128373650	128373178	3.68	0.00236	HCD	MS2	2822407	23806	372586	10967	091219_sh_MW_1.raw	F2	1.06	1	0.002478	0.01067
-5506	75481	True	High	Sequest HT (A2)	Unambiguous	DAGTISGLNVMR		1	A0A2R7VR14	A0A2R7VR14	0	2	0.4177	0	1	1	61731848	123362969	123362560	3.32	0.00204	HCD	MS2	9424614	25695	372592	10968	091219_sh_MW_1.raw	F2	0.79	1	0.002478	0.01468
-5506	61055	True	High	Sequest HT (A2)	Unambiguous	FPGQLNADLR		6	A0A2R7WYX9	P61857; A0A2R7VUT8; A0A2R7X7I3; P08841; Q24560; A0A2R7WYX9	0	2	0.328	0	1	1	56580322	113059917	113059528	3.44	0.00194	HCD	MS2	4055198	7289	347340	9430	091219_sh_MW_1.raw	F2	1.25	1	0.002478	0.02267
-5506	75501	True	High	Sequest HT (A2)	Unambiguous	ADGFDFSDQSIR		1	A0A2R7WKI9	A0A2R7WKI9	0	2	0.4344	0	1	1	67930670	135760613	135760188	3.12	0.00212	HCD	MS2	2524774	28009	372604	10970	091219_sh_MW_1.raw	F2	1.22	1	0.002478	0.01103
-5506	71306	True	High	Sequest HT (A2)	Unambiguous	LATEMGEVEHMEVLAK		1	A0A2R7WJY8	A0A2R7WJY8	0	3	0.0909	0	1	1	59629712	178687680	178687138	3.03	0.00181	HCD	MS2	1193202	21990	365603	10527	091219_sh_MW_1.raw	F2	0.99	1	0.002478	0.011
-5506	75901	True	High	Sequest HT (A2)	Unambiguous	GLESDLLVTQGPK		1	A0A2R7X0D3	A0A2R7X0D3	0	2	0.1842	0	1	1	67887421	135674114	135673692	3.11	0.00211	HCD	MS2	3340105	21720	373401	11012	091219_sh_MW_1.raw	F2	0.76	1	0.002478	0.01959
-5506	71166	True	High	Sequest HT (A2)	Unambiguous	ATISVAASEPSLVGVK		1	A0A2R7WPF4	A0A2R7WPF4	0	2	0.3655	0	1	1	76493518	152886308	152885810	3.26	0.00249	HCD	MS2	9142241	87997	365229	10512	091219_sh_MW_1.raw	F2	1.45	1	0.002478	0.01144
-5506	75931	True	High	Sequest HT (A2)	Unambiguous	ISSADLQNQAVDDVISK		1	A0A2R7WXM7	A0A2R7WXM7	0	2	0.3571	0	1	1	90196362	180291997	180291305	3.84	0.00346	HCD	MS2	2674277	48197	373430	11015	091219_sh_MW_1.raw	F2	1.12	1	0.002478	0.0218
-5506	76131	True	High	Sequest HT (A2)	Unambiguous	LSDLLTGGITR		1	A0A2R7X3Z4	A0A2R7X3Z4	0	2	0.029	0	1	1	57333191	114565654	114565246	3.56	0.00204	HCD	MS2	352393	9422	373881	11036	091219_sh_MW_1.raw	F2	0.69	1	0.002478	0.01688
-5506	79611	True	High	Sequest HT (A2)	Unambiguous	VYFDMEVDGQPAGR		1	A0A2R7W9G5	A0A2R7W9G5	0	2	0.4135	0	1	1	79236401	158372075	158371587	3.08	0.00244	HCD	MS2	1119755	66278	379685	11400	091219_sh_MW_1.raw	F2	1.04	1	0.002478	0.01155
-5506	64981	True	High	Sequest HT (A2)	Unambiguous	SIYDDPIAPADR		1	A0A2R7W3Q7	A0A2R7W3Q7	0	2	0.2738	0	1	1	66682819	133264910	133264302	4.56	0.00304	HCD	MS2	2831666	36270	354555	9857	091219_sh_MW_1.raw	F2	0.84	1	0.002478	0.02468
-5506	73647	True	High	Sequest HT (A2)	Unambiguous	NLEAAGLIPGcPPK	C11(Carbamidomethyl)	1	A0A2R7W3H7	A0A2R7W3H7	0	2	0.3148	0	1	1	71888403	143676079	143675661	2.91	0.00209	HCD	MS2	1349271	30195	369858	10774	091219_sh_MW_1.raw	F2	1.08	1	0.002478	0.02201
-5506	62989	True	High	Sequest HT (A2)	Unambiguous	SRPEMVPLPNLR		1	A0A2R7WM92	A0A2R7WM92	0	2	0.1667	0	1	1	70489307	140877886	140877293	4.21	0.00296	HCD	MS2	2372269	35785	350634	9640	091219_sh_MW_1.raw	F2	0.72	1	0.002478	0.02195
-5506	63650	True	High	Sequest HT (A2)	Unambiguous	SDVVDEVITVRPR		1	A0A2R7WT09	A0A2R7WT09	0	3	0.5146	0	1	1	49560858	148481119	148480673	3	0.00149	HCD	MS2	2439493	34598	351794	9710	091219_sh_MW_1.raw	F2	1.03	1	0.002478	0.01162
-5506	62949	True	High	Sequest HT (A2)	Unambiguous	SPVTnGSLGQYGSSPYYGTGR	N5(Asn->Asp)	1	A0A2R7VUK7	A0A2R7VUK7	0	2	0.4	0	1	1	107499951	214899175	214898325	3.95	0.00425	HCD	MS2	0	143842	350606	9636	091219_sh_MW_1.raw	F2	1.2	1	0.002478	0.01522
-5506	62456	True	High	Sequest HT (A2)	Unambiguous	AVQLSIQHDILPK		1	A0A2R7W7G1	A0A2R7W7G1	0	2	0.3182	0	1	1	73142767	146184807	146184239	3.89	0.00284	HCD	MS2	0	36270	349808	9581	091219_sh_MW_1.raw	F2	0.88	1	0.002478	0.01223
-5506	62656	True	High	Sequest HT (A2)	Unambiguous	TVPIDMnGSSSLRPTTLK	N7(Asn->Asp)	1	A0A2R7W746	A0A2R7W746	0	3	0.2075	0	1	1	64000574	191800266	191799500	3.99	0.00255	HCD	MS2	2776079	32700	350063	9601	091219_sh_MW_1.raw	F2	1.06	1	0.002478	0.01752
-5506	64548	True	High	Sequest HT (A2)	Unambiguous	AAPIPAGQLALR		1	A0A2R7X553	A0A2R7X553	0	2	0.587	0	1	1	58935840	117770952	117770517	3.7	0.00218	HCD	MS2	5621277	18338	353825	9811	091219_sh_MW_1.raw	F2	0.46	1	0.002478	0.02214
-5506	64203	True	High	Sequest HT (A2)	Unambiguous	QGDNVQGSYSLLEADGSR		2	A0A2R7X553	A0A2R7X553; A0A2R7X473	0	3	0.2169	0	1	1	63263153	189588004	189587297	3.73	0.00236	HCD	MS2	2384689	5144	352971	9772	091219_sh_MW_1.raw	F2	0.83	1	0.002478	0.02017
-5506	62859	True	High	Sequest HT (A2)	Unambiguous	GYGFGGGAGcLSMDKGEQFGGSEAGTR	C10(Carbamidomethyl)	1	A0A2R7X2M8	A0A2R7X2M8	1	3	0.2442	0	1	1	88505493	265315024	265314057	3.64	0.00322	HCD	MS2	5250944	44220	350483	9626	091219_sh_MW_1.raw	F2	0.86	1	0.002478	0.02262
-5506	63540	True	High	Sequest HT (A2)	Unambiguous	ILIDDHVMESSIK		1	A0A2R7X6F4	A0A2R7X6F4	0	3	0.5455	0	1	1	50059888	149978208	149977741	3.11	0.00156	HCD	MS2	1095251	19910	351719	9699	091219_sh_MW_1.raw	F2	1.1	1	0.002478	0.01165
-5506	63570	True	High	Sequest HT (A2)	Unambiguous	ILIDDHVMESSIK		1	A0A2R7X6F4	A0A2R7X6F4	0	2	0.1667	0	1	1	75039484	149978240	149977741	3.33	0.0025	HCD	MS2	197578	29205	351737	9702	091219_sh_MW_1.raw	F2	0.72	1	0.002478	0.01065
-5506	61085	True	High	Sequest HT (A2)	Unambiguous	LSDKWNALIDR		1	A0A2R7W993	A0A2R7W993	1	3	0.1833	0	1	1	44424332	133071540	133071138	3.02	0.00134	HCD	MS2	0	26550	347356	9433	091219_sh_MW_1.raw	F2	1.2	1	0.002478	0.01043
-5506	61855	True	High	Sequest HT (A2)	Unambiguous	SIYDDPIAPADR		1	A0A2R7W3Q7	A0A2R7W3Q7	0	2	0.7107	0	1	1	66682770	133264812	133264302	3.83	0.00255	HCD	MS2	1087031	3480	348630	9517	091219_sh_MW_1.raw	F2	1.21	1	0.002478	0.01149
-5506	62726	True	High	Sequest HT (A2)	Unambiguous	DGHPYcEPDYHNLFSPR	C6(Carbamidomethyl)	1	A0A2R7W3L8	A0A2R7W3L8	0	4	0.1463	0	1	1	52673157	210390444	210389775	3.18	0.00167	HCD	MS2	9523408	17774	350221	9609	091219_sh_MW_1.raw	F2	0.82	1	0.002478	0.01616
-5506	96045	True	High	Sequest HT (A2)	Unambiguous	TVTNAVITVPAYFNDSQR		2	A0A2R7WZB9	A0A2R7WZB9; P11147	0	2	0.2273	0	1	1	99851501	199602275	199601343	4.67	0.00466	HCD	MS2	7461299	59134	415136	13167	091219_sh_MW_1.raw	F2	1.54	1	0.003429	0.0313
-5506	112375	True	High	Sequest HT (A2)	Unambiguous	ILLLDEATSALDNENEK		3	A0A2R7VYZ6; A0A2R7W6B8	A0A2R7VYZ6; A0A2R7VZE0; A0A2R7W6B8	0	3	0.3009	0	1	1	62999286	188796402	188795458	5	0.00315	HCD	MS2	2204112	42447	453371	14922	091219_sh_MW_1.raw	F2	1.13	2	0.003429	0.02921
-5506	112365	True	High	Sequest HT (A2)	Unambiguous	ALTVPELTQQMFDAK		5	A0A2R7WYX9	P61857; A0A2R7VUT8; P08841; Q24560; A0A2R7WYX9	0	2	0.3933	0	1	1	84644098	169187468	169186728	4.37	0.0037	HCD	MS2	138753	31700	453362	14921	091219_sh_MW_1.raw	F2	0.89	1	0.003429	0.02781
-5506	31070	True	High	Sequest HT (A2)	Unambiguous	GAAQNIIPASTGAAK		2	A0A2R7WLT0	P07487; A0A2R7WLT0	0	2	0.55	0	1	1	68537726	136974724	136974340	2.8	0.00192	HCD	MS2	2448018	30838	291926	6194	091219_sh_MW_1.raw	F2	0.8	1	0.003429	0.02995
-5506	35305	True	High	Sequest HT (A2)	Unambiguous	ENFNNLDKEcHGDMPSDLR	C10(Carbamidomethyl)	1	A0A2R7WWV1	A0A2R7WWV1	1	3	0.4194	0	1	1	76433557	229099216	229098155	4.63	0.00354	HCD	MS2	6313092	50685	303507	6680	091219_sh_MW_1.raw	F2	1.24	1	0.003429	0.0299
-5506	30505	True	High	Sequest HT (A2)	Unambiguous	YVVVNADEGEPGTcK	C14(Carbamidomethyl)	1	A0A2R7X019	A0A2R7X019	0	2	0.3214	0	1	1	81938208	163775688	163774756	5.69	0.00466	HCD	MS2	0	84214	290691	6128	091219_sh_MW_1.raw	F2	0.84	1	0.003429	0.02919
-5506	45592	True	High	Sequest HT (A2)	Unambiguous	LVEGcLIAGR	C5(Carbamidomethyl)	1	A0A2R7X019	A0A2R7X019	0	2	0.2778	0	1	1	54430194	108759661	108759284	3.46	0.00188	HCD	MS2	0	16014	321580	7786	091219_sh_MW_1.raw	F2	0.9	1	0.003429	0.03013
-5506	43738	True	High	Sequest HT (A2)	Unambiguous	GEGIDAGHGEPEWVVNK		1	A0A2R7VR91	A0A2R7VR91	0	3	0.217	0	1	1	59862244	179385276	179384530	4.16	0.00248	HCD	MS2	2772433	15230	318508	7583	091219_sh_MW_1.raw	F2	1.06	1	0.003429	0.02728
-5506	111957	True	High	Sequest HT (A2)	Unambiguous	AKLEQELASVAADYEEVSK		1	A0A2R7W6P6	A0A2R7W6P6	1	3	0.3636	0	1	1	69402203	208005155	208004446	3.41	0.00236	HCD	MS2	4644348	21458	452214	14876	091219_sh_MW_1.raw	F2	1.32	1	0.003429	0.02964
-5506	112555	True	High	Sequest HT (A2)	Unambiguous	KnGGLGGLDIPLLADK	N2(Asn->Asp)	1	A0A2R7VRV4	A0A2R7VRV4	1	3	0.4272	0	1	1	52796832	158189042	158188465	3.65	0.00192	HCD	MS2	3901958	77600	453883	14941	091219_sh_MW_1.raw	F2	1.03	1	0.003429	0.02979
-5506	45143	True	High	Sequest HT (A2)	Unambiguous	cFDIDEcADGR	C1(Carbamidomethyl); C7(Carbamidomethyl)	1	A0A2R7WSF3	A0A2R7WSF3	0	2	0.7313	0	1	1	67926367	135752007	135751473	3.93	0.00267	HCD	MS2	0	26235	320703	7738	091219_sh_MW_1.raw	F2	0.67	1	0.003429	0.02658
-5506	44781	True	High	Sequest HT (A2)	Unambiguous	FMDEFNK		1	A0A2R7X2Q1	A0A2R7X2Q1	0	2	0.3368	0	1	1	46570630	93040532	93040258	2.95	0.00137	HCD	MS2	3701065	40377	320029	7698	091219_sh_MW_1.raw	F2	0.95	1	0.003429	0.02753
-5506	67901	True	High	Sequest HT (A2)	Unambiguous	VcGAISNNAPMYFR	C2(Carbamidomethyl)	1	A0A2R7VXF7	A0A2R7VXF7	0	2	0.2159	0	1	1	80037549	159974370	159974064	1.91	0.00153	HCD	MS2	672742	33465	359419	10167	091219_sh_MW_1.raw	F2	0.88	1	0.003429	0.03185
-5506	77941	True	High	Sequest HT (A2)	Unambiguous	SYESLQIPYPK		1	A0A2R7VXW2	A0A2R7VXW2	0	2	0.3267	0	1	1	66284521	132468315	132467834	3.63	0.0024	HCD	MS2	2929822	36000	376871	11225	091219_sh_MW_1.raw	F2	1.01	1	0.003429	0.02753
-5506	77261	True	High	Sequest HT (A2)	Unambiguous	IVEYTADPVNGFNAVVHR		1	A0A2R7X553	A0A2R7X553	0	3	0.2241	0	1	1	66768030	200102634	200101885	3.74	0.0025	HCD	MS2	9526973	23745	375577	11154	091219_sh_MW_1.raw	F2	1.16	1	0.003429	0.03125
-5506	102161	True	High	Sequest HT (A2)	Unambiguous	AILVDLEPGTMDSVR		3	A0A2R7WYX9	P61857; A0A2R7VUT8; A0A2R7WYX9	0	2	0.4514	0	1	1	80842438	161584148	161583598	3.4	0.00275	HCD	MS2	2154405	96669	427713	13816	091219_sh_MW_1.raw	F2	1.44	1	0.003429	0.03011
-5506	34945	True	High	Sequest HT (A2)	Unambiguous	IAnSFPSAPR	N3(Asn->Asp)	1	A0A2R7WXF0	A0A2R7WXF0	0	2	0.2674	0	1	1	53077698	106054668	106054219	4.24	0.00225	HCD	MS2	1666552	19830	302141	6638	091219_sh_MW_1.raw	F2	0.86	1	0.003429	0.03115
-5506	81311	True	High	Sequest HT (A2)	Unambiguous	ILAADKPYILPDELR		1	P18091	P18091	0	3	0.5455	0	1	1	57633295	172698429	172697380	6.07	0.0035	HCD	MS2	5455598	20490	384114	11591	091219_sh_MW_1.raw	F2	0.99	1	0.003429	0.02622
-5506	82494	True	High	Sequest HT (A2)	Unambiguous	SKEDFNGnSMPVYDINLR	N8(Asn->Asp)	1	A0A2R7WJV0	A0A2R7WJV0	1	3	0.0714	0	1	1	70066418	209997800	209997025	3.69	0.00259	HCD	MS2	7668459	35055	387070	11725	091219_sh_MW_1.raw	F2	0.84	1	0.003429	0.02889
-5506	34678	True	High	Sequest HT (A2)	Unambiguous	AHAcDGVNEVNQLQIK	C4(Carbamidomethyl)	1	A0A2R7WZA8	A0A2R7WZA8	0	3	0.3333	0	1	1	59929932	179588340	179587556	4.37	0.00261	HCD	MS2	16137	20959	301012	6606	091219_sh_MW_1.raw	F2	1.35	1	0.003429	0.03025
-5506	76911	True	High	Sequest HT (A2)	Unambiguous	DGQHPPSAVQVGQTSnGDPLFVGR	N16(Asn->Asp)	1	A0A2R7W1B6	A0A2R7W1B6	0	3	0.3418	0	1	1	82206958	246419419	246418514	3.67	0.00302	HCD	MS2	0	34305	375035	11117	091219_sh_MW_1.raw	F2	1.58	1	0.003429	0.03184
-5506	20347	True	High	Sequest HT (A2)	Unambiguous	MVQVHELTTEGcSR	C12(Carbamidomethyl)	1	A0A2R7WVC2	A0A2R7WVC2	0	3	0.0417	0	1	1	54959448	164676889	164676250	3.88	0.00213	HCD	MS2	8632013	13403	272400	5012	091219_sh_MW_1.raw	F2	0.72	1	0.003429	0.03107
-5506	130402	True	High	Sequest HT (A2)	Unambiguous	AAAYALQDQPVINAVIDGTDIVYR		1	A0A2R7WK77	A0A2R7WK77	0	3	0.3675	0	1	1	85945197	257634134	257633549	2.27	0.00195	HCD	MS2	1435521	110460	495153	16854	091219_sh_MW_1.raw	F2	1.66	1	0.003429	0.02792
-5506	3736	True	High	Sequest HT (A2)	Unambiguous	HVYPEDSGTYTcR	C12(Carbamidomethyl)	1	A0A2R7WT09	A0A2R7WT09	0	2	0.494	0	1	1	79284436	158468144	158467473	4.24	0.00336	HCD	MS2	1661404	75688	236644	3144	091219_sh_MW_1.raw	F2	0.83	1	0.003429	0.02856
-5506	20817	True	High	Sequest HT (A2)	Unambiguous	IISNVAYHGDLQK		1	A0A2R7VTS3	A0A2R7VTS3	0	3	0.21	0	1	1	48659830	145778034	145777470	3.87	0.00188	HCD	MS2	0	19681	273465	5064	091219_sh_MW_1.raw	F2	1	1	0.003429	0.02694
-5506	38936	True	High	Sequest HT (A2)	Unambiguous	APLALQAHAAPVAYR		1	A0A2R7WTF2	A0A2R7WTF2	0	2	0.3387	0	1	1	77493927	154887126	154886452	4.35	0.00337	HCD	MS2	0	56666	310090	7070	091219_sh_MW_1.raw	F2	0.62	1	0.003429	0.02679
-5506	115247	True	High	Sequest HT (A2)	Unambiguous	LPELSVAAPELHFDLR		1	A0A2R7W4B3	A0A2R7W4B3	0	3	0.2959	0	1	1	60299792	180697922	180697486	2.41	0.00145	HCD	MS2	0	48571	460030	15231	091219_sh_MW_1.raw	F2	0.98	1	0.003429	0.03051
-5506	92474	True	High	Sequest HT (A2)	Unambiguous	MPTVGNTADVLEAQLK		1	A0A2R7W842	A0A2R7W842	0	2	0.5289	0	1	1	84394373	168688017	168687310	4.2	0.00354	HCD	MS2	3446892	25395	407659	12787	091219_sh_MW_1.raw	F2	1.21	1	0.003429	0.02658
-5506	1896	True	High	Sequest HT (A2)	Unambiguous	GTDDIRAPEASHYSR		1	A0A2R7W3Q7	A0A2R7W3Q7	1	4	0.2639	0	1	1	41945334	167479152	167478304	5.07	0.00212	HCD	MS2	6793773	3693	233528	2939	091219_sh_MW_1.raw	F2	1.44	1	0.003429	0.03167
-5506	21847	True	High	Sequest HT (A2)	Unambiguous	KGDQAPWEEYEKK		1	A0A2R7WGU4	A0A2R7WGU4	2	2	0.3548	0	1	1	80439124	160777519	160777001	3.22	0.00259	HCD	MS2	3786403	95069	275337	5176	091219_sh_MW_1.raw	F2	1.55	1	0.003429	0.02741
-5506	21857	True	High	Sequest HT (A2)	Unambiguous	SHDTEDPVIQVGR		1	A0A2R7X4N2	A0A2R7X4N2	0	3	0.2427	0	1	1	48490933	145271344	145270775	3.92	0.0019	HCD	MS2	6776737	51314	275347	5177	091219_sh_MW_1.raw	F2	1.03	1	0.003429	0.03063
-5506	96185	True	High	Sequest HT (A2)	Unambiguous	GAQAAIVVYDVTNQDTFGR		1	A0A2R7VUK1	A0A2R7VUK1	0	2	0.0918	0	1	1	101300848	202500969	202500359	3.01	0.00305	HCD	MS2	2218372	325423	415405	13181	091219_sh_MW_1.raw	F2	0.98	1	0.003429	0.03094
-5506	42844	True	High	Sequest HT (A2)	Unambiguous	LVcIIVENKDDVAK	C3(Carbamidomethyl)	1	A0A2R7VYP3	A0A2R7VYP3	1	2	0.0253	0	1	1	80844415	161588103	161587237	5.36	0.00433	HCD	MS2	0	51569	317235	7485	091219_sh_MW_1.raw	F2	0.79	1	0.003429	0.02906
-5506	112635	True	High	Sequest HT (A2)	Unambiguous	LFYSSLEQDLAGDTSGNFR		1	A0A2R7X394	A0A2R7X394	0	2	0.36	0	1	1	106050513	212000298	211999309	4.66	0.00494	HCD	MS2	650082	64033	454275	14951	091219_sh_MW_1.raw	F2	1.5	1	0.003429	0.03012
-5506	110715	True	High	Sequest HT (A2)	Unambiguous	ALESTIEVISQEIR		1	A0A2R7W3X4	A0A2R7W3X4	0	3	0.0924	0	1	1	52995959	158786423	158785883	3.4	0.0018	HCD	MS2	0	30420	449493	14744	091219_sh_MW_1.raw	F2	1.19	1	0.003429	0.02825
-5506	80791	True	High	Sequest HT (A2)	Unambiguous	TNLSYSELQDSLTcR	C14(Carbamidomethyl)	1	A0A2R7W3X4	A0A2R7W3X4	0	2	0.2385	0	1	1	89392078	178683428	178682760	3.73	0.00334	HCD	MS2	3208151	60019	381920	11530	091219_sh_MW_1.raw	F2	1.09	1	0.003429	0.02756
-5506	121644	True	High	Sequest HT (A2)	Unambiguous	ENIIYGTVALGVVPSDQEVIDAAK		1	A0A2R7VYZ6	A0A2R7VYZ6	0	2	0.3043	0	1	1	125116492	250132256	250131336	3.68	0.0046	HCD	MS2	9020175	245696	475316	15920	091219_sh_MW_1.raw	F2	1.61	1	0.003429	0.028
-5506	99145	True	High	Sequest HT (A2)	Unambiguous	MEAEVIGTLPPIPR		1	A0A2R7WXF1	A0A2R7WXF1	0	3	0.3368	0	1	1	50828293	152283423	152282978	2.93	0.00149	HCD	MS2	1313946	64473	421643	13496	091219_sh_MW_1.raw	F2	0.95	1	0.003429	0.03167
-5506	78661	True	High	Sequest HT (A2)	Unambiguous	DVSGVELLMNNHQSLK		2	A0A2R7X9R7	Q00963; A0A2R7X9R7	0	2	0.0135	0	1	1	89245715	178390703	178390071	3.54	0.00316	HCD	MS2	1978825	139312	378145	11301	091219_sh_MW_1.raw	F2	0.74	1	0.003429	0.0277
-5506	23413	True	High	Sequest HT (A2)	Unambiguous	IIPDEGPAGQNTSNVR		1	A0A2R7W2B5	A0A2R7W2B5	0	2	0.4126	0	1	1	83442297	166783867	166783474	2.36	0.00197	HCD	MS2	0	96771	277935	5346	091219_sh_MW_1.raw	F2	1.43	1	0.003429	0.02704
-5506	121634	True	High	Sequest HT (A2)	Unambiguous	DMFESTWIIANR		1	A0A2R7WH97	A0A2R7WH97	0	2	0.4746	0	1	1	74185870	148271013	148270458	3.75	0.00278	HCD	MS2	2181347	70181	475273	15919	091219_sh_MW_1.raw	F2	1.18	1	0.003429	0.02729
-5506	9452	True	High	Sequest HT (A2)	Unambiguous	NIYPHHYSSLDR		1	A0A2R7W3Q7	A0A2R7W3Q7	0	2	0.3866	0	1	1	75136603	150172478	150171825	4.35	0.00326	HCD	MS2	3923755	24158	248825	3808	091219_sh_MW_1.raw	F2	1.19	1	0.003429	0.02677
-5506	50695	True	High	Sequest HT (A2)	Unambiguous	ALQNAESEVAALNR		1	P49455	P49455	0	2	0.3232	0	1	1	74338934	148577141	148576560	3.91	0.00291	HCD	MS2	4739492	31860	329636	8324	091219_sh_MW_1.raw	F2	0.99	1	0.003429	0.02893
-5506	73967	True	High	Sequest HT (A2)	Unambiguous	LVPLAYGIK		1	A0A2R7VUW6	A0A2R7VUW6	0	2	0.5577	0	1	1	48730936	97361144	97360808	3.45	0.00168	HCD	MS2	1769137	37822	370294	10807	091219_sh_MW_1.raw	F2	1.04	1	0.003429	0.02914
-5506	26235	True	High	Sequest HT (A2)	Unambiguous	NDcEYScSDVQDVcK	C3(Carbamidomethyl); C7(Carbamidomethyl); C14(Carbamidomethyl)	1	A0A2R7W5D5	A0A2R7W5D5	0	2	0.4054	0	1	1	93985431	187870134	187869389	3.97	0.00373	HCD	MS2	0	47287	283459	5662	091219_sh_MW_1.raw	F2	0.37	1	0.003429	0.03075
-5506	26810	True	High	Sequest HT (A2)	Unambiguous	LGASGSLVASYGDKR		1	A0A2R7X0D3	A0A2R7X0D3	1	2	0.2308	0	1	1	74089429	148078130	148077543	3.96	0.00293	HCD	MS2	2925032	44427	284223	5724	091219_sh_MW_1.raw	F2	1.04	1	0.003429	0.02727
-5506	9272	True	High	Sequest HT (A2)	Unambiguous	LLTDSDAR		1	A0A2R7WVE9	A0A2R7WVE9	0	2	0.2564	0	1	1	44573425	89046123	89045779	3.87	0.00172	HCD	MS2	5177892	12132	248661	3788	091219_sh_MW_1.raw	F2	1.17	1	0.003429	0.02866
-5506	8372	True	High	Sequest HT (A2)	Unambiguous	GFIQGSGTR		1	A0A2R7X4X7	A0A2R7X4X7	0	2	0.4567	0	1	1	46174219	92247710	92247411	3.24	0.0015	HCD	MS2	6959045	17049	246525	3681	091219_sh_MW_1.raw	F2	1.27	1	0.003429	0.03187
-5506	79851	True	High	Sequest HT (A2)	Unambiguous	SGLGNPLFSSESQIK		1	A0A2R7W8G4	A0A2R7W8G4	0	2	0.1739	0	1	1	78240741	156380754	156380131	3.98	0.00312	HCD	MS2	1412716	25215	380126	11426	091219_sh_MW_1.raw	F2	0.69	1	0.003429	0.03116
-5506	81421	True	High	Sequest HT (A2)	Unambiguous	ILAADKPYILPDELR		1	P18091	P18091	0	2	0.3273	0	1	1	86399420	172698113	172697380	4.24	0.00366	HCD	MS2	7225385	51686	384452	11605	091219_sh_MW_1.raw	F2	1.1	1	0.003429	0.03152
-5506	73367	True	High	Sequest HT (A2)	Unambiguous	YGLSDPSPYAVTYR		1	A0A2R7VPR9	A0A2R7VPR9	0	2	0.3871	0	1	1	79488873	158877019	158876420	3.77	0.003	HCD	MS2	4234764	31627	369410	10745	091219_sh_MW_1.raw	F2	0.93	1	0.003429	0.03117
-5506	54572	True	High	Sequest HT (A2)	Unambiguous	RTVEYTADPVnGFnAVVHK	N11(Asn->Asp); N14(Asn->Asp)	1	A0A2R7WXJ8	A0A2R7WXJ8	1	3	0.2867	0	1	1	70702289	211905411	211904546	4.08	0.00288	HCD	MS2	8124336	35739	336319	8737	091219_sh_MW_1.raw	F2	1.5	1	0.003429	0.0291
-5506	125549	True	High	Sequest HT (A2)	Unambiguous	VLADPLLDQLPLYK		1	A0A2R7WXR0	A0A2R7WXR0	0	2	0.2874	0	1	1	79946613	159792497	159791997	3.13	0.0025	HCD	MS2	0	40380	484100	16336	091219_sh_MW_1.raw	F2	0.87	1	0.003429	0.02789
-5506	80371	True	High	Sequest HT (A2)	Unambiguous	LLEDVHLESEETAHLLR		1	A0A2R7W4X6	A0A2R7W4X6	0	3	0.3302	0	1	1	66868695	200404630	200403964	3.32	0.00222	HCD	MS2	4411086	27576	380972	11482	091219_sh_MW_1.raw	F2	1.06	1	0.003429	0.03044
-5506	100881	True	High	Sequest HT (A2)	Unambiguous	DTEFIYEELPK		1	A0A2R7WR77	A0A2R7WR77	0	2	0.3333	0	1	1	69234033	138367339	138366784	4.01	0.00277	HCD	MS2	0	31920	424940	13681	091219_sh_MW_1.raw	F2	0.75	1	0.003429	0.02839
-5506	105537	True	High	Sequest HT (A2)	Unambiguous	SSTPISSTATSASLSNTSTGEIK		1	Q24423	Q24423	0	3	0.0341	0	1	1	74303680	222709586	222709359	1.02	0.00076	HCD	MS2	6511218	63659	435374	14175	091219_sh_MW_1.raw	F2	0.88	1	0.003429	0.02864
-5506	49315	True	High	Sequest HT (A2)	Unambiguous	SEYDLGDIK		1	A0A2R7X394	A0A2R7X394	0	2	0.1857	0	1	1	52025244	103949761	103949423	3.25	0.00169	HCD	MS2	2712587	29650	327423	8179	091219_sh_MW_1.raw	F2	0.7	1	0.003429	0.02814
-5506	64036	True	High	Sequest HT (A2)	Unambiguous	NQFNAGLGWR		1	A0A2R7X508	A0A2R7X508	0	2	0.2338	0	1	1	58179340	116257952	116257522	3.7	0.00215	HCD	MS2	1824525	8872	352523	9753	091219_sh_MW_1.raw	F2	0.77	1	0.003429	0.02693
-5506	66883	True	High	Sequest HT (A2)	Unambiguous	LLGcADPLGcAPR	C4(Carbamidomethyl); C10(Carbamidomethyl)	1	A0A2R7W6P5	A0A2R7W6P5	0	2	0.437	0	1	1	70034735	139968743	139968207	3.83	0.00268	HCD	MS2	1256215	35775	357774	10060	091219_sh_MW_1.raw	F2	1.19	1	0.003429	0.02649
-5506	101761	True	High	Sequest HT (A2)	Unambiguous	IDIPAILR		1	A0A2R7WZH9	A0A2R7WZH9	0	2	0.2299	0	1	1	45579092	91057457	91057203	2.79	0.00127	HCD	MS2	0	53697	426693	13773	091219_sh_MW_1.raw	F2	0.87	1	0.003429	0.03141
-5506	84053	True	High	Sequest HT (A2)	Unambiguous	QLTVTVDQLAISSR		1	A0A2R7W6P6	A0A2R7W6P6	0	2	0.4017	0	1	1	76593036	153085344	153084860	3.16	0.00242	HCD	MS2	1464219	36270	390247	11890	091219_sh_MW_1.raw	F2	1.17	1	0.003429	0.03105
-5506	48576	True	High	Sequest HT (A2)	Unambiguous	SPSPVSFNPPPSPGGK		1	A0A2R7WJG7	A0A2R7WJG7	0	2	0.3235	0	1	1	77639630	155178533	155178018	3.31	0.00257	HCD	MS2	1431583	56520	326103	8101	091219_sh_MW_1.raw	F2	1.02	1	0.003429	0.02816
-5506	109995	True	High	Sequest HT (A2)	Unambiguous	LLISLVELQSR		1	A0A2R7WJP0	A0A2R7WJP0	0	2	0.4217	0	1	1	63589282	127077837	127077291	4.29	0.00273	HCD	MS2	0	96933	447849	14667	091219_sh_MW_1.raw	F2	0.83	1	0.003429	0.02848
-5506	91010	True	High	Sequest HT (A2)	Unambiguous	APVAIARPQLAVAAPAPLAIAR		1	A0A2R7X421	A0A2R7X421	0	3	0.5263	0	1	1	71310614	213730387	213729680	3.31	0.00235	HCD	MS2	5376338	22561	404464	12631	091219_sh_MW_1.raw	F2	0.76	1	0.003429	0.03045
-5506	88316	True	High	Sequest HT (A2)	Unambiguous	VLAAPGLVASGLAAPR		1	A0A2R7W6P5	A0A2R7W6P5	0	2	0.475	0	1	1	73194385	146288042	146287402	4.37	0.0032	HCD	MS2	8191879	27239	398839	12340	091219_sh_MW_1.raw	F2	0.8	1	0.003429	0.02855
-5506	126766	True	High	Sequest HT (A2)	Unambiguous	LIGQIVSSITASLR		6	P06605; A0A2R7WES2	P06605; P06603; A0A2R7X405; P06604; A0A2R7WES2; A0A2R7WCZ9	0	2	0.2245	0	1	1	72944037	145787346	145786860	3.33	0.00243	HCD	MS2	1295079	27117	486380	16467	091219_sh_MW_1.raw	F2	0.49	2	0.003429	0.02953
-5506	123528	True	High	Sequest HT (A2)	Unambiguous	KLEADINELEIALDHANK		2	P05661; A0A2R7W3G0	P05661; A0A2R7W3G0	1	3	0.1077	0	1	1	67936279	203607383	203606586	3.91	0.00266	HCD	MS2	2161529	63447	479671	16121	091219_sh_MW_1.raw	F2	1.3	2	0.003429	0.02959
-5506	91161	True	High	Sequest HT (A2)	Unambiguous	VNSVGETLPISSSSSLIVR		1	A0A2R7WDF7	A0A2R7WDF7	0	2	0.3083	0	1	1	97303754	194506780	194506005	3.98	0.00388	HCD	MS2	0	142536	404715	12648	091219_sh_MW_1.raw	F2	1.33	1	0.003429	0.02624
-5506	87866	True	High	Sequest HT (A2)	Unambiguous	DGLAFcALIHR	C6(Carbamidomethyl)	1	P18091	P18091	0	2	0.5275	0	1	1	63683203	127265679	127265175	3.96	0.00252	HCD	MS2	4635498	31964	397801	12293	091219_sh_MW_1.raw	F2	0.91	1	0.004264	0.03515
-5506	61655	True	High	Sequest HT (A2)	Unambiguous	YAAAPALAYAHAPAALYHH		1	A0A2R7X3F1	A0A2R7X3F1	0	4	0.4319	0	1	1	49550522	197899904	197899224	3.44	0.0017	HCD	MS2	784162	21930	348259	9496	091219_sh_MW_1.raw	F2	2.13	1	0.004264	0.03583
-5506	25171	True	High	Sequest HT (A2)	Unambiguous	FEDATVQSDMK		1	A0A2R7WZB9	A0A2R7WZB9	0	2	0.5704	0	1	1	63578735	127056743	127056199	4.28	0.00272	HCD	MS2	0	44356	281226	5544	091219_sh_MW_1.raw	F2	1.35	1	0.004264	0.03542
-5506	25396	True	High	Sequest HT (A2)	Unambiguous	EGGDQPVTITEER		1	A0A2R7VSU0	A0A2R7VSU0	0	2	0.5	0	1	1	71584460	143068193	143067578	4.3	0.00308	HCD	MS2	4392051	25695	281698	5569	091219_sh_MW_1.raw	F2	0.68	1	0.004264	0.03274
-5506	71146	True	High	Sequest HT (A2)	Unambiguous	RPEAPVPPPQVSMPVAAIK		1	A0A2R7WK77	A0A2R7WK77	0	3	0.4758	0	1	1	66204224	198411216	198410483	3.69	0.00244	HCD	MS2	7497688	23865	365205	10510	091219_sh_MW_1.raw	F2	1.24	1	0.004264	0.034
-5506	75020	True	High	Sequest HT (A2)	Unambiguous	ENNYAYHnGAPcIFLK	N8(Asn->Asp); C12(Carbamidomethyl)	2	beta_3	A0A2R7WY44; beta_3	0	3	0.0187	0	1	1	63796454	191187906	191186941	5.05	0.00322	HCD	MS2	1925523	23640	371928	10918	091219_sh_MW_1.raw	F2	1.07	1	0.004264	0.03295
-5506	72107	True	High	Sequest HT (A2)	Unambiguous	ENVLIAEGAGFK		1	A0A2R7WI88	A0A2R7WI88	0	2	0.2466	0	1	1	62433765	124766802	124766303	4	0.00249	HCD	MS2	0	91550	367198	10614	091219_sh_MW_1.raw	F2	0.73	1	0.004264	0.03359
-5506	90216	True	High	Sequest HT (A2)	Unambiguous	ATLGEADKEYTSIVGLVK		1	A0A2R7VY20	A0A2R7VY20	1	3	0.2712	0	1	1	63201343	189402573	189401678	4.72	0.00298	HCD	MS2	2001162	26670	402741	12542	091219_sh_MW_1.raw	F2	1.18	1	0.004264	0.03456
-5506	24931	True	High	Sequest HT (A2)	Unambiguous	GncGNVAAHYVGDTTR	N2(Asn->Asp); C3(Carbamidomethyl)	1	A0A2R7WTI1	A0A2R7WTI1	0	3	0.1584	0	1	1	56492072	169274759	169273946	4.81	0.00271	HCD	MS2	3565403	27020	280700	5516	091219_sh_MW_1.raw	F2	1.01	1	0.004264	0.03406
-5506	61455	True	High	Sequest HT (A2)	Unambiguous	NTVLDEYGVDESR		1	A0A2R7VRE7	A0A2R7VRE7	0	2	0.4222	0	1	1	74884985	149669243	149668634	4.07	0.00304	HCD	MS2	2126534	25572	347850	9473	091219_sh_MW_1.raw	F2	0.9	1	0.004264	0.03487
-5506	126496	True	High	Sequest HT (A2)	Unambiguous	DSYLILETLPAEYDAR		1	A0A2R7WG24	A0A2R7WG24	0	2	0.4677	0	1	1	93497028	186893328	186892763	3.02	0.00282	HCD	MS2	0	71185	485906	16437	091219_sh_MW_1.raw	F2	1.24	1	0.004264	0.03221
-5506	75310	True	High	Sequest HT (A2)	Unambiguous	ILSSVGIEIDSER		1	A0A2R7WIH5	A0A2R7WIH5	0	2	0.4216	0	1	1	70938269	141775810	141775330	3.39	0.0024	HCD	MS2	7382589	25663	372374	10949	091219_sh_MW_1.raw	F2	1.02	1	0.004264	0.03239
-5506	32756	True	High	Sequest HT (A2)	Unambiguous	AVNAYGEDFTK		1	A0A2R7WT09	A0A2R7WT09	0	2	0.169	0	1	1	60779065	121457402	121456879	4.31	0.00261	HCD	MS2	0	17646	297561	6394	091219_sh_MW_1.raw	F2	0.71	1	0.004264	0.03476
-5506	100181	True	High	Sequest HT (A2)	Unambiguous	SYELPDGQVITIGnER	N14(Asn->Asp)	10	P10987; A0A2R7VT24	P53501; A0A2R7VXG7; P10987; P02572; P10981; P02574; A0A2R7WDT7; A0A2R7VT24; A0A2R7WDS4; P83967	0	2	0.0571	0	1	1	89644678	179188628	179187593	5.77	0.00517	HCD	MS2	0	16120	423657	13607	091219_sh_MW_1.raw	F2	0.7	2	0.004264	0.03679
-5506	60493	True	High	Sequest HT (A2)	Unambiguous	IWHHTFYNELR		9	P10987; A0A2R7VT24	P53501; A0A2R7VXG7; P10987; P02572; P10981; A0A2R7WDT7; A0A2R7VT24; A0A2R7WDS4; P83967	0	2	0.3689	0	1	1	75838165	151575603	151574916	4.53	0.00344	HCD	MS2	2860593	41803	346263	9369	091219_sh_MW_1.raw	F2	1.22	2	0.004264	0.03396
-5506	124549	True	High	Sequest HT (A2)	Unambiguous	LLSFIQEAIPLR		1	A0A2R7X7E4	A0A2R7X7E4	0	2	0.25	0	1	1	70042151	139983574	139983076	3.56	0.00249	HCD	MS2	3350775	58990	482080	16230	091219_sh_MW_1.raw	F2	1.04	1	0.004264	0.03484
-5506	60359	True	High	Sequest HT (A2)	Unambiguous	TGGGDQSFQQLDLSGK		1	A0A2R7WSN7	A0A2R7WSN7	0	2	0.12	0	1	1	81939459	163778191	163777655	3.27	0.00268	HCD	MS2	5033719	53238	346008	9354	091219_sh_MW_1.raw	F2	1	1	0.004264	0.0356
-5506	119013	True	High	Sequest HT (A2)	Unambiguous	LIEALLEIDVSPDSNNK		1	A0A2R7X0D3	A0A2R7X0D3	0	2	0.0769	0	1	1	93549841	186998955	186998040	4.89	0.00458	HCD	MS2	6192645	115669	469009	15635	091219_sh_MW_1.raw	F2	0.78	1	0.004264	0.03649
-5506	30805	True	High	Sequest HT (A2)	Unambiguous	GNQENDRPGMF		1	A0A2R7VYL5	A0A2R7VYL5	0	2	0.7083	0	1	1	63277521	126454314	126453751	4.45	0.00281	HCD	MS2	1157299	36045	291136	6163	091219_sh_MW_1.raw	F2	1.44	1	0.004264	0.03323
-5506	127408	True	High	Sequest HT (A2)	Unambiguous	LSQAPILQAGKDIITSSAEMIR		1	A0A2R7W3X4	A0A2R7W3X4	1	3	0.3423	0	1	1	78143402	234228751	234227481	5.42	0.00423	HCD	MS2	2303063	98138	487818	16535	091219_sh_MW_1.raw	F2	1.49	1	0.004264	0.03636
-5506	73037	True	High	Sequest HT (A2)	Unambiguous	DLGPGPNPIDDREDNTV		1	A0A2R7WTP4	A0A2R7WTP4	1	2	0.2987	0	1	1	91242780	182384831	182384061	4.22	0.00385	HCD	MS2	7626297	34476	368875	10711	091219_sh_MW_1.raw	F2	0.77	1	0.004264	0.03298
-5506	87080	True	High	Sequest HT (A2)	Unambiguous	DFNEIAQNVGSSIQK		1	A0A2R7WYL2	A0A2R7WYL2	0	2	0.2551	0	1	1	82541418	164982109	164981294	4.94	0.00408	HCD	MS2	0	76687	396023	12207	091219_sh_MW_1.raw	F2	0.98	1	0.004264	0.03325
-5506	91316	True	High	Sequest HT (A2)	Unambiguous	AYASPLLAHAPVAAPVLAAR		1	A0A2R7WXJ8	A0A2R7WXJ8	0	3	0.2535	0	1	1	65371320	195912503	195911744	3.88	0.00253	HCD	MS2	8719259	30206	405053	12665	091219_sh_MW_1.raw	F2	0.71	1	0.004264	0.03575
-5506	77571	True	High	Sequest HT (A2)	Unambiguous	ASNQWGQAVTTSLMK		1	A0A2R7WT09	A0A2R7WT09	0	2	0.2143	0	1	1	81140698	162180669	162180027	3.96	0.00321	HCD	MS2	3036776	48785	376062	11186	091219_sh_MW_1.raw	F2	0.84	1	0.004264	0.03286
-5506	76281	True	High	Sequest HT (A2)	Unambiguous	MNMSFQFR		1	A0A2R7WM92	A0A2R7WM92	0	2	0.7347	0	1	1	53074084	106047441	106047028	3.89	0.00207	HCD	MS2	4254035	28905	374028	11051	091219_sh_MW_1.raw	F2	0.98	1	0.004264	0.0362
-5506	15120	True	High	Sequest HT (A2)	Unambiguous	LLDcVNK	C4(Carbamidomethyl)	1	A0A2R7X0D3	A0A2R7X0D3	0	2	0.1827	0	1	1	43123068	86145409	86144986	4.9	0.00211	HCD	MS2	0	103224	261897	4445	091219_sh_MW_1.raw	F2	1.04	1	0.004264	0.03282
-5506	67713	True	High	Sequest HT (A2)	Unambiguous	DLPAISSGIR		1	A0A2R7W912	A0A2R7W912	0	2	0.0364	0	1	1	51479199	102857671	102857348	3.13	0.00161	HCD	MS2	3016267	24870	359183	10147	091219_sh_MW_1.raw	F2	0.55	1	0.004264	0.03304
-5506	20137	True	High	Sequest HT (A2)	Unambiguous	LVEESHEEAPEFR		1	A0A2R7X9R7	A0A2R7X9R7	0	2	0.358	0	1	1	78637286	157173845	157173363	3.07	0.00241	HCD	MS2	0	26460	272143	4989	091219_sh_MW_1.raw	F2	0.81	1	0.004264	0.0352
-5506	110705	True	High	Sequest HT (A2)	Unambiguous	TIQFVDWcPTGFK	C8(Carbamidomethyl)	5	P06605; A0A2R7WES2	P06605; P06603; A0A2R7X405; A0A2R7WES2; A0A2R7WCZ9	0	2	0.3784	0	1	1	79989014	159877300	159876718	3.64	0.00291	HCD	MS2	8052157	31990	449486	14743	091219_sh_MW_1.raw	F2	1.11	2	0.004264	0.03597
-5506	110605	True	High	Sequest HT (A2)	Unambiguous	VDADLPHVHAVIAGEAPGLnSSDVLASAVAK	N20(Asn->Asp)	1	A0A2R7W8G4	A0A2R7W8G4	0	3	0.1382	0	1	1	100886932	302459342	302456365	9.84	0.00992	HCD	MS2	5497348	83962	449261	14732	091219_sh_MW_1.raw	F2	1.23	1	0.004264	0.03559
-5506	46752	True	High	Sequest HT (A2)	Unambiguous	ASHQDLLSAIAK		1	A0A2R7W0K4	A0A2R7W0K4	0	2	0.5089	0	1	1	62734906	125369084	125368483	4.8	0.00301	HCD	MS2	2960064	29850	323400	7909	091219_sh_MW_1.raw	F2	1.12	1	0.004264	0.03313
-5506	46922	True	High	Sequest HT (A2)	Unambiguous	LAPRPAALPLVR		2	A0A2R7X553	A0A2R7X553; A0A2R7X9B9	0	3	0.5714	0	1	1	42527667	127381546	127381030	4.05	0.00172	HCD	MS2	2331388	36270	323663	7927	091219_sh_MW_1.raw	F2	0.98	1	0.004264	0.0364
-5506	15050	True	High	Sequest HT (A2)	Unambiguous	VAVDINcK	C7(Carbamidomethyl)	1	A0A2R7WDP5	A0A2R7WDP5	0	2	0.4554	0	1	1	45974072	91847417	91847133	3.09	0.00142	HCD	MS2	302032	19245	261647	4437	091219_sh_MW_1.raw	F2	1.12	1	0.004264	0.03443
-5506	137312	True	High	Sequest HT (A2)	Unambiguous	LcYVALDFEQEMATAAASTSLEK	C2(Carbamidomethyl)	5	A0A2R7VT24	P53501; P10981; P02574; A0A2R7VT24; P83967	0	2	0.3016	0	1	1	127460229	254819731	254819457	1.08	0.00137	HCD	MS2	0	1000000	513856	17614	091219_sh_MW_1.raw	F2	1.26	1	0.004264	0.0352
-5506	132974	True	High	Sequest HT (A2)	Unambiguous	LcYVALDFEQEMATAAASTSLEK	C2(Carbamidomethyl)	5	A0A2R7VT24	P53501; P10981; P02574; A0A2R7VT24; P83967	0	3	0.4061	0	1	1	85007306	254820462	254819457	3.95	0.00335	HCD	MS2	4173511	60172	501025	17127	091219_sh_MW_1.raw	F2	1.65	1	0.004264	0.0329
-5506	104527	True	High	Sequest HT (A2)	Unambiguous	LLDPEDVFVEQPDEK		1	A0A2R7X9R7	A0A2R7X9R7	0	3	0.2561	0	1	1	59162695	177286631	177285889	4.19	0.00247	HCD	MS2	4863118	53526	433087	14068	091219_sh_MW_1.raw	F2	0.82	1	0.004264	0.03362
-5506	13456	True	High	Sequest HT (A2)	Unambiguous	AISEVVGAK		1	A0A2R7VT28	A0A2R7VT28	0	2	0.2966	0	1	1	43725714	87350701	87350401	3.43	0.0015	HCD	MS2	3438406	17890	257608	4250	091219_sh_MW_1.raw	F2	1.18	1	0.004264	0.03593
-5506	83654	True	High	Sequest HT (A2)	Unambiguous	AAVEEGIVPGGGTALLR		3	A0A2R7WE45	Q9VMN5; A0A2R7WE45; O02649	0	2	0.1111	0	1	1	80545184	160989641	160989080	3.49	0.00281	HCD	MS2	1510133	36270	389705	11847	091219_sh_MW_1.raw	F2	0.9	1	0.004264	0.03366
-5506	65491	True	High	Sequest HT (A2)	Unambiguous	NSYYIGNYQQcITEAQK	C11(Carbamidomethyl)	1	A0A2R7X7A8	A0A2R7X7A8	0	2	0.424	0	1	1	104047864	207995000	207994403	2.87	0.00298	HCD	MS2	0	140580	355348	9910	091219_sh_MW_1.raw	F2	1.25	1	0.004264	0.03441
-5506	50685	True	High	Sequest HT (A2)	Unambiguous	FSEHVFTLDSNNAGR		1	A0A2R7WZ88	A0A2R7WZ88	0	3	0.224	0	1	1	56527155	169380008	169379287	4.26	0.0024	HCD	MS2	3556601	25245	329624	8323	091219_sh_MW_1.raw	F2	1.25	1	0.004264	0.03368
-5506	9362	True	High	Sequest HT (A2)	Unambiguous	KGNQENDRPGMF		1	A0A2R7VYL5	A0A2R7VYL5	1	2	0.4485	0	1	1	69682281	139263835	139263247	4.22	0.00294	HCD	MS2	0	24420	248759	3798	091219_sh_MW_1.raw	F2	1.36	1	0.004264	0.03437
-5506	51005	True	High	Sequest HT (A2)	Unambiguous	YSSADAVSSSSLnLGSASGQSGSSASGSQSGSSGVSASSR	N13(Asn->Asp)	1	A0A2R7X5B2	A0A2R7X5B2	0	3	0.4619	0	1	1	120054346	359961582	359958117	9.63	0.01155	HCD	MS2	0	453559	330185	8356	091219_sh_MW_1.raw	F2	2.1	1	0.004264	0.03378
-5506	53952	True	High	Sequest HT (A2)	Unambiguous	LEVTIHELNVR		1	A0A2R7W4X6	A0A2R7W4X6	0	2	0.3587	0	1	1	66187726	132274724	132274268	3.45	0.00228	HCD	MS2	1892522	21446	335295	8671	091219_sh_MW_1.raw	F2	0.92	1	0.004264	0.0368
-5506	54152	True	High	Sequest HT (A2)	Unambiguous	AEIGIAMGSGTAVAK		2	A0A2R7X1Y3; P22700	A0A2R7X1Y3; P22700	0	2	0.2719	0	1	1	68836877	137573027	137572498	3.85	0.00265	HCD	MS2	0	36270	335560	8692	091219_sh_MW_1.raw	F2	1.14	2	0.004264	0.03638
-5506	54842	True	High	Sequest HT (A2)	Unambiguous	ATPPcFPMEVDHDDPR	C5(Carbamidomethyl)	1	A0A2R7X918	A0A2R7X918	0	3	0.1475	0	1	1	62860931	188381339	188380509	4.4	0.00276	HCD	MS2	1275207	20381	336823	8765	091219_sh_MW_1.raw	F2	0.61	1	0.004264	0.03292
-5506	64781	True	High	Sequest HT (A2)	Unambiguous	LPSPLLASDENENPGR		1	A0A2R7XAW4	A0A2R7XAW4	0	2	0.5545	0	1	1	85493195	170885661	170885005	3.84	0.00328	HCD	MS2	0	34487	354195	9836	091219_sh_MW_1.raw	F2	1.1	1	0.004264	0.03512
-5506	64558	True	High	Sequest HT (A2)	Unambiguous	SMSTVIPQSnGGFR	N10(Asn->Asp)	1	A0A2R7WJ14	A0A2R7WJ14	0	2	0.0612	0	1	1	74135919	148171111	148170530	3.92	0.0029	HCD	MS2	0	30799	353832	9812	091219_sh_MW_1.raw	F2	0.49	1	0.004264	0.03504
-5506	78161	True	High	Sequest HT (A2)	Unambiguous	TVDYTADPVnGFNAVVHK	N10(Asn->Asp)	2	A0A2R7VRQ1	A0A2R7VRQ1; A0A2R7X2N1	0	3	0.1101	0	1	1	64998920	194795304	194794468	4.29	0.00278	HCD	MS2	6331134	22723	377153	11248	091219_sh_MW_1.raw	F2	1.09	1	0.004264	0.0353
-5506	15707	True	High	Sequest HT (A2)	Unambiguous	IcPSHGcAYVSYDGK	C2(Carbamidomethyl); C7(Carbamidomethyl)	1	A0A2R7W1B6	A0A2R7W1B6	0	2	0.0787	0	1	1	85737408	171374089	171373595	2.88	0.00247	HCD	MS2	5036327	222185	263192	4508	091219_sh_MW_1.raw	F2	0.89	1	0.004264	0.03612
-5506	95395	True	High	Sequest HT (A2)	Unambiguous	IIAELAVLPPQAR		1	A0A2R7W8G4	A0A2R7W8G4	0	2	0.4203	0	1	1	69592737	139084746	139084166	4.17	0.0029	HCD	MS2	1303172	54728	413714	13098	091219_sh_MW_1.raw	F2	0.69	1	0.004264	0.03237
-5506	130742	True	High	Sequest HT (A2)	Unambiguous	DNNLLGTFNLTGIPPAPR		1	P11146	P11146	0	2	0.3091	0	1	1	95551276	191001824	191001304	2.72	0.0026	HCD	MS2	0	118063	495919	16890	091219_sh_MW_1.raw	F2	1.1	1	0.004264	0.03494
-5506	39186	True	High	Sequest HT (A2)	Unambiguous	DVQTALEEEQR		1	A0A2R7W3G0	A0A2R7W3G0	0	2	0.253	0	1	1	65932074	131763420	131762810	4.63	0.00305	HCD	MS2	2796687	18275	310709	7097	091219_sh_MW_1.raw	F2	0.83	1	0.004264	0.03226
-5506	58219	True	High	Sequest HT (A2)	Unambiguous	KISSADLQNQAVDDVISK		1	A0A2R7WXM7	A0A2R7WXM7	1	2	0.4025	0	1	1	96601093	193101457	193100801	3.4	0.00328	HCD	MS2	3713158	107316	342251	9125	091219_sh_MW_1.raw	F2	1.59	1	0.004264	0.03461
-5506	3796	True	High	Sequest HT (A2)	Unambiguous	GTcTcGQcQcEERPNPLEK	C3(Carbamidomethyl); C5(Carbamidomethyl); C8(Carbamidomethyl); C10(Carbamidomethyl)	1	A0A2R7WXW1	A0A2R7WXW1	0	3	0.5646	0	1	1	77532568	232396250	232395225	4.41	0.00342	HCD	MS2	0	10176	236878	3151	091219_sh_MW_1.raw	F2	1.47	1	0.004264	0.03341
-5506	70007	True	High	Sequest HT (A2)	Unambiguous	GYFFTVHSQTDmIPEcPR	M12(Oxidation); C16(Carbamidomethyl)	1	A0A2R7WWX1	A0A2R7WWX1	0	3	0.1981	0	1	1	73433356	220098612	220097904	3.22	0.00236	HCD	MS2	2699946	46652	363419	10390	091219_sh_MW_1.raw	F2	1.06	1	0.004264	0.03549
-5506	115727	True	High	Sequest HT (A2)	Unambiguous	LGVEVLVEDPDQLEAIR		1	A0A2R7W4N8	A0A2R7W4N8	0	2	0.2162	0	1	1	94801416	189502104	189501203	4.75	0.00451	HCD	MS2	1099121	60300	461352	15283	091219_sh_MW_1.raw	F2	0.74	1	0.004264	0.03633
-5506	42324	True	High	Sequest HT (A2)	Unambiguous	RTVEYTADPVnGFnAVVHK	N11(Asn->Asp); N14(Asn->Asp)	1	A0A2R7WXJ8	A0A2R7WXJ8	1	3	0.2796	0	1	1	70702277	211905375	211904546	3.91	0.00276	HCD	MS2	1273782	31499	316527	7431	091219_sh_MW_1.raw	F2	0.93	1	0.004264	0.03608
-5506	39386	True	High	Sequest HT (A2)	Unambiguous	GAYEESQEQLEAVR		1	A0A2R7W3G0	A0A2R7W3G0	0	2	0.369	0	1	1	80488196	160875664	160875000	4.12	0.00332	HCD	MS2	5437708	27852	311114	7118	091219_sh_MW_1.raw	F2	0.84	1	0.004264	0.03207
-5506	43054	True	High	Sequest HT (A2)	Unambiguous	HNEDGSYSYGYEAADGTFK		1	A0A2R7W9M4	A0A2R7W9M4	0	2	0.7041	0	1	1	105593982	211087236	211086247	4.69	0.00495	HCD	MS2	0	428569	317543	7507	091219_sh_MW_1.raw	F2	0.98	1	0.004264	0.03541
-5506	3226	True	High	Sequest HT (A2)	Unambiguous	YANLnSGVInR	N5(Asn->Asp); N10(Asn->Asp)	2	Q9VDW6	Q9VDW6; Q9VDW3	0	2	0.1429	0	1	1	61180914	122261101	122260624	3.9	0.00238	HCD	MS2	6223256	16071	235752	3088	091219_sh_MW_1.raw	F2	0.7	1	0.004264	0.03349
-5506	129452	True	High	Sequest HT (A2)	Unambiguous	DSTLIMQLLR		4	A0A2R7W1H2	A0A2R7W1H2; P29310; A0A2R7W0P6; P92177	0	2	0.4103	0	1	1	59533612	118966496	118966092	3.4	0.00202	HCD	MS2	0	52176	492659	16754	091219_sh_MW_1.raw	F2	0.78	1	0.004264	0.03563
-5506	35618	True	High	Sequest HT (A2)	Unambiguous	AESVVQNSLPDAR		1	A0A2R7WXF0	A0A2R7WXF0	0	2	0.5234	0	1	1	69335785	138570842	138570193	4.68	0.00324	HCD	MS2	2113769	36270	304238	6715	091219_sh_MW_1.raw	F2	1.28	1	0.004264	0.03484
-5506	16651	True	High	Sequest HT (A2)	Unambiguous	VEDQGEYIcR	C9(Carbamidomethyl)	1	A0A2R7X2Y6	A0A2R7X2Y6	0	2	0.5941	0	1	1	63478448	126856169	126855758	3.24	0.00206	HCD	MS2	0	21090	265125	4613	091219_sh_MW_1.raw	F2	1.01	1	0.004264	0.03502
-5506	88926	True	High	Sequest HT (A2)	Unambiguous	AALcHFcVDVLNAQQAMER	C4(Carbamidomethyl); C7(Carbamidomethyl)	1	A0A2R7WUS8	A0A2R7WUS8	0	3	0.13	0	1	1	74501697	223303635	223303109	2.36	0.00175	HCD	MS2	108984	30585	400020	12404	091219_sh_MW_1.raw	F2	1	1	0.004854	0.0386
-5506	6664	True	High	Sequest HT (A2)	Unambiguous	QcTVPGAcTGAPK	C2(Carbamidomethyl); C8(Carbamidomethyl)	1	A0A2R7WIK6	A0A2R7WIK6	0	2	0.3193	0	1	1	67381519	134662309	134661913	2.94	0.00198	HCD	MS2	4803842	35130	242628	3483	091219_sh_MW_1.raw	F2	1.19	1	0.004854	0.04511
-5506	5138	True	High	Sequest HT (A2)	Unambiguous	RQSGGGGPDEEADMAAEAR		1	A0A2R7W8V8	A0A2R7W8V8	1	2	0.1842	0	1	1	95241760	190382793	190381989	4.22	0.00402	HCD	MS2	0	308022	239272	3303	091219_sh_MW_1.raw	F2	0.38	1	0.004854	0.04407
-5506	86071	True	High	Sequest HT (A2)	Unambiguous	LATEVEDLQLEVDR		1	A0A2R7W3G0	A0A2R7W3G0	0	2	0.4923	0	1	1	81542340	162983953	162983301	4	0.00326	HCD	MS2	1758637	36270	394081	12101	091219_sh_MW_1.raw	F2	1.3	1	0.004854	0.04447
-5506	2286	True	High	Sequest HT (A2)	Unambiguous	LPGGTTYR		1	A0A2R7X5E1	A0A2R7X5E1	0	2	0.0533	0	1	1	43273425	86446123	86445739	4.44	0.00192	HCD	MS2	303121	6425	233922	2983	091219_sh_MW_1.raw	F2	0.75	1	0.004854	0.03961
-5506	7507	True	High	Sequest HT (A2)	Unambiguous	SITASDRPYVTK		1	A0A2R7WVE9	A0A2R7WVE9	0	2	0.0864	0	1	1	66935950	133771172	133770596	4.31	0.00288	HCD	MS2	3724722	32860	244626	3581	091219_sh_MW_1.raw	F2	0.81	1	0.004854	0.04471
-5506	17479	True	High	Sequest HT (A2)	Unambiguous	TVSSAnGYQYNKPAIR	N6(Asn->Asp)	1	A0A2R7WJD5	A0A2R7WJD5	0	2	0.0172	0	1	1	88544763	176988799	176988169	3.56	0.00315	HCD	MS2	5668733	128219	267164	4701	091219_sh_MW_1.raw	F2	1.16	1	0.004854	0.03876
-5506	80541	True	High	Sequest HT (A2)	Unambiguous	IATVVSELPEMK		1	A0A2R7W3H7	A0A2R7W3H7	0	2	0.0291	0	1	1	65886365	131672002	131671301	5.32	0.0035	HCD	MS2	0	24495	381247	11500	091219_sh_MW_1.raw	F2	1.03	1	0.004854	0.04536
-5506	127188	True	High	Sequest HT (A2)	Unambiguous	SLEDEFLDEVEEQEMR		1	A0A2R7WW09	A0A2R7WW09	0	2	0.2703	0	1	1	99943884	199787041	199786444	2.99	0.00298	HCD	MS2	0	149313	487340	16512	091219_sh_MW_1.raw	F2	1.48	1	0.004854	0.0464
-5506	12587	True	High	Sequest HT (A2)	Unambiguous	WSAGGYVQHDR		3	A0A2R7WR57	A0A2R7WR57; A0A2R7WRU1; A0A2R7WQI5	0	2	0.3222	0	1	1	63829913	127559099	127558651	3.51	0.00224	HCD	MS2	0	2351	256028	4156	091219_sh_MW_1.raw	F2	0.9	1	0.004854	0.04234
-5506	23233	True	High	Sequest HT (A2)	Unambiguous	LIESETSEANLK		1	A0A2R7WMK8	A0A2R7WMK8	0	2	0.3407	0	1	1	66734839	133368950	133368455	3.71	0.00247	HCD	MS2	0	21840	277774	5327	091219_sh_MW_1.raw	F2	1.35	1	0.004854	0.03736
-5506	80761	True	High	Sequest HT (A2)	Unambiguous	ScLVSLGYSIGK	C2(Carbamidomethyl)	2	P18091; A0A2R7VY20	P18091; A0A2R7VY20	0	2	0.6146	0	1	1	64233960	128367192	128366640	4.3	0.00276	HCD	MS2	0	23461	381890	11527	091219_sh_MW_1.raw	F2	0.96	2	0.004854	0.04262
-5506	85083	True	High	Sequest HT (A2)	Unambiguous	NVVALVTGGASGLGR		1	A0A2R7WB68	A0A2R7WB68	0	2	0.5644	0	1	1	68589362	137077995	137077504	3.59	0.00246	HCD	MS2	3860986	40866	391962	11997	091219_sh_MW_1.raw	F2	1.63	1	0.004854	0.04057
-5506	4278	True	High	Sequest HT (A2)	Unambiguous	AVAQQVAEAR		1	A0A2R7X817	A0A2R7X817	0	2	0.0563	0	1	1	52178802	104256877	104256398	4.59	0.0024	HCD	MS2	4294762	19898	237919	3209	091219_sh_MW_1.raw	F2	0.71	1	0.004854	0.04663
-5506	130672	True	High	Sequest HT (A2)	Unambiguous	DLSAVLDESAHELVEEVR		1	A0A2R7WNA0	A0A2R7WNA0	0	3	0.2708	0	1	1	67100653	201100504	201099784	3.58	0.0024	HCD	MS2	0	72067	495793	16883	091219_sh_MW_1.raw	F2	0.96	1	0.004854	0.03967
-5506	22663	True	High	Sequest HT (A2)	Unambiguous	cFTcSSETDPNcHDPINTEK	C1(Carbamidomethyl); C4(Carbamidomethyl); C12(Carbamidomethyl)	1	A0A2R7W651	A0A2R7W651	0	3	0.3922	0	1	1	80465851	241196097	241195369	3.02	0.00243	HCD	MS2	207984	31760	276716	5266	091219_sh_MW_1.raw	F2	0.51	1	0.004854	0.04692
-5506	14410	True	High	Sequest HT (A2)	Unambiguous	TRPDPTLSGNLEK		1	A0A2R7WTA6	A0A2R7WTA6	0	2	0.34	0	1	1	71438129	142775530	142774888	4.49	0.00321	HCD	MS2	1967351	25613	259273	4358	091219_sh_MW_1.raw	F2	1	1	0.004854	0.04416
-5506	21727	True	High	Sequest HT (A2)	Unambiguous	QEGEGQPSGEQnTQK	N12(Asn->Asp)	1	A0A2R7W3I3	A0A2R7W3I3	0	3	0.1461	0	1	1	53990497	161770035	161769870	1.02	0.00055	HCD	MS2	7958275	19125	275222	5163	091219_sh_MW_1.raw	F2	0.89	1	0.004854	0.04598
-5506	130852	True	High	Sequest HT (A2)	Unambiguous	LcYVALDFEQEMATAAASTSLEK	C2(Carbamidomethyl)	5	A0A2R7VT24	P53501; P10981; P02574; A0A2R7VT24; P83967	0	4	0.1532	0	1	1	63780670	254820498	254819457	4.09	0.0026	HCD	MS2	7609328	32875	496193	16902	091219_sh_MW_1.raw	F2	1.24	1	0.004854	0.03892
-5506	77401	True	High	Sequest HT (A2)	Unambiguous	IPVLQSPVLQR		1	A0A2R7WWV1	A0A2R7WWV1	0	2	0.3056	0	1	1	62538727	124976726	124976268	3.66	0.00229	HCD	MS2	8843513	58005	375743	11168	091219_sh_MW_1.raw	F2	0.36	1	0.004854	0.04398
-5506	16171	True	High	Sequest HT (A2)	Unambiguous	KHDAFETDFSAHR		1	A0A2R7WVE9	A0A2R7WVE9	1	2	0.625	0	1	1	78086481	156072234	156071898	2.15	0.00168	HCD	MS2	5028172	63178	264169	4560	091219_sh_MW_1.raw	F2	1.52	1	0.004854	0.04345
-5506	75300	True	High	Sequest HT (A2)	Unambiguous	ISLNPFQNK		1	A0A2R7VW69	A0A2R7VW69	0	2	0.2478	0	1	1	53079486	106058245	106057857	3.65	0.00194	HCD	MS2	3693161	26760	372369	10948	091219_sh_MW_1.raw	F2	1.13	1	0.004854	0.03848
-5506	131232	True	High	Sequest HT (A2)	Unambiguous	GTGGALVLVLYDEIK		1	A0A2R7VYH8	A0A2R7VYH8	0	2	0.3058	0	1	1	77444135	154787541	154786794	4.83	0.00374	HCD	MS2	2446746	51479	497128	16942	091219_sh_MW_1.raw	F2	1.21	1	0.004854	0.03979
-5506	15570	True	High	Sequest HT (A2)	Unambiguous	QEYDESGPGIVHR		4	A0A2R7VT24	P10981; P02574; A0A2R7VT24; P83967	0	2	0.5	0	1	1	74385254	148669780	148669210	3.84	0.00285	HCD	MS2	0	20820	263064	4494	091219_sh_MW_1.raw	F2	0.98	1	0.004854	0.0384
-5506	10762	True	High	Sequest HT (A2)	Unambiguous	GGIcLSHcPPGTHETPEGcR	C4(Carbamidomethyl); C8(Carbamidomethyl); C19(Carbamidomethyl)	1	A0A2R7WR64	A0A2R7WR64	0	3	0.3629	0	1	1	74132587	222196305	222195357	4.27	0.00316	HCD	MS2	208704	36270	252382	3957	091219_sh_MW_1.raw	F2	1.24	1	0.004854	0.04256
-5506	5932	True	High	Sequest HT (A2)	Unambiguous	GREEQAEADGLEEGGKVGK		1	A0A2R7W8N4	A0A2R7W8N4	2	3	0.0824	0	1	1	65365479	195894980	195894139	4.3	0.0028	HCD	MS2	5541709	19175	240915	3393	091219_sh_MW_1.raw	F2	0.85	1	0.004854	0.04598
-5506	71316	True	High	Sequest HT (A2)	Unambiguous	SGIIGScINnYILnnSHR	C7(Carbamidomethyl); N10(Asn->Asp); N14(Asn->Asp); N15(Asn->Asp)	1	A0A2R7WEF6	A0A2R7WEF6	0	2	0.4906	0	1	1	101797998	203495268	203495493	-1.1	-0.00112	HCD	MS2	0	72144	365617	10528	091219_sh_MW_1.raw	F2	0.53	1	0.004854	0.04279
-5506	95134	True	High	Sequest HT (A2)	Unambiguous	DYLGGSGDLVFK		1	A0A2R7X248	A0A2R7X248	0	2	0.0986	0	1	1	63582245	127063762	127063139	4.9	0.00311	HCD	MS2	6602817	38012	413374	13070	091219_sh_MW_1.raw	F2	0.71	1	0.004854	0.03882
-5506	56370	True	High	Sequest HT (A2)	Unambiguous	SVEMHHEALQEAVPGDNVGFNVK		2	A0A2R7WJI9; P08736	A0A2R7WJI9; P08736	0	2	0.3469	0	1	1	125410498	250720268	250719835	1.73	0.00217	HCD	MS2	0	377059	339386	8927	091219_sh_MW_1.raw	F2	0.98	2	0.004854	0.04034
-5506	56000	True	High	Sequest HT (A2)	Unambiguous	SVEMHHEALQEAVPGDNVGFNVK		2	A0A2R7WJI9; P08736	A0A2R7WJI9; P08736	0	4	0.2481	0	1	1	62755774	250720913	250719835	4.3	0.0027	HCD	MS2	1548638	19635	338860	8889	091219_sh_MW_1.raw	F2	1.33	2	0.004854	0.04106
-5506	36347	True	High	Sequest HT (A2)	Unambiguous	LSIITTR		1	A0A2R7X5D5	A0A2R7X5D5	0	2	0.08	0	1	1	40225446	80350163	80349853	3.86	0.00155	HCD	MS2	841738	23778	305707	6792	091219_sh_MW_1.raw	F2	0.75	1	0.004854	0.04126
-5506	55180	True	High	Sequest HT (A2)	Unambiguous	LDADSTVWSnGR	N10(Asn->Asp)	1	A0A2R7X4X7	A0A2R7X4X7	0	2	0.4184	0	1	1	66130688	132160649	132160188	3.49	0.0023	HCD	MS2	1259009	25406	337388	8802	091219_sh_MW_1.raw	F2	0.98	1	0.004854	0.04513
-5506	70435	True	High	Sequest HT (A2)	Unambiguous	VGEASSTVLTEIHEEDAGLR		1	A0A2R7W3X4	A0A2R7W3X4	0	3	0.24	0	1	1	70502112	211304880	211304077	3.8	0.00268	HCD	MS2	9953017	21823	363966	10435	091219_sh_MW_1.raw	F2	1.25	1	0.004854	0.04199
-5506	106547	True	High	Sequest HT (A2)	Unambiguous	MSLLPSITISASR		1	A0A2R7WR77	A0A2R7WR77	0	2	0.3293	0	1	1	68838751	137576775	137576136	4.64	0.00319	HCD	MS2	0	74763	439146	14290	091219_sh_MW_1.raw	F2	0.82	1	0.004854	0.03737
-5506	65221	True	High	Sequest HT (A2)	Unambiguous	QFTGLGDcIVK	C8(Carbamidomethyl)	1	A0A2R7VYH8	A0A2R7VYH8	0	2	0.2164	0	1	1	61931836	123762944	123762453	3.97	0.00245	HCD	MS2	1222335	7925	354967	9882	091219_sh_MW_1.raw	F2	1.34	1	0.004854	0.04141
-5506	37157	True	High	Sequest HT (A2)	Unambiguous	SLPFVAPHQPR		1	A0A2R7WA51	A0A2R7WA51	0	2	0.5263	0	1	1	62484955	124869182	124868477	5.65	0.00353	HCD	MS2	3577016	36270	307114	6878	091219_sh_MW_1.raw	F2	0.95	1	0.004854	0.04205
-5506	115717	True	High	Sequest HT (A2)	Unambiguous	WScDDVQVSDMSLQDYIAVK	C3(Carbamidomethyl)	1	A0A2R7WI25	A0A2R7WI25	0	2	0.55	0	1	1	118003687	235906645	235905807	3.55	0.00419	HCD	MS2	3653974	99029	461341	15282	091219_sh_MW_1.raw	F2	1.8	1	0.004854	0.04083
-5506	52595	True	High	Sequest HT (A2)	Unambiguous	SYGYEYGPVYSTK		1	A0A2R7W023	A0A2R7W023	0	2	0.5638	0	1	1	75734863	151368999	151368455	3.59	0.00272	HCD	MS2	2891291	36270	332944	8526	091219_sh_MW_1.raw	F2	0.94	1	0.004854	0.04403
-5506	52165	True	High	Sequest HT (A2)	Unambiguous	QTSIEIEQLNAR		3	A0A2R7W6P6; P35415	P35416; A0A2R7W6P6; P35415	0	2	0.469	0	1	1	70137238	140173747	140173323	3.03	0.00212	HCD	MS2	0	25444	331951	8479	091219_sh_MW_1.raw	F2	1.13	2	0.004854	0.03721
-5506	94044	True	High	Sequest HT (A2)	Unambiguous	DFGLPPVYK		3	A0A2R7WID5	A0A2R7WID5; A0A2R7WHH9; A0A2R7WHH4	0	2	0.2192	0	1	1	51828119	103555510	103555096	4	0.00207	HCD	MS2	0	24631	410375	12953	091219_sh_MW_1.raw	F2	0.73	1	0.004854	0.04339
-5506	69765	True	High	Sequest HT (A2)	Unambiguous	MNDVFNKLESIK		1	A0A2R7WWV1	A0A2R7WWV1	1	2	0.4135	0	1	1	71937726	143774724	143774063	4.6	0.00331	HCD	MS2	2256908	40504	362863	10364	091219_sh_MW_1.raw	F2	1.33	1	0.004854	0.03976
-5506	68831	True	High	Sequest HT (A2)	Unambiguous	NQFTAGLGLR		1	A0A2R7X4R4	A0A2R7X4R4	0	2	0.407	0	1	1	53879779	107658830	107658472	3.33	0.00179	HCD	MS2	1608676	36270	361243	10266	091219_sh_MW_1.raw	F2	0.86	1	0.004854	0.03853
-5506	104947	True	High	Sequest HT (A2)	Unambiguous	LFSEADGVEQWIGEK		1	A0A2R7X9R7	A0A2R7X9R7	0	2	0.3969	0	1	1	85441736	170782744	170782244	2.93	0.0025	HCD	MS2	7491005	62005	433932	14112	091219_sh_MW_1.raw	F2	1.31	1	0.004854	0.0459
-5506	112912	True	High	Sequest HT (A2)	Unambiguous	ALSVPELTQQMFDAK		1	A0A2R7VUU4	A0A2R7VUU4	0	2	0.0581	0	1	1	83943201	167785674	167785163	3.04	0.00255	HCD	MS2	1202013	60380	454881	14981	091219_sh_MW_1.raw	F2	0.86	1	0.004854	0.04368
-5506	24657	True	High	Sequest HT (A2)	Unambiguous	EMADYcVAR	C6(Carbamidomethyl)	1	A0A2R7WVE9	A0A2R7WVE9	0	2	0.3205	0	1	1	55773895	111447063	111446559	4.52	0.00252	HCD	MS2	8839434	24000	280323	5485	091219_sh_MW_1.raw	F2	0.78	1	0.004854	0.04181
-5506	112207	True	High	Sequest HT (A2)	Unambiguous	TLKPSVPGLPLPHPTSPPSFR		1	A0A2R7X0R7	A0A2R7X0R7	0	4	0.339	0	1	1	55707001	222525820	222524410	6.34	0.00353	HCD	MS2	6384301	31843	452935	14903	091219_sh_MW_1.raw	F2	0.59	1	0.004854	0.0373
-5506	50975	True	High	Sequest HT (A2)	Unambiguous	LESSLNYGLER		1	A0A2R7X179	A0A2R7X179	0	2	0.0462	0	1	1	64083319	128065911	128064811	8.59	0.0055	HCD	MS2	4388916	25396	330044	8353	091219_sh_MW_1.raw	F2	0.65	1	0.004854	0.03887
-5506	108267	True	High	Sequest HT (A2)	Unambiguous	LDILDTAGQEEFSAMR		2	A0A2R7WAB8	P04388; A0A2R7WAB8	0	2	0.0244	0	1	1	89843298	179585869	179585309	3.12	0.0028	HCD	MS2	7454412	47116	443936	14482	091219_sh_MW_1.raw	F2	0.82	1	0.004854	0.04291
-5506	44387	True	High	Sequest HT (A2)	Unambiguous	GHnGWVTQIATNPK	N3(Asn->Asp)	1	A0A2R7WYN8	A0A2R7WYN8	0	2	0.0196	0	1	1	76238635	152376543	152376012	3.49	0.00266	HCD	MS2	2318248	57201	319286	7653	091219_sh_MW_1.raw	F2	1.02	1	0.004854	0.03983
-5506	45878	True	High	Sequest HT (A2)	Unambiguous	GQDScTGEMDVGQcDDFSEK	C5(Carbamidomethyl); C14(Carbamidomethyl)	1	A0A2R7W5D5	A0A2R7W5D5	0	3	0.7326	0	1	1	75561993	226484525	226483765	3.35	0.00253	HCD	MS2	6305601	36369	321906	7816	091219_sh_MW_1.raw	F2	0.86	1	0.004854	0.04478
-5506	65944	True	High	Sequest HT (A2)	Unambiguous	TVDYTADPVnGFNAVVHK	N10(Asn->Asp)	2	A0A2R7VRQ1	A0A2R7VRQ1; A0A2R7X2N1	0	2	0.0561	0	1	1	97447980	194795232	194794468	3.92	0.00382	HCD	MS2	0	39938	355915	9959	091219_sh_MW_1.raw	F2	1.07	1	0.004854	0.04056
-5506	96195	True	High	Sequest HT (A2)	Unambiguous	SILPTVPDGSTSLQLSR		1	A0A2R7W3X4	A0A2R7W3X4	0	2	0.2323	0	1	1	88598724	177096721	177095960	4.3	0.0038	HCD	MS2	184561	24443	415426	13183	091219_sh_MW_1.raw	F2	0.99	1	0.004854	0.03754
-5506	48051	True	High	Sequest HT (A2)	Unambiguous	VQDELGQYAFGHAGGPNAR		1	A0A2R7W9B2	A0A2R7W9B2	0	3	0.4859	0	1	1	66298828	198695029	198694166	4.34	0.00288	HCD	MS2	1589982	28530	325343	8046	091219_sh_MW_1.raw	F2	1.42	1	0.004854	0.04234
-5506	67223	True	High	Sequest HT (A2)	Unambiguous	LAVVANPSHLEAVDPVVQGK		1	A0A2R7W2B5	A0A2R7W2B5	0	3	0.2727	0	1	1	68171490	204313016	204312331	3.35	0.00228	HCD	MS2	4004242	22275	358206	10095	091219_sh_MW_1.raw	F2	0.99	1	0.004854	0.04046
-5506	108527	True	High	Sequest HT (A2)	Unambiguous	NAAVALLAVAGADMNSR		1	A0A2R7VPE7	A0A2R7VPE7	0	3	0.1452	0	1	1	54862439	164385862	164385336	3.19	0.00175	HCD	MS2	5645604	34335	444615	14509	091219_sh_MW_1.raw	F2	0.62	1	0.004854	0.04338
-5506	48925	True	High	Sequest HT (A2)	Unambiguous	AAVPSGASTGVHEALELR		2	P15007	P15007; A0A2R7VUD9	0	3	0.2	0	1	1	58898206	176493161	176492389	4.38	0.00258	HCD	MS2	3419447	29539	326652	8138	091219_sh_MW_1.raw	F2	1	1	0.004854	0.03853
-5506	66893	True	High	Sequest HT (A2)	Unambiguous	QMSLLLR		2	A0A2R7W0K4	A0A2R7W0K4; P35381	0	2	0.0952	0	1	1	43075647	86050566	86050223	3.98	0.00171	HCD	MS2	7202122	27435	357780	10061	091219_sh_MW_1.raw	F2	0.42	1	0.004854	0.03882
-5506	49365	True	High	Sequest HT (A2)	Unambiguous	VDVGSPLVcER	C9(Carbamidomethyl)	1	A0A2R7X3X7	A0A2R7X3X7	0	2	0.3763	0	1	1	61581317	123061907	123061470	3.55	0.00218	HCD	MS2	2256053	26772	327462	8184	091219_sh_MW_1.raw	F2	0.93	1	0.004854	0.04405
-5506	51405	True	High	Sequest HT (A2)	Unambiguous	SLGMNNEAEAIEQQTK		1	A0A2R7WUY9	A0A2R7WUY9	0	3	0.0594	0	1	1	58828302	176283451	176282760	3.92	0.0023	HCD	MS2	2584431	29685	330708	8398	091219_sh_MW_1.raw	F2	1.01	1	0.004854	0.04531
-5506	109127	True	High	Sequest HT (A2)	Unambiguous	AVcMLSNTTAIAEAWAR	C3(Carbamidomethyl)	6	P06605; A0A2R7WES2	P06605; A0A2R7X5Q9; P06603; P06604; A0A2R7WES2; A0A2R7WCZ9	0	2	0.1739	0	1	1	93295862	186490996	186490441	2.97	0.00277	HCD	MS2	4485141	36270	445788	14573	091219_sh_MW_1.raw	F2	0.92	2	0.004854	0.04547
-5506	57061	True	High	Sequest HT (A2)	Unambiguous	ALDFIASK		2	P18091; A0A2R7VY20	P18091; A0A2R7VY20	0	2	0.4609	0	1	1	43274649	86448570	86448254	3.65	0.00158	HCD	MS2	3431926	25289	340433	9001	091219_sh_MW_1.raw	F2	1.15	2	0.004854	0.04434
-5506	71327	True	High	Sequest HT (A2)	Unambiguous	ELRIPYIEcSAK	C9(Carbamidomethyl)	1	A0A2R7WAB8	A0A2R7WAB8	1	2	0.4167	0	1	1	73988989	147877251	147876718	3.61	0.00267	HCD	MS2	0	36200	365632	10530	091219_sh_MW_1.raw	F2	2.04	1	0.004854	0.0457
-5506	60905	True	High	Sequest HT (A2)	Unambiguous	VDHGVNLITELK		1	A0A2R7WMK8	A0A2R7WMK8	0	3	0.2459	0	1	1	44658728	133774729	133774234	3.7	0.00165	HCD	MS2	2277697	22925	346851	9413	091219_sh_MW_1.raw	F2	0.61	1	0.004854	0.03767
-5506	62476	True	High	Sequest HT (A2)	Unambiguous	SIIIESQLPK		1	A0A2R7X977	A0A2R7X977	0	2	0.325	0	1	1	56433929	112767131	112766705	3.78	0.00213	HCD	MS2	1159936	26250	349820	9583	091219_sh_MW_1.raw	F2	0.8	1	0.004854	0.04235
-5506	26730	True	High	Sequest HT (A2)	Unambiguous	SGRNEVMGAATEIAK		1	A0A2R7W3X4	A0A2R7W3X4	1	3	0.2353	0	1	1	51192932	153377341	153376897	2.9	0.00148	HCD	MS2	423187	20970	284143	5716	091219_sh_MW_1.raw	F2	1.36	1	0.004854	0.03927
-5506	123718	True	High	Sequest HT (A2)	Unambiguous	EVAVLLLQnGIDSTIR	N9(Asn->Asp)	1	A0A2R7WDP5	A0A2R7WDP5	0	2	0.3832	0	1	1	87149103	174197478	174196944	3.06	0.00267	HCD	MS2	6868679	73387	480013	16141	091219_sh_MW_1.raw	F2	1.07	1	0.004854	0.04158
-5506	27240	True	High	Sequest HT (A2)	Unambiguous	HSGQNLIVNGnEIK	N11(Asn->Asp)	1	A0A2R7WLT0	A0A2R7WLT0	0	2	0.2468	0	1	1	76239697	152378667	152378125	3.56	0.00271	HCD	MS2	217031	30643	284842	5770	091219_sh_MW_1.raw	F2	0.77	1	0.004854	0.03956
-5506	102603	True	High	Sequest HT (A2)	Unambiguous	QALLcVLADNcDEPMYK	C5(Carbamidomethyl); C11(Carbamidomethyl)	1	A0A2R7WM39	A0A2R7WM39	0	3	0.6014	0	1	1	68064880	203993186	203992349	4.1	0.00279	HCD	MS2	6219644	41452	428770	13864	091219_sh_MW_1.raw	F2	1.43	1	0.004854	0.03934
-5506	27360	True	High	Sequest HT (A2)	Unambiguous	TSGMEGSITInGHER	N11(Asn->Asp)	1	A0A2R7WL25	A0A2R7WL25	0	2	0.3561	0	1	1	79536725	158972722	158972241	3.03	0.0024	HCD	MS2	0	131608	284959	5784	091219_sh_MW_1.raw	F2	1.32	1	0.004854	0.03792
-5506	27908	True	High	Sequest HT (A2)	Unambiguous	LIcSNQFcDGK	C3(Carbamidomethyl); C8(Carbamidomethyl)	1	A0A2R7X489	A0A2R7X489	0	2	0.4362	0	1	1	67130426	134160124	134159258	6.46	0.00433	HCD	MS2	0	31920	286130	5846	091219_sh_MW_1.raw	F2	0.94	1	0.004854	0.04581
-5506	59083	True	High	Sequest HT (A2)	Unambiguous	LLNMQEQFR		1	A0A2R7WVE9	A0A2R7WVE9	0	2	0.2035	0	1	1	58980573	117860417	117859865	4.68	0.00276	HCD	MS2	1757045	21523	343908	9218	091219_sh_MW_1.raw	F2	1.13	1	0.004854	0.04509
-5506	28501	True	High	Sequest HT (A2)	Unambiguous	SKEANQALNEDLFHK		1	A0A2R7WJV0	A0A2R7WJV0	1	3	0.0238	0	1	1	58196179	174387082	174386604	2.74	0.00159	HCD	MS2	1443938	20760	287454	5912	091219_sh_MW_1.raw	F2	0.84	1	0.004854	0.04084
-5506	28791	True	High	Sequest HT (A2)	Unambiguous	GPSKDILNEVQR		1	A0A2R7WG09	A0A2R7WG09	1	3	0.3971	0	1	1	45258182	135573090	135572775	2.32	0.00105	HCD	MS2	7724736	24285	287759	5942	091219_sh_MW_1.raw	F2	1.36	1	0.004854	0.04175
-5506	29605	True	High	Sequest HT (A2)	Unambiguous	HGQLEAFGGYQR		2	A0A2R7X4M7; A0A2R7X508	A0A2R7X4M7; A0A2R7X508	0	2	0.3069	0	1	1	68183344	136265959	136265492	3.43	0.00234	HCD	MS2	0	24750	289098	6033	091219_sh_MW_1.raw	F2	1.01	2	0.004854	0.03712
-5506	103283	True	High	Sequest HT (A2)	Unambiguous	SYELPDGQVITIGNER		10	P10987; A0A2R7VT24	P53501; A0A2R7VXG7; P10987; P02572; P10981; P02574; A0A2R7WDT7; A0A2R7VT24; A0A2R7WDS4; P83967	0	2	0.4	0	1	1	89595288	179089849	179089192	3.67	0.00328	HCD	MS2	8645596	60588	430293	13936	091219_sh_MW_1.raw	F2	1.35	2	0.004854	0.03782
-5506	63370	True	High	Sequest HT (A2)	Unambiguous	GLcAIAQAESLR	C3(Carbamidomethyl)	2	Q06559	Q06559; A0A2R7X2F9	0	2	0.3099	0	1	1	64483997	128867266	128866780	3.77	0.00243	HCD	MS2	1385736	45705	351503	9681	091219_sh_MW_1.raw	F2	0.71	1	0.004854	0.04374
-5506	30885	True	High	Sequest HT (A2)	Unambiguous	HGQLDAFGGYQR		1	A0A2R7X4X7	A0A2R7X4X7	0	2	0.2787	0	1	1	67482648	134864568	134863927	4.75	0.0032	HCD	MS2	4613286	20440	291389	6173	091219_sh_MW_1.raw	F2	0.61	1	0.004854	0.04141
-5506	66786	True	High	Sequest HT (A2)	Unambiguous	GAQInGGPDIInGSVR	N5(Asn->Asp); N12(Asn->Asp)	1	A0A2R7VR91	A0A2R7VR91	0	2	0.3492	0	1	1	78540015	156979302	156978673	4.01	0.00315	HCD	MS2	6464506	33090	357589	10049	091219_sh_MW_1.raw	F2	0.63	1	0.004854	0.03758
-5506	92444	True	High	Sequest HT (A2)	Unambiguous	NIQADEMVEFSSGLK		1	A0A2R7W0K4	A0A2R7W0K4	0	2	0.0541	0	1	1	83440100	166779473	166779451	0.13	0.00011	HCD	MS2	0	200123	407624	12783	091219_sh_MW_1.raw	F2	0.74	1	0.004854	0.0378
-5506	31490	True	High	Sequest HT (A2)	Unambiguous	EcFTcTNcSTSLAGQR	C2(Carbamidomethyl); C5(Carbamidomethyl); C8(Carbamidomethyl)	1	A0A2R7WEX3	A0A2R7WEX3	0	2	0.4948	0	1	1	94639459	189178191	189177314	4.63	0.00438	HCD	MS2	0	30971	294306	6256	091219_sh_MW_1.raw	F2	0.97	1	0.004854	0.03739
-5506	92286	True	High	Sequest HT (A2)	Unambiguous	NIPGVDLINVSR		1	A0A2R7W561	A0A2R7W561	0	2	0.1528	0	1	1	64886975	129673223	129672703	4.01	0.0026	HCD	MS2	4467288	32076	407203	12767	091219_sh_MW_1.raw	F2	0.72	1	0.004854	0.04231
-5506	118903	True	High	Sequest HT (A2)	Unambiguous	EAcGPALELQAALDSTQTLR	C3(Carbamidomethyl)	1	A0A2R7W3X4	A0A2R7W3X4	0	2	0.2456	0	1	1	107254016	214407305	214406521	3.66	0.00392	HCD	MS2	0	237584	468614	15623	091219_sh_MW_1.raw	F2	1.14	1	0.004854	0.03892
-5506	118853	True	High	Sequest HT (A2)	Unambiguous	LQEIGTLLESAPADSADTVIPQAMK		1	A0A2R7WDP5	A0A2R7WDP5	0	3	0.08	0	1	1	86678625	259834421	259833311	4.27	0.0037	HCD	MS2	0	28260	468514	15618	091219_sh_MW_1.raw	F2	1	1	0.004854	0.04306
-5506	59073	True	High	Sequest HT (A2)	Unambiguous	GTNYETPLDLK		1	A0A2R7W4B3	A0A2R7W4B3	0	2	0.4113	0	1	1	62581970	125063213	125062631	4.65	0.00291	HCD	MS2	3656968	11892	343903	9217	091219_sh_MW_1.raw	F2	1.41	1	0.004854	0.04057
-5506	58359	True	High	Sequest HT (A2)	Unambiguous	KVPLPALSPTMER		1	A0A2R7VYP3	A0A2R7VYP3	1	3	0.3724	0	1	1	48027579	143881281	143880865	2.89	0.00139	HCD	MS2	7962727	27538	342498	9141	091219_sh_MW_1.raw	F2	1.45	1	0.004854	0.04586
-5506	35055	True	High	Sequest HT (A2)	Unambiguous	GTISEIcDSNSGQcLcK	C7(Carbamidomethyl); C14(Carbamidomethyl); C16(Carbamidomethyl)	1	A0A2R7W4B3	A0A2R7W4B3	0	2	0.3	0	1	1	96491443	192882158	192881467	3.58	0.00345	HCD	MS2	5902927	191615	302835	6653	091219_sh_MW_1.raw	F2	0.7	1	0.004854	0.0469
-5506	117188	True	High	Sequest HT (A2)	Unambiguous	IQATYVWIDGTGIGLR		1	A0A2R7X6B9	A0A2R7X6B9	0	2	0.6	0	1	1	88198138	176295549	176294865	3.88	0.00342	HCD	MS2	1709851	88844	464723	15438	091219_sh_MW_1.raw	F2	1.55	1	0.004854	0.04462
-5506	117810	True	High	Sequest HT (A2)	Unambiguous	GQDVLDTGFPIRIPVGSETLGR		1	A0A2R7VST6	A0A2R7VST6	1	3	0.1969	0	1	1	77641852	232724100	232723538	2.41	0.00187	HCD	MS2	1965709	61990	465912	15504	091219_sh_MW_1.raw	F2	1.27	1	0.004854	0.04304
-5506	58169	True	High	Sequest HT (A2)	Unambiguous	cDNNAQcIFVPDSK	C1(Carbamidomethyl); C7(Carbamidomethyl)	1	A0A2R7WXM7	A0A2R7WXM7	0	2	0.2464	0	1	1	83436517	166772307	166771522	4.71	0.00393	HCD	MS2	4838641	61741	342181	9120	091219_sh_MW_1.raw	F2	0.69	1	0.004854	0.04185
-5506	33823	True	High	Sequest HT (A2)	Unambiguous	SDYGIYncR	N7(Asn->Asp); C8(Carbamidomethyl)	1	A0A2R7W5D5	A0A2R7W5D5	0	2	0.4805	0	1	1	57473944	114847161	114846770	3.4	0.00195	HCD	MS2	3791315	25935	299582	6511	091219_sh_MW_1.raw	F2	0.77	1	0.004854	0.041
-5506	33833	True	High	Sequest HT (A2)	Unambiguous	DITcQVAYSR	C4(Carbamidomethyl)	1	A0A2R7WQP1	A0A2R7WQP1	0	2	0.3412	0	1	1	60678979	121257231	121256775	3.77	0.00228	HCD	MS2	2302896	23670	299587	6512	091219_sh_MW_1.raw	F2	0.85	1	0.004854	0.04052
-5506	33953	True	High	Sequest HT (A2)	Unambiguous	LVIVGDGAcGK	C9(Carbamidomethyl)	3	A0A2R7WZS0	A0A2R7WZS0; P48148; A0A2R7X021	0	2	0.6124	0	1	1	54479358	108857988	108857686	2.78	0.00151	HCD	MS2	4781425	21392	299688	6525	091219_sh_MW_1.raw	F2	1.29	1	0.004854	0.04439
-5506	65291	True	High	Sequest HT (A2)	Unambiguous	MNVLSDALK		1	A0A2R7WEM0	A0A2R7WEM0	0	2	0.3585	0	1	1	49576965	99053203	99052884	3.22	0.00159	HCD	MS2	2142512	23175	355009	9889	091219_sh_MW_1.raw	F2	1.06	1	0.005687	0.04778
-5506	82394	True	High	Sequest HT (A2)	Unambiguous	FELSAIPPAPR		1	P29843	P29843	0	2	0.0164	0	1	1	59933710	119766692	119766263	3.58	0.00214	HCD	MS2	0	70623	386859	11713	091219_sh_MW_1.raw	F2	1.22	1	0.005687	0.04981
-5506	81221	True	High	Sequest HT (A2)	Unambiguous	DGDVVQGSYSLAEADGSIR		4	A0A2R7X421	A0A2R7X422; A0A2R7X712; A0A2R7X421; A0A2R7X2N1	0	2	0.2639	0	1	1	96995898	193891069	193890394	3.48	0.00338	HCD	MS2	0	7718	384007	11582	091219_sh_MW_1.raw	F2	0.72	1	0.005687	0.04841
-5506	97695	True	High	Sequest HT (A2)	Unambiguous	VPVNVPVASPYPVPVPHPVPVEVER		1	A0A2R7WTF2	A0A2R7WTF2	0	3	0.3776	0	1	1	89183411	267348777	267347628	4.3	0.00383	HCD	MS2	4162336	36643	419085	13344	091219_sh_MW_1.raw	F2	0.98	1	0.005687	0.04883
-5506	59113	True	High	Sequest HT (A2)	Unambiguous	QALGIALETR		2	Q9V3P6	Q9V3P6; A0A2R7WLD3	0	2	0.5593	0	1	1	53631354	107161980	107161568	3.84	0.00206	HCD	MS2	3990353	31620	343924	9221	091219_sh_MW_1.raw	F2	1.18	1	0.005687	0.04768
-5506	99385	True	High	Sequest HT (A2)	Unambiguous	DINELSNSIYIPK		1	A0A2R7VQG8	A0A2R7VQG8	0	2	0.0792	0	1	1	75339923	150579119	150578460	4.37	0.00329	HCD	MS2	1213182	41126	422131	13521	091219_sh_MW_1.raw	F2	1.01	1	0.005687	0.04851
-5506	23917	True	High	Sequest HT (A2)	Unambiguous	QVSDEVGNVcEELSLMR	C10(Carbamidomethyl)	1	A0A2R7WKV1	A0A2R7WKV1	0	4	0.2342	0	1	1	49198355	196491237	196490520	3.65	0.00179	HCD	MS2	2383481	24510	278989	5402	091219_sh_MW_1.raw	F2	1.11	1	0.005687	0.04856
-5506	35838	True	High	Sequest HT (A2)	Unambiguous	FTENLMSR		1	A0A2R7W8X8	A0A2R7W8X8	0	2	0.0469	0	1	1	49924359	99747991	99747714	2.77	0.00138	HCD	MS2	3708201	28185	304565	6738	091219_sh_MW_1.raw	F2	0.64	1	0.005687	0.04749
-5506	89486	True	High	Sequest HT (A2)	Unambiguous	VLSAMELTGTFK		1	A0A2R7W829	A0A2R7W829	0	2	0.0952	0	1	1	64884979	129669231	129668680	4.25	0.00275	HCD	MS2	3698225	51944	401168	12463	091219_sh_MW_1.raw	F2	0.84	1	0.005687	0.04799
-5506	123909	True	High	Sequest HT (A2)	Unambiguous	QNAINIIFAVTESQR		1	A0A2R7WXW1	A0A2R7WXW1	0	3	0.5044	0	1	1	56864258	170391318	170390751	3.33	0.00189	HCD	MS2	0	44635	480352	16162	091219_sh_MW_1.raw	F2	1.13	1	0.005687	0.04903
-5506	28271	True	High	Sequest HT (A2)	Unambiguous	YFnGVTDR	N3(Asn->Asp)	1	A0A2R7W7F5	A0A2R7W7F5	0	2	0.12	0	1	1	48672626	97244524	97244214	3.19	0.00155	HCD	MS2	3345206	11724	286944	5888	091219_sh_MW_1.raw	F2	0.5	1	0.005687	0.04952
-5506	121064	True	High	Sequest HT (A2)	Unambiguous	EVLESIFGQFGK		1	A0A2R7VQJ7	A0A2R7VQJ7	0	2	0.3182	0	1	1	67735828	135370928	135370489	3.24	0.00219	HCD	MS2	1087925	77837	474109	15858	091219_sh_MW_1.raw	F2	0.88	1	0.005687	0.04984
-5506	128552	True	High	Sequest HT (A2)	Unambiguous	GLFIIDGnGILR	N8(Asn->Asp)	1	A0A2R7VRV4	A0A2R7VRV4	0	2	0.4316	0	1	1	64486896	128873064	128872596	3.63	0.00234	HCD	MS2	3103569	48869	490204	16657	091219_sh_MW_1.raw	F2	0.95	1	0.005687	0.04817
-5506	19937	True	High	Sequest HT (A2)	Unambiguous	HLPQLESIHR		1	A0A2R7WPX8	A0A2R7WPX8	0	3	0.0909	0	1	1	41056412	122967780	122967493	2.33	0.00096	HCD	MS2	6521551	28425	271951	4967	091219_sh_MW_1.raw	F2	0.88	1	0.005687	0.04935
-5506	18954	True	High	Sequest HT (A2)	Unambiguous	ADMVDHQQLMR		1	A0A2R7VRA4	A0A2R7VRA4	0	3	0	0	1	1	44854611	134362378	134361947	3.21	0.00144	HCD	MS2	2271976	6606	270347	4862	091219_sh_MW_1.raw	F2	0.66	1	0.005687	0.04766
-5506	12817	True	High	Sequest HT (A2)	Unambiguous	QSPSIVDcR	C8(Carbamidomethyl)	1	A0A2R7X918	A0A2R7X918	0	2	0.1404	0	1	1	53125781	106150835	106150442	3.7	0.00196	HCD	MS2	1825417	19733	256199	4180	091219_sh_MW_1.raw	F2	0.57	1	0.005687	0.04891
-5506	129492	True	High	Sequest HT (A2)	Unambiguous	LAMASIMDILK		1	A0A2R7X7Z4	A0A2R7X7Z4	0	2	0.4595	0	1	1	60333771	120566814	120566323	4.07	0.00246	HCD	MS2	2796426	277420	492895	16758	091219_sh_MW_1.raw	F2	1.11	1	0.005687	0.04823
-5506	40408	True	High	Sequest HT (A2)	Unambiguous	LKQEWDLAHTNLNDR		1	A0A2R7WWV1	A0A2R7WWV1	1	2	0.605	0	1	1	92697150	185293572	185293003	3.07	0.00284	HCD	MS2	0	98609	312915	7225	091219_sh_MW_1.raw	F2	2	1	0.005687	0.0479
-5506	101291	True	High	Sequest HT (A2)	Unambiguous	cGGVVFAAEQVLAR	C1(Carbamidomethyl)	1	A0A2R7X2M8	A0A2R7X2M8	0	2	0.2222	0	1	1	73888727	147676726	147676276	3.05	0.00225	HCD	MS2	1912243	25359	425766	13724	091219_sh_MW_1.raw	F2	0.72	1	0.005687	0.04803
-5506	47020	True	High	Sequest HT (A2)	Unambiguous	ILPcDNLDEAAR	C4(Carbamidomethyl)	1	A0A2R7X120	A0A2R7X120	0	2	0.1918	0	1	1	69384003	138667278	138666819	3.31	0.00229	HCD	MS2	1467832	21067	324010	7938	091219_sh_MW_1.raw	F2	0.73	1	0.005687	0.04964
-5506	43758	True	High	Sequest HT (A2)	Unambiguous	LGYLVGEDK		1	A0A2R7W1X2	A0A2R7W1X2	0	2	0.0492	0	1	1	49726807	99352886	99352514	3.74	0.00186	HCD	MS2	2253664	31680	318522	7585	091219_sh_MW_1.raw	F2	0.61	1	0.005687	0.04813
-5506	113970	True	High	Sequest HT (A2)	Unambiguous	IEMNTLVIDESIPTGGDFDGK		1	A0A2R7VZY2	A0A2R7VZY2	0	2	0.4967	0	1	1	112604541	225108354	225107985	1.64	0.00184	HCD	MS2	0	127345	457416	15095	091219_sh_MW_1.raw	F2	1.51	1	0.005687	0.04736
-5506	68541	True	High	Sequest HT (A2)	Unambiguous	VLQSGLcVSGLTInGAR	C7(Carbamidomethyl); N14(Asn->Asp)	1	P25158	P25158	0	2	0.2929	0	1	1	87346832	174592937	174592144	4.54	0.00396	HCD	MS2	1244068	121802	360431	10235	091219_sh_MW_1.raw	F2	1.4	1	0.005687	0.04973
-5506	43432	True	High	Sequest HT (A2)	Unambiguous	QVFLGGVDQK		1	A0A2R7VYH8	A0A2R7VYH8	0	2	0.2959	0	1	1	54580072	109059416	109058914	4.61	0.00251	HCD	MS2	2453895	2530	318071	7549	091219_sh_MW_1.raw	F2	0.98	1	0.005687	0.04951
-5506	70217	True	High	Sequest HT (A2)	Unambiguous	EIQNPELDLYDK		1	A0A2R7VR78	A0A2R7VR78	0	2	0.4395	0	1	1	73886694	147672661	147672167	3.35	0.00247	HCD	MS2	6536901	21036	363774	10412	091219_sh_MW_1.raw	F2	1.57	1	0.005687	0.04834
-5506	37137	True	High	Sequest HT (A2)	Unambiguous	FPNQYGQcPPGYR	C8(Carbamidomethyl)	1	A0A2R7X145	A0A2R7X145	0	2	0.178	0	1	1	79236078	158371428	158370597	5.25	0.00415	HCD	MS2	1234778	86929	306919	6875	091219_sh_MW_1.raw	F2	1.18	1	0.007477	0.0514
-5506	26375	True	High	Sequest HT (A2)	Unambiguous	NIQATDDGVYTcR	C12(Carbamidomethyl)	1	A0A2R7WJA1	A0A2R7WJA1	0	2	0.1111	0	1	1	75684283	151267839	151267473	2.42	0.00183	HCD	MS2	545864	35864	283546	5676	091219_sh_MW_1.raw	F2	0.81	1	0.007477	0.05036
-5506	88346	True	High	Sequest HT (A2)	Unambiguous	YFLDDLDR		2	P16378; A0A2R7WTE1	P16378; A0A2R7WTE1	0	2	0.6739	0	1	1	52875531	105650334	105649965	3.49	0.00185	HCD	MS2	4441399	20835	398873	12343	091219_sh_MW_1.raw	F2	0.92	2	0.007477	0.05061
-5506	28471	True	High	Sequest HT (A2)	Unambiguous	GATQQIVDEAER		1	A0A2R7VPP6	A0A2R7VPP6	0	2	0.24	0	1	1	65882782	131664836	131664408	3.25	0.00214	HCD	MS2	2125555	20640	287440	5909	091219_sh_MW_1.raw	F2	1.25	1	0.007477	0.05046
-5506	111977	True	High	Sequest HT (A2)	Unambiguous	LTSLPTALDLELTGK		1	A0A2R7WNF4	A0A2R7WNF4	0	2	0.4769	0	1	1	78645178	157189629	157188906	4.6	0.00361	HCD	MS2	6439894	70426	452243	14878	091219_sh_MW_1.raw	F2	1.3	1	0.007477	0.05153
-5506	31218	True	High	Sequest HT (A2)	Unambiguous	HGQLEAFGGYER		1	A0A2R7X4R4	A0A2R7X4R4	0	2	0.3684	0	1	1	68232556	136364385	136363894	3.6	0.00245	HCD	MS2	3299687	27396	292598	6216	091219_sh_MW_1.raw	F2	0.57	1	0.007477	0.05165
-5506	21567	True	High	Sequest HT (A2)	Unambiguous	YTVNDVTPDQK		1	A0A2R7W8Q4	A0A2R7W8Q4	0	2	0.3506	0	1	1	64031396	127962065	127961647	3.27	0.00209	HCD	MS2	0	49948	275045	5145	091219_sh_MW_1.raw	F2	0.77	1	0.007477	0.05025
-5506	118703	True	High	Sequest HT (A2)	Unambiguous	SNcNEVFFTPLcSDISDIcK	C3(Carbamidomethyl); C12(Carbamidomethyl); C19(Carbamidomethyl)	1	A0A2R7WMK8	A0A2R7WMK8	0	2	0.1935	0	1	1	120352808	240604888	240604104	3.26	0.00392	HCD	MS2	0	486372	467882	15601	091219_sh_MW_1.raw	F2	0.93	1	0.007477	0.05118
-5506	71106	True	High	Sequest HT (A2)	Unambiguous	EKADLSVQVLSLQER		1	A0A2R7W4X6	A0A2R7W4X6	1	3	0.4201	0	1	1	57231799	171493943	171493339	3.52	0.00201	HCD	MS2	2897157	22890	365178	10506	091219_sh_MW_1.raw	F2	1.69	1	0.007477	0.05131
-5506	70475	True	High	Sequest HT (A2)	Unambiguous	ADIGVAMGISGSDVSK		6	K0GG94	A0A2R7W1L1; K0GG94; A0A2R7W1L8; K0GEY3; I7LHP3; A0A2R7W600	0	2	0.268	0	1	1	75387970	150675212	150674683	3.51	0.00264	HCD	MS2	280044	22755	363991	10439	091219_sh_MW_1.raw	F2	0.97	1	0.007477	0.05158
-5506	8672	True	High	Sequest HT (A2)	Unambiguous	RQSGGGGPDEEADMAAEAR		1	A0A2R7W8V8	A0A2R7W8V8	1	2	0.4035	0	1	1	95241620	190382512	190381989	2.75	0.00261	HCD	MS2	5246896	271395	247029	3715	091219_sh_MW_1.raw	F2	0.57	1	0.007477	0.05214
-5506	36597	True	High	Sequest HT (A2)	Unambiguous	SLScGPTDcITVK	C4(Carbamidomethyl); C9(Carbamidomethyl)	1	A0A2R7WK57	A0A2R7WK57	0	2	0.253	0	1	1	71934204	143767681	143767123	3.88	0.00279	HCD	MS2	0	32236	306077	6818	091219_sh_MW_1.raw	F2	0.83	1	0.007477	0.05166
-5506	50614	True	High	Sequest HT (A2)	Unambiguous	NLNDEIAHQDELINK		2	P05661; A0A2R7W3G0	P05661; A0A2R7W3G0	0	3	0.3178	0	1	1	58929755	176587809	176587152	3.72	0.00219	HCD	MS2	0	19800	329557	8315	091219_sh_MW_1.raw	F2	1.07	2	0.007477	0.05193
-5506	80391	True	High	Sequest HT (A2)	Unambiguous	LLEDVHLESEETAHLLR		1	A0A2R7W4X6	A0A2R7W4X6	0	4	0.3707	0	1	1	50176697	200404604	200403964	3.19	0.0016	HCD	MS2	5412393	36270	381009	11484	091219_sh_MW_1.raw	F2	1.16	1	0.009752	0.05837
-5506	134257	True	High	Sequest HT (A2)	Unambiguous	GTGGALVLVLYDEIK		1	A0A2R7VYH8	A0A2R7VYH8	0	2	0.0968	0	1	1	77444025	154787322	154786794	3.41	0.00264	HCD	MS2	5722375	62224	503647	17263	091219_sh_MW_1.raw	F2	0.62	1	0.009752	0.05299
-5506	37047	True	High	Sequest HT (A2)	Unambiguous	DVDSAcVFHNVSSR	C6(Carbamidomethyl)	1	A0A2R7VXB3	A0A2R7VXB3	0	3	0.0169	0	1	1	53157782	159271891	159271218	4.22	0.00224	HCD	MS2	2823003	12219	306839	6866	091219_sh_MW_1.raw	F2	0.59	1	0.009752	0.05901
-5506	65151	True	High	Sequest HT (A2)	Unambiguous	SYNPAASQPAPLNADGTVAPTR		1	A0A2R7W524	A0A2R7W524	0	2	0.1782	0	1	1	109954639	219808550	219808363	0.85	0.00093	HCD	MS2	0	337196	354836	9874	091219_sh_MW_1.raw	F2	1.01	1	0.009752	0.06058
-5506	1426	True	High	Sequest HT (A2)	Unambiguous	VLAAGDHVINNK		1	A0A2R7WGT3	A0A2R7WGT3	0	2	0.3019	0	1	1	62584894	125069060	125068516	4.35	0.00272	HCD	MS2	4497707	11947	233085	2890	091219_sh_MW_1.raw	F2	1.06	1	0.009752	0.05366
-5506	132684	True	High	Sequest HT (A2)	Unambiguous	GTGGALVLVLYDEIK		1	A0A2R7VYH8	A0A2R7VYH8	0	2	0.3537	0	1	1	77444196	154787663	154786794	5.62	0.00435	HCD	MS2	7210307	75221	500307	17096	091219_sh_MW_1.raw	F2	0.82	1	0.009752	0.05972

## Sheet: beta2 Proteins
Proteins Unique Sequence ID	Checked	Accession	Description	Coverage [%]	# Peptides	# PSMs	# Unique Peptides	MW [kDa]	Score Sequest HT: Sequest HT
-4.47039e+18	True	P02572	Actin-42A OS=Drosophila melanogaster OX=7227 GN=Act42A PE=1 SV=3	45	14	47	5	41.8	4.2
-4.69234e+18	True	P10987	Actin-5C OS=Drosophila melanogaster OX=7227 GN=Act5C PE=1 SV=4	45	14	47	5	41.8	4.2
3.80061e+18	True	A0A2R7WDT7	Actin5Ca OS=Oncopeltus fasciatus OX=7536 GN=Actin5Ca PE=3 SV=1	42	13	45	4	40.9	4.2
5.90969e+18	True	A0A2R7WDS4	Actin5Cb OS=Oncopeltus fasciatus OX=7536 GN=Actin5Cb PE=3 SV=1	40	13	45	4	44	4.2
5.849e+18	True	A0A2R7VT24	Uncharacterized protein OS=Oncopeltus fasciatus OX=7536 GN=OFAS_OFAS002060 PE=3 SV=1	47	15	44	7	47.9	1.88
-5.86584e+18	True	A0A2R7W3X4	I/LWEQ domain-containing protein (Fragment) OS=Oncopeltus fasciatus OX=7536 GN=OFAS_OFAS003908 PE=4 SV=1	19	21	23	21	209.4	4.45
4.09827e+18	True	A0A2R7WVE9	Uncharacterized protein OS=Oncopeltus fasciatus OX=7536 GN=OFAS_OFAS014465 PE=4 SV=1	27	19	20	11	110	3.77
-5.83128e+18	True	A0A2R7WXM7	Uncharacterized protein OS=Oncopeltus fasciatus OX=7536 GN=OFAS_OFAS014881 PE=4 SV=1	37	12	20	12	53.7	3.45
4.54929e+18	True	A0A2R7W4X6	Myosin_tail_1 domain-containing protein OS=Oncopeltus fasciatus OX=7536 GN=OFAS_OFAS004366 PE=4 SV=1	34	14	19	14	61.5	3.99
9.07975e+17	True	A0A2R7VY20	Uncharacterized protein OS=Oncopeltus fasciatus OX=7536 GN=OFAS_OFAS001394 PE=4 SV=1	20	14	19	8	103.1	1.72
8.29626e+18	True	A0A2R7W4B3	Laminin A OS=Oncopeltus fasciatus OX=7536 GN=OFAS_OFAS025266 PE=4 SV=1	12	16	17	16	211.1	1.85
5.22212e+18	True	A0A2R7WXJ8	Cuticle Protein RR-2 62 OS=Oncopeltus fasciatus OX=7536 GN=OFAS_OFAS016874 PE=4 SV=1	24	4	16	3	25	2.01
-4.59361e+18	True	K0GG94	Sodium/potassium-transporting ATPase subunit alpha (Fragment) OS=Oncopeltus fasciatus OX=7536 PE=2 SV=1	20	15	15	3	109.1	1.66
3.54225e+18	True	P13395	Spectrin alpha chain OS=Drosophila melanogaster OX=7227 GN=alpha-Spec PE=1 SV=2	7	14	15	4	278.1	1.7
1.52557e+18	True	I7LHP3	Sodium/potassium-transporting ATPase subunit alpha (Fragment) OS=Oncopeltus fasciatus OX=7536 GN=K+ ATPase alpha subunit PE=2 SV=1	26	14	14	2	79.5	1.66
-3.75024e+18	True	P18091	Alpha-actinin, sarcomeric OS=Drosophila melanogaster OX=7227 GN=Actn PE=1 SV=2	13	9	12	3	107	1.72
3.77508e+18	True	A0A2R7WXC3	Cuticle Protein RR-2 63 OS=Oncopeltus fasciatus OX=7536 GN=OFAS_OFAS016875 PE=4 SV=1	36	4	12	1	21.6	2.01
-6.57551e+18	True	A0A2R7X5X7	Cuticle Protein RR-2 73 OS=Oncopeltus fasciatus OX=7536 GN=OFAS_OFAS018357 PE=4 SV=1	39	4	12	1	19.9	2.01
3.50754e+18	True	A0A2R7X4Y2	Cuticle Protein RR-2 72 OS=Oncopeltus fasciatus OX=7536 GN=OFAS_OFAS018356 PE=4 SV=1	25	3	11	1	24	2.01
-7.26887e+18	True	A0A2R7W1L1	Na+/K+ ATPase alpha subunit 1B (Fragment) OS=Oncopeltus fasciatus OX=7536 GN=OFAS_OFAS025028 PE=3 SV=1	18	11	11	1	92	1.66
1.51339e+18	True	K0GEY3	Sodium/potassium-transporting ATPase subunit alpha (Fragment) OS=Oncopeltus fasciatus OX=7536 PE=2 SV=1	15	11	11	1	110	1.66
1.37941e+18	True	A0A2R7VV77	Uncharacterized protein OS=Oncopeltus fasciatus OX=7536 GN=OFAS_OFAS000539 PE=3 SV=1	38	8	11	8	31.3	1.7
5.69071e+18	True	A0A2R7W8V8	Uncharacterized protein OS=Oncopeltus fasciatus OX=7536 GN=OFAS_OFAS008473 PE=4 SV=1	17	8	11	8	70.7	1.61
6.95753e+18	True	A0A2R7WE40	Uncharacterized protein OS=Oncopeltus fasciatus OX=7536 GN=OFAS_OFAS009416 PE=4 SV=1	28	8	11	6	50.2	1.7
7.55527e+18	True	A0A2R7W6P6	Myosin_tail_1 domain-containing protein OS=Oncopeltus fasciatus OX=7536 GN=OFAS_OFAS004367 PE=4 SV=1	24	8	10	8	54.1	5.01
-1.56156e+18	True	A0A2R7VQG8	H(+)-transporting two-sector ATPase OS=Oncopeltus fasciatus OX=7536 GN=OFAS_OFAS000728 PE=3 SV=1	21	8	9	5	68.2	2.32
2.73277e+18	True	A0A2R7W600	Na+/K+ ATPase alpha subunit 1C-RA (Fragment) OS=Oncopeltus fasciatus OX=7536 GN=OFAS_OFAS006682 PE=4 SV=1	14	9	9	1	90.9	1.66
5.80536e+17	True	A0A2R7W1L8	Na+/K+ ATPase alpha subunit 1C-RB (Fragment) OS=Oncopeltus fasciatus OX=7536 GN=OFAS_OFAS006682 PE=4 SV=1	14	9	9	1	91	1.66
8.9658e+18	True	A0A2R7WYX9	Tubulin beta chain OS=Oncopeltus fasciatus OX=7536 GN=OFAS_OFAS013350 PE=3 SV=1	15	5	9	5	54.9	3.99
4.93762e+18	True	Q24560	Tubulin beta-1 chain OS=Drosophila melanogaster OX=7227 GN=betaTub56D PE=1 SV=2	16	5	9	5	50.1	3.99
-7.94978e+18	True	A0A2R7VRQ1	Cuticle Protein RR-2 2 OS=Oncopeltus fasciatus OX=7536 GN=OFAS_OFAS001127 PE=4 SV=1	66	6	8	4	16.6	2.52
4.03765e+17	True	A0A2R7X3F1	Cuticular protein RR-2 motif 5 OS=Oncopeltus fasciatus OX=7536 GN=OFAS_OFAS017679 PE=4 SV=1	37	4	8	2	20.2	2.01
-4.19863e+18	True	A0A2R7X0N3	Superoxide dismutase [Cu-Zn] OS=Oncopeltus fasciatus OX=7536 GN=OFAS_OFAS016914 PE=3 SV=1	31	5	8	5	23.5	1.62
-8.30579e+18	True	P61857	Tubulin beta-2 chain OS=Drosophila melanogaster OX=7227 GN=betaTub85D PE=1 SV=1	13	4	8	4	49.8	3.99
2.79806e+18	True	A0A2R7X8Y3	Uncharacterized protein (Fragment) OS=Oncopeltus fasciatus OX=7536 GN=OFAS_OFAS018534 PE=4 SV=1	15	6	8	6	68	1.67
-6.12416e+18	True	A0A2R7VUT8	Uncharacterized protein OS=Oncopeltus fasciatus OX=7536 GN=OFAS_OFAS003701 PE=3 SV=1	9	4	8	4	66.4	3.99
8.233e+17	True	A0A2R7WEX3	Uncharacterized protein OS=Oncopeltus fasciatus OX=7536 GN=OFAS_OFAS009418 PE=4 SV=1	48	6	8	6	20.9	1.68
5.0328e+18	True	A0A2R7WUS8	Uncharacterized protein OS=Oncopeltus fasciatus OX=7536 GN=OFAS_OFAS012501 PE=3 SV=1	37	6	8	6	29.3	1.67
-9.95798e+17	True	A0A2R7X274	Cuticle protein RR-1 22 OS=Oncopeltus fasciatus OX=7536 GN=OFAS_OFAS017321 PE=4 SV=1	24	4	7	4	23.6	3.79
8.15078e+18	True	A0A2R7X5B2	Cuticle protein RR-1 27 (Fragment) OS=Oncopeltus fasciatus OX=7536 GN=CPR RR-1 27 PE=4 SV=1	16	5	7	3	53.9	2.03
5.07544e+18	True	A0A2R7VPH0	GH18 domain-containing protein OS=Oncopeltus fasciatus OX=7536 GN=OFAS_OFAS000716 PE=4 SV=1	35	4	7	4	22	1.65
8.47539e+18	True	A0A2R7WCZ9	Tubulin alpha chain OS=Oncopeltus fasciatus OX=7536 GN=OFAS_OFAS007549 PE=3 SV=1	20	6	7	1	50	3.76
7.96861e+17	True	A0A2R7WES2	Tubulin alpha chain OS=Oncopeltus fasciatus OX=7536 GN=OFAS_OFAS008079 PE=3 SV=1	20	6	7	1	50	1.91
-8.41138e+18	True	P06603	Tubulin alpha-1 chain OS=Drosophila melanogaster OX=7227 GN=alphaTub84B PE=1 SV=1	20	6	7	1	49.9	3.76
-9.06672e+18	True	P06605	Tubulin alpha-3 chain OS=Drosophila melanogaster OX=7227 GN=alphaTub84D PE=2 SV=1	20	6	7	1	49.9	3.76
3.50775e+18	True	A0A2R7WJG7	Uncharacterized protein OS=Oncopeltus fasciatus OX=7536 GN=OFAS_OFAS010589 PE=4 SV=1	17	7	7	7	70	2.07
2.62568e+18	True	A0A2R7X394	Annexin OS=Oncopeltus fasciatus OX=7536 GN=OFAS_OFAS016970 PE=3 SV=1	14	5	6	5	63.1	2.36
4.18297e+17	True	A0A2R7W524	Uncharacterized protein OS=Oncopeltus fasciatus OX=7536 GN=OFAS_OFAS007230 PE=4 SV=1	12	3	6	3	54.3	2.67
-3.36491e+18	True	A0A2R7WK77	Dihydrolipoyllysine-residue succinyltransferase component of 2-oxoglutarate dehydrogenase complex, mitochondrial OS=Oncopeltus fasciatus OX=7536 GN=OFAS_OFAS011432 PE=3 SV=1	17	5	5	5	50.4	1.65
-3.70102e+18	True	A0A2R7WZB9	Heat shock cognate 70-1 OS=Oncopeltus fasciatus OX=7536 GN=Hsc70-1 PE=3 SV=1	9	4	5	2	71.4	1.62
-5.86628e+18	True	A0A2R7WJV0	PH domain-containing protein OS=Oncopeltus fasciatus OX=7536 GN=OFAS_OFAS010997 PE=3 SV=1	14	5	5	5	80.6	1.73
-9.15697e+18	True	A0A2R7W7Z0	RL10P_insert domain-containing protein OS=Oncopeltus fasciatus OX=7536 GN=OFAS_OFAS007355 PE=3 SV=1	19	4	5	4	39	1.67
3.11979e+18	True	A0A2R7WXF9	Tubulin beta chain OS=Oncopeltus fasciatus OX=7536 GN=OFAS_OFAS016035 PE=3 SV=1	6	2	5	2	49.8	1.82
-4.60232e+18	True	A0A2R7WPX8	Uncharacterized protein OS=Oncopeltus fasciatus OX=7536 GN=OFAS_OFAS011515 PE=3 SV=1	18	5	5	5	52.4	1.91
8.29869e+18	True	P48602	V-type proton ATPase catalytic subunit A isoform 1 OS=Drosophila melanogaster OX=7227 GN=Vha68-1 PE=2 SV=2	9	4	5	1	68.3	2.32
-8.71021e+18	True	A0A2R7WWP8	Alkaline phosphatase OS=Oncopeltus fasciatus OX=7536 GN=OFAS_OFAS013185 PE=3 SV=1	8	4	4	4	57.8	3.5
5.12857e+18	True	A0A2R7W1U4	ELFV_dehydrog_N domain-containing protein OS=Oncopeltus fasciatus OX=7536 GN=OFAS_OFAS006178 PE=3 SV=1	25	3	4	2	16.3	1.77
7.66833e+17	True	P11147	Heat shock 70 kDa protein cognate 4 OS=Drosophila melanogaster OX=7227 GN=Hsc70-4 PE=1 SV=3	7	3	4	1	71.1	1.62
-4.23033e+18	True	A0A2R7W2B5	Oxoglutarate dehydrogenase (succinyl-transferring) OS=Oncopeltus fasciatus OX=7536 GN=OFAS_OFAS006413 PE=3 SV=1	10	4	4	4	81.2	1.6
-8.30311e+18	True	A0A2R7WUY9	P-element somatic inhibitor OS=Oncopeltus fasciatus OX=7536 GN=OFAS_OFAS015183 PE=4 SV=1	7	4	4	4	66.4	2.32
-2.566e+18	True	A0A2R7X9C9	Tubulin domain-containing protein (Fragment) OS=Oncopeltus fasciatus OX=7536 GN=OFAS_OFAS019571 PE=3 SV=1	31	1	4	1	6.4	1.82
-4.10931e+18	True	A0A2R7VR14	Uncharacterized protein OS=Oncopeltus fasciatus OX=7536 GN=OFAS_OFAS000975 PE=3 SV=1	8	4	4	3	81.3	1.62
-2.88773e+18	True	A0A2R7W0K8	Uncharacterized protein OS=Oncopeltus fasciatus OX=7536 GN=OFAS_OFAS004586 PE=4 SV=1	9	4	4	4	82.5	1.98
-2.40873e+18	True	A0A2R7WYN8	Uncharacterized protein OS=Oncopeltus fasciatus OX=7536 GN=OFAS_OFAS014916 PE=4 SV=1	12	3	4	3	34.7	1.73
5.77426e+18	True	Q27331	V-type proton ATPase catalytic subunit A isoform 2 OS=Drosophila melanogaster OX=7227 GN=Vha68-2 PE=1 SV=2	9	4	4	2	68.3	2.32
8.38466e+18	True	A0A2R7WM39	40S ribosomal protein S12 OS=Oncopeltus fasciatus OX=7536 GN=OFAS_OFAS009240 PE=3 SV=1	19	2	3	2	15.2	1.73
7.83928e+18	True	A0A2R7VXE4	CCT-theta OS=Oncopeltus fasciatus OX=7536 GN=OFAS_OFAS003059 PE=3 SV=1	10	3	3	3	58.7	2.25
3.02722e+18	True	A0A2R7WBL9	Coatomer subunit alpha OS=Oncopeltus fasciatus OX=7536 GN=OFAS_OFAS007090 PE=4 SV=1	3	2	3	2	136.6	2.2
-8.41357e+18	True	A0A2R7WLW6	Collagen IV NC1 domain-containing protein OS=Oncopeltus fasciatus OX=7536 GN=OFAS_OFAS010534 PE=4 SV=1	8	3	3	3	51.3	1.68
3.45305e+18	True	A0A2R7VQF9	Cytochrome c oxidase polypeptide Va OS=Oncopeltus fasciatus OX=7536 GN=OFAS_OFAS000628 PE=3 SV=1	32	3	3	3	17.1	3.71
3.21705e+18	True	A0A2R7WQ20	Laminin N-terminal domain-containing protein OS=Oncopeltus fasciatus OX=7536 GN=OFAS_OFAS012004 PE=4 SV=1	25	3	3	3	27.2	1.77
1.5999e+18	True	A0A2R7W651	Protein quiver OS=Oncopeltus fasciatus OX=7536 GN=OFAS_OFAS005458 PE=3 SV=1	15	2	3	2	17	1.83
-2.74311e+18	True	A0A2R7X405	Tubulin alpha chain OS=Oncopeltus fasciatus OX=7536 GN=OFAS_OFAS017065 PE=3 SV=1	11	3	3	1	49.8	1.85
5.4165e+18	True	A0A2R7W993	Uncharacterized protein (Fragment) OS=Oncopeltus fasciatus OX=7536 GN=OFAS_OFAS008472 PE=4 SV=1	37	3	3	3	16.6	2.01
-3.10564e+18	True	A0A2R7W932	Uncharacterized protein OS=Oncopeltus fasciatus OX=7536 GN=OFAS_OFAS007148 PE=4 SV=1	27	3	3	3	16.2	1.65
-3.91017e+18	True	A0A2R7WJ15	Uncharacterized protein OS=Oncopeltus fasciatus OX=7536 GN=OFAS_OFAS009351 PE=3 SV=1	6	3	3	3	70.6	1.62
4.29646e+18	True	A0A2R7X0K8	Uncharacterized protein OS=Oncopeltus fasciatus OX=7536 GN=OFAS_OFAS016779 PE=3 SV=1	48	2	3	2	8.4	2.33
7.3437e+18	True	A0A2R7WJ99	Cytochrome c domain-containing protein OS=Oncopeltus fasciatus OX=7536 GN=OFAS_OFAS008915 PE=3 SV=1	6	1	2	1	34.5	2.17
-1.55009e+18	True	A0A2R7W2L1	FERM domain-containing protein OS=Oncopeltus fasciatus OX=7536 GN=OFAS_OFAS003909 PE=4 SV=1	8	2	2	2	45.8	1.69
4.74478e+18	True	A0A2R7WUJ9	Lethal 2 essential for life OS=Oncopeltus fasciatus OX=7536 GN=l(2)efl PE=3 SV=1	23	2	2	2	20.5	1.61
-9.10049e+18	True	A0A2R7WBN5	Uncharacterized protein OS=Oncopeltus fasciatus OX=7536 GN=OFAS_OFAS007887 PE=4 SV=1	1	2	2	2	264.8	1.76
3.06382e+17	True	A0A2R7WZ41	AMP-binding domain-containing protein (Fragment) OS=Oncopeltus fasciatus OX=7536 GN=OFAS_OFAS016987 PE=4 SV=1	6	1	1	1	24.9	2.12
-9.03263e+18	True	A0A2R7WI28	Ankyrin_rpt-contain_dom domain-containing protein OS=Oncopeltus fasciatus OX=7536 GN=OFAS_OFAS009899 PE=4 SV=1	6	1	1	1	32.4	1.63
-5.19373e+18	True	P08120	Collagen alpha-1(IV) chain OS=Drosophila melanogaster OX=7227 GN=Col4a1 PE=1 SV=3	1	1	1	1	174.2	1.68
6.48686e+18	True	A0A2R7WE83	G protein gamma domain-containing protein OS=Oncopeltus fasciatus OX=7536 GN=OFAS_OFAS008799 PE=3 SV=1	17	1	1	1	8.4	1.98
1.49848e+18	True	A0A2R7X019	NADH dehydrogenase [ubiquinone] flavoprotein 1, mitochondrial OS=Oncopeltus fasciatus OX=7536 GN=OFAS_OFAS016713 PE=3 SV=1	4	1	1	1	54.8	2.09
-7.79072e+18	True	A0A2R7X7Q7	PHB domain-containing protein OS=Oncopeltus fasciatus OX=7536 GN=OFAS_OFAS018899 PE=3 SV=1	6	1	1	1	28	1.62
-6.2855e+17	True	A0A2R7WMN1	Transgelin OS=Oncopeltus fasciatus OX=7536 GN=OFAS_OFAS013105 PE=3 SV=1	7	1	1	1	20.3	1.64
-2.52681e+18	True	A0A2R7VN53	Uncharacterized protein (Fragment) OS=Oncopeltus fasciatus OX=7536 GN=OFAS_OFAS000075 PE=4 SV=1	3	1	1	1	65.3	1.77
-4.88931e+18	True	A0A2R7WR75	Uncharacterized protein (Fragment) OS=Oncopeltus fasciatus OX=7536 GN=OFAS_OFAS012130 PE=4 SV=1	5	1	1	1	41.8	1.85
-5.40268e+18	True	A0A2R7WL28	Uncharacterized protein (Fragment) OS=Oncopeltus fasciatus OX=7536 GN=OFAS_OFAS013161 PE=4 SV=1	2	1	1	1	127.1	1.96
-5.49329e+18	True	A0A2R7VSU0	Uncharacterized protein OS=Oncopeltus fasciatus OX=7536 GN=OFAS_OFAS000899 PE=4 SV=1	14	1	1	1	9.7	1.89
6.09477e+18	True	A0A2R7WVW0	Uncharacterized protein OS=Oncopeltus fasciatus OX=7536 GN=OFAS_OFAS015349 PE=3 SV=1	8	1	1	1	24.5	1.64

## Sheet: beta2 junction
Protein	Species	Coverage [%]	# Peptides	# PSMs	# Unique Peptides	MW [kDa]	Score Sequest HT: Sequest HT	Task
Actin-5C	Drosophila melanogaster	45	14	47	5	41.8	4.2	highly conserved proteins, involved in various types of cell motility, cytoskeleton structure, cell mobility, chromosome movement, muscle contraction, maintenance of protein location in cells
Actin5Ca	Oncopeltus fasciatus	42	13	45	4	40.9	4.2	highly conserved proteins, involved in various types of cell motility, cytoskeleton structure, cell mobility, chromosome movement, muscle contraction, maintenance of protein location in cells
Actin5Cb	Oncopeltus fasciatus	40	13	45	4	44	4.2	highly conserved proteins, involved in various types of cell motility, cytoskeleton structure, cell mobility, chromosome movement, muscle contraction, maintenance of protein location in cells
spectrin alpha chain	Drosophila melanogaster	7	14	15	4	278.1	1.7	involved in plasma membrane organization
Ankyrin_rpt-contain_dom domain-containing protein	Oncopeltus fasciatus	6	1	1	1	32.4	1.63	involved in plasma membrane organization

## Sheet: beta2 PSMs
PSMs Workflow ID	PSMs Peptide ID	Checked	Confidence	Identifying Node	PSM Ambiguity	Annotated Sequence	Modifications	# Proteins	Master Protein Accessions	Protein Accessions	# Missed Cleavages	Charge	DeltaScore	DeltaCn	Rank	Search Engine Rank	m/z [Da]	MH+ [Da]	Theo. MH+ [Da]	DeltaM [ppm]	Deltam/z [Da]	Activation Type	MS Order	Isolation Interference [%]	Ion Inject Time [ms]	RT [min]	First Scan	Spectrum File	File ID	XCorr	# Protein Groups	Percolator q-Value	Percolator PEP
-5515	19	True	High	Sequest HT (A2)	Unambiguous	DSYVGDEAQSK		9	A0A2R7VXG7; P10987; A0A2R7VT24	P53501; A0A2R7VXG7; P10987; P02572; P10981; A0A2R7WDT7; A0A2R7VT24; A0A2R7WDS4; P83967	0	2	0.5652	0	1	1	59976740	119852751	119852224	4.4	0.00264	HCD	MS2	1461469	1000000	101190	1208	091219_sh_MW_2.raw	F3	0.69	3	0.00129	0.01187
-5515	85188	True	High	Sequest HT (A2)	Unambiguous	DHPPLLDYLK		1	A0A2R7WA51	A0A2R7WA51	0	2	0.3375	0	1	1	60582910	121065093	121064665	3.53	0.00214	HCD	MS2	2118371	36270	397175	12095	091219_sh_MW_2.raw	F3	0.8	1	0.00129	0.001651
-5515	85218	True	High	Sequest HT (A2)	Unambiguous	IVEYTADPVnGFNAVVHR	N10(Asn->Asp)	1	A0A2R7X553	A0A2R7X553	0	2	0.2558	0	1	1	100150916	200201103	200200287	4.08	0.00408	HCD	MS2	0	77919	397204	12098	091219_sh_MW_2.raw	F3	1.29	1	0.00129	0.003096
-5515	85348	True	High	Sequest HT (A2)	Unambiguous	DAGTISGLNVLR		1	A0A2R7WZB9	A0A2R7WZB9	0	2	0.4651	0	1	1	60834064	121567400	121566918	3.97	0.00241	HCD	MS2	3309609	20116	397527	12112	091219_sh_MW_2.raw	F3	0.86	1	0.00129	0.003699
-5515	85771	True	High	Sequest HT (A2)	Unambiguous	GVVDSEDLPLNISR		3	A0A2R7VW32	P02828; A0A2R7W3A5; A0A2R7VW32	0	2	0.3617	0	1	1	75740161	151379595	151378566	6.79	0.00514	HCD	MS2	2234035	16348	398283	12157	091219_sh_MW_2.raw	F3	0.94	1	0.00129	0.004078
-5515	85961	True	High	Sequest HT (A2)	Unambiguous	HPDLETIPNLEVIK		1	A0A2R7VTN7	A0A2R7VTN7	0	2	0.3418	0	1	1	80944983	161789238	161788465	4.78	0.00387	HCD	MS2	0	33690	398742	12177	091219_sh_MW_2.raw	F3	0.79	1	0.00129	0.004433
-5515	86071	True	High	Sequest HT (A2)	Unambiguous	IDSITAQNVQDVMMR		1	A0A2R7VZH2	A0A2R7VZH2	0	2	0.2526	0	1	1	86092493	172084258	172083567	4.02	0.00346	HCD	MS2	0	33195	398973	12189	091219_sh_MW_2.raw	F3	0.95	1	0.00129	0.01888
-5515	86151	True	High	Sequest HT (A2)	Unambiguous	AGAIAPcPVIIPAQNTGLGPEK	C7(Carbamidomethyl)	1	A0A2R7W7Z0	A0A2R7W7Z0	0	3	0.5027	0	1	1	72539551	217417197	217416380	3.76	0.00272	HCD	MS2	0	64509	399071	12197	091219_sh_MW_2.raw	F3	1.83	1	0.00129	0.001669
-5515	86201	True	High	Sequest HT (A2)	Unambiguous	SVTESINSLVDVcTSAAPGQK	C13(Carbamidomethyl)	1	A0A2R7W3X4	A0A2R7W3X4	0	2	0.2819	0	1	1	108203748	216306767	216305979	3.65	0.00394	HCD	MS2	407197	161981	399157	12202	091219_sh_MW_2.raw	F3	1.49	1	0.00129	0.0003207
-5515	86231	True	High	Sequest HT (A2)	Unambiguous	NLAFFSTNAVEGTAK		9	K0GG94; K0GEY3; K0GLZ6	A0A2R7W1L1; A0A5C0C973; A0A2R7W1T5; K0GG94; P13607; A0A2R7WE87; K0GEY3; I7LHP3; K0GLZ6	0	2	0.0811	0	1	1	78540137	156979546	156979075	3	0.00236	HCD	MS2	0	49073	399185	12205	091219_sh_MW_2.raw	F3	0.74	3	0.00129	0.009131
-5515	86321	True	High	Sequest HT (A2)	Unambiguous	AGAIAPcPVIIPAQNTGLGPEK	C7(Carbamidomethyl)	1	A0A2R7W7Z0	A0A2R7W7Z0	0	2	0.202	0	1	1	108758765	217416802	217416380	1.94	0.00211	HCD	MS2	0	75215	399405	12215	091219_sh_MW_2.raw	F3	0.99	1	0.00129	0.001439
-5515	86401	True	High	Sequest HT (A2)	Unambiguous	IDDNLQVQSILR		1	A0A2R7W2M3	A0A2R7W2M3	0	2	0.4138	0	1	1	70739166	141377605	141376962	4.55	0.00322	HCD	MS2	0	36270	399630	12223	091219_sh_MW_2.raw	F3	1.45	1	0.00129	0.008022
-5515	86545	True	High	Sequest HT (A2)	Unambiguous	GVLGEPTQPASAGGFQGPFTR		1	A0A2R7W163	A0A2R7W163	0	3	0.1046	0	1	1	69201978	207404477	207403523	4.6	0.00318	HCD	MS2	0	36270	399933	12240	091219_sh_MW_2.raw	F3	1.53	1	0.00129	0.002227
-5515	86565	True	High	Sequest HT (A2)	Unambiguous	DGDVVQGSYSLIEPDGSR		5	A0A2R7X5X7; A0A2R7X3F1; A0A2R7WXC3; A0A2R7WXJ8	A0A2R7X5X7; A0A2R7X3F1; A0A2R7X4Y2; A0A2R7WXC3; A0A2R7WXJ8	0	3	0.5622	0	1	1	63196771	189388858	189388248	3.23	0.00204	HCD	MS2	5283231	34783	399965	12242	091219_sh_MW_2.raw	F3	2.01	4	0.00129	0.09744
-5515	86868	True	High	Sequest HT (A2)	Unambiguous	LLAPAVAAAPIYASAPAK		1	A0A2R7WWF5	A0A2R7WWF5	0	2	0.6	0	1	1	84799860	169498992	169498397	3.51	0.00297	HCD	MS2	6839518	35940	400682	12275	091219_sh_MW_2.raw	F3	1.15	1	0.00129	0.006499
-5515	87198	True	High	Sequest HT (A2)	Unambiguous	TDGFEIALEPR		1	A0A2R7X2Q1	A0A2R7X2Q1	0	2	0.5096	0	1	1	62431903	124763078	124762664	3.32	0.00207	HCD	MS2	0	32299	401694	12310	091219_sh_MW_2.raw	F3	1.04	1	0.00129	0.0004714
-5515	87408	True	High	Sequest HT (A2)	Unambiguous	TFQTVVLDPEGETQIDPK		1	A0A2R7VSP4	A0A2R7VSP4	0	2	0.2222	0	1	1	100901306	201701885	201701243	3.18	0.00321	HCD	MS2	1837851	65298	402184	12332	091219_sh_MW_2.raw	F3	1.08	1	0.00129	0.0014
-5515	87428	True	High	Sequest HT (A2)	Unambiguous	AYASPLLAHAPVAAPVLAAR		1	A0A2R7WXJ8	A0A2R7WXJ8	0	2	0.1	0	1	1	98006573	195912419	195911744	3.45	0.00338	HCD	MS2	116378	64820	402213	12334	091219_sh_MW_2.raw	F3	0.8	1	0.00129	0.0139
-5515	87838	True	High	Sequest HT (A2)	Unambiguous	VSLYPSSPVEEmEFTAYK	M12(Oxidation)	1	A0A2R7W3H7	A0A2R7W3H7	0	2	0.0167	0	1	1	104699597	209298467	209297835	3.02	0.00316	HCD	MS2	1642511	82353	402762	12376	091219_sh_MW_2.raw	F3	0.6	1	0.00129	0.008967
-5515	87948	True	High	Sequest HT (A2)	Unambiguous	DDTPVNYEQAENLIK		1	A0A2R7X9R7	A0A2R7X9R7	0	2	0.5606	0	1	1	87492383	174884038	174883373	3.8	0.00332	HCD	MS2	2461004	37964	402968	12388	091219_sh_MW_2.raw	F3	1.32	1	0.00129	0.01208
-5515	88338	True	High	Sequest HT (A2)	Unambiguous	LADLENEMEEVAAR		1	A0A2R7X6F2	A0A2R7X6F2	0	2	0.0918	0	1	1	79538007	158975286	158974756	3.33	0.00265	HCD	MS2	1453039	30460	403820	12429	091219_sh_MW_2.raw	F3	0.98	1	0.00129	0.003855
-5515	88368	True	High	Sequest HT (A2)	Unambiguous	DSFDNIWK		1	A0A2R7W2W7	A0A2R7W2W7	0	2	0.0722	0	1	1	51274152	102447576	102447344	2.26	0.00116	HCD	MS2	8933601	102862	403866	12432	091219_sh_MW_2.raw	F3	0.97	1	0.00129	0.002425
-5515	88801	True	High	Sequest HT (A2)	Unambiguous	ADLSVQVLSLQER		1	A0A2R7W4X6	A0A2R7W4X6	0	2	0.4932	0	1	1	72940411	145780095	145779583	3.51	0.00256	HCD	MS2	4237209	36270	404719	12478	091219_sh_MW_2.raw	F3	1.48	1	0.00129	0.002505
-5515	89011	True	High	Sequest HT (A2)	Unambiguous	MVELGVYTDITR		1	A0A2R7WM92	A0A2R7WM92	0	2	0.5493	0	1	1	69886340	139671953	139671408	3.9	0.00273	HCD	MS2	2581432	26640	405157	12501	091219_sh_MW_2.raw	F3	1.42	1	0.00129	0.01375
-5515	89081	True	High	Sequest HT (A2)	Unambiguous	SLVPLWcR	C7(Carbamidomethyl)	1	A0A2R7VQM5	A0A2R7VQM5	0	2	0.5152	0	1	1	51578094	103055461	103055025	4.24	0.00218	HCD	MS2	0	38658	405216	12508	091219_sh_MW_2.raw	F3	0.99	1	0.00129	0.01219
-5515	89676	True	High	Sequest HT (A2)	Unambiguous	LIQLLEEYPK		1	A0A2R7W7Z0	A0A2R7W7Z0	0	2	0.5928	0	1	1	62336035	124571343	124570892	3.62	0.00226	HCD	MS2	101244	35730	406585	12574	091219_sh_MW_2.raw	F3	1.67	1	0.00129	0.0007459
-5515	89858	True	High	Sequest HT (A2)	Unambiguous	DLASVQNLIK		1	A0A2R7WVE9	A0A2R7WVE9	0	2	0.1481	0	1	1	55082104	110063481	110063100	3.46	0.00191	HCD	MS2	298138	11798	406859	12594	091219_sh_MW_2.raw	F3	0.81	1	0.00129	0.003851
-5515	89880	True	High	Sequest HT (A2)	Unambiguous	nQFTAGLGLR	N1(Asn->Asp)	1	A0A2R7X4R4	A0A2R7X4R4	0	2	0.5244	0	1	1	53928961	107757195	107756873	2.98	0.00161	HCD	MS2	5448697	36270	406883	12597	091219_sh_MW_2.raw	F3	0.82	1	0.00129	0.00582
-5515	85168	True	High	Sequest HT (A2)	Unambiguous	LLGSLASQDDAVMLQR		1	A0A2R7W7R5	A0A2R7W7R5	0	2	0.3576	0	1	1	85895441	171690154	171689490	3.87	0.00332	HCD	MS2	5620084	32111	397145	12093	091219_sh_MW_2.raw	F3	1.51	1	0.00129	0.006141
-5515	85038	True	High	Sequest HT (A2)	Unambiguous	NTMDDLPIPSGSWETHYK		1	A0A2R7WNG3	A0A2R7WNG3	0	2	0.3173	0	1	1	104598291	209095854	209094878	4.67	0.00488	HCD	MS2	3178181	52397	396861	12079	091219_sh_MW_2.raw	F3	1.04	1	0.00129	0.01271
-5515	84728	True	High	Sequest HT (A2)	Unambiguous	TALAIDTIINQK		2	A0A2R7W0K4	A0A2R7W0K4; P35381	0	2	0.3263	0	1	1	65087964	130075200	130074709	3.77	0.00245	HCD	MS2	4069396	36270	396317	12047	091219_sh_MW_2.raw	F3	0.95	1	0.00129	0.001559
-5515	84638	True	High	Sequest HT (A2)	Unambiguous	IVEYTADPVNGFnAVVHR	N13(Asn->Asp)	1	A0A2R7X553	A0A2R7X553	0	3	0.0156	0	1	1	66800861	200201126	200200287	4.2	0.0028	HCD	MS2	6179457	25815	396212	12037	091219_sh_MW_2.raw	F3	1.28	1	0.00129	0.007176
-5515	79989	True	High	Sequest HT (A2)	Unambiguous	TVEYTADPVnGFNAVVHR	N10(Asn->Asp)	4	A0A2R7VRX4; A0A2R7X3F1	A0A2R7VRX4; A0A2R7X473; A0A2R7X3F1; A0A2R7X2M0	0	3	0.208	0	1	1	66399731	198997739	198996648	5.48	0.00364	HCD	MS2	4178947	60961	387025	11538	091219_sh_MW_2.raw	F3	1.25	2	0.00129	0.008182
-5515	80219	True	High	Sequest HT (A2)	Unambiguous	McSLDAHcTAEScIcNEGFVGDGFVcEK	C2(Carbamidomethyl); C8(Carbamidomethyl); C13(Carbamidomethyl); C15(Carbamidomethyl); C26(Carbamidomethyl)	1	A0A2R7WXM7	A0A2R7WXM7	0	3	0.6159	0	1	1	108510205	325329160	325328217	2.9	0.00314	HCD	MS2	0	36270	387482	11564	091219_sh_MW_2.raw	F3	1.64	1	0.00129	0.01032
-5515	80229	True	High	Sequest HT (A2)	Unambiguous	FAAIVSFESGAR		1	A0A2R7W3H7	A0A2R7W3H7	0	2	0.2162	0	1	1	62782983	125465239	125464771	3.73	0.00234	HCD	MS2	8283292	27416	387489	11565	091219_sh_MW_2.raw	F3	0.74	1	0.00129	0.05028
-5515	80681	True	High	Sequest HT (A2)	Unambiguous	SKEDFnGNSMPVYDINLR	N6(Asn->Asp)	1	A0A2R7WJV0	A0A2R7WJV0	1	3	0.0545	0	1	1	70066345	209997580	209997025	2.65	0.00185	HCD	MS2	3793365	34660	388564	11614	091219_sh_MW_2.raw	F3	1.1	1	0.00129	0.002033
-5515	80831	True	High	Sequest HT (A2)	Unambiguous	DDNHALTSTPIVFDTPR		1	A0A2R7WZH9	A0A2R7WZH9	0	3	0.1182	0	1	1	63364923	189893314	189892428	4.67	0.00295	HCD	MS2	0	22485	388815	11630	091219_sh_MW_2.raw	F3	1.1	1	0.00129	0.002372
-5515	81599	True	High	Sequest HT (A2)	Unambiguous	IVEYTADPVnGFNAVVHR	N10(Asn->Asp)	1	A0A2R7X553	A0A2R7X553	0	3	0.2143	0	1	1	66800830	200201035	200200287	3.74	0.00249	HCD	MS2	2477194	25485	390153	11712	091219_sh_MW_2.raw	F3	1.26	1	0.00129	0.003824
-5515	81755	True	High	Sequest HT (A2)	Unambiguous	VGINYQPPTVVPGGDLAK		7	P06605; A0A2R7WES2	P06605; A0A2R7X5Q9; P06603; A0A2R7X405; P06604; A0A2R7WES2; A0A2R7WCZ9	0	2	0.4066	0	1	1	91299976	182499224	182498542	3.73	0.00341	HCD	MS2	5738785	41692	390555	11730	091219_sh_MW_2.raw	F3	0.91	2	0.00129	0.0003733
-5515	82105	True	High	Sequest HT (A2)	Unambiguous	GcPPTFcEQTLFGccQDK	C2(Carbamidomethyl); C7(Carbamidomethyl); C14(Carbamidomethyl); C15(Carbamidomethyl)	1	A0A2R7W772	A0A2R7W772	0	2	0.5816	0	1	1	110295093	220489458	220488679	3.53	0.00389	HCD	MS2	1540597	197137	391177	11768	091219_sh_MW_2.raw	F3	1.41	1	0.00129	0.02902
-5515	82305	True	High	Sequest HT (A2)	Unambiguous	DGDVVQGSYSLAEADGSIR		4	A0A2R7X421; A0A2R7X2N1	A0A2R7X422; A0A2R7X712; A0A2R7X421; A0A2R7X2N1	0	2	0.4957	0	1	1	96995551	193890373	193890394	-0.11	-0.0001	HCD	MS2	261401	146093	391729	11789	091219_sh_MW_2.raw	F3	1.17	2	0.00129	0.00709
-5515	82325	True	High	Sequest HT (A2)	Unambiguous	LSEISAMAVSIAK		1	A0A2R7WTA6	A0A2R7WTA6	0	2	0.2105	0	1	1	66036853	131972978	131972391	4.45	0.00294	HCD	MS2	3572152	14011	391755	11792	091219_sh_MW_2.raw	F3	0.76	1	0.00129	0.00188
-5515	82355	True	High	Sequest HT (A2)	Unambiguous	SENYGVDPNAASQDAQALMR		1	A0A2R7X394	A0A2R7X394	0	2	0.6525	0	1	1	106898914	213697099	213696147	4.46	0.00476	HCD	MS2	0	65714	391779	11795	091219_sh_MW_2.raw	F3	2.36	1	0.00129	0.04506
-5515	82395	True	High	Sequest HT (A2)	Unambiguous	TVDYTADPVnGFNAVVHR	N10(Asn->Asp)	5	A0A2R7X5X7; A0A2R7WXC3; A0A2R7X421	A0A2R7X5X7; A0A2R7X4Y2; A0A2R7WXC3; A0A2R7X712; A0A2R7X421	0	2	0.084	0	1	1	98848309	197595891	197595083	4.09	0.00404	HCD	MS2	0	84503	391833	11799	091219_sh_MW_2.raw	F3	1.31	3	0.00129	0.008092
-5515	82405	True	High	Sequest HT (A2)	Unambiguous	QLTVTVDQLAISSR		1	A0A2R7W6P6	A0A2R7W6P6	0	2	0.5741	0	1	1	76593073	153085417	153084860	3.64	0.00279	HCD	MS2	1758236	36075	391840	11800	091219_sh_MW_2.raw	F3	1.62	1	0.00129	0.008541
-5515	90234	True	High	Sequest HT (A2)	Unambiguous	LNPcPYTWLcR	C4(Carbamidomethyl); C10(Carbamidomethyl)	1	A0A2R7W4B3	A0A2R7W4B3	0	2	0.2105	0	1	1	74034967	147969206	147968715	3.32	0.00246	HCD	MS2	8891803	31710	407650	12635	091219_sh_MW_2.raw	F3	0.57	1	0.00129	0.001722
-5515	82720	True	High	Sequest HT (A2)	Unambiguous	VLQSDFLTAVR		1	A0A2R7VTL5	A0A2R7VTL5	0	2	0.5462	0	1	1	62485376	124870024	124869466	4.47	0.00279	HCD	MS2	1113016	27450	392546	11834	091219_sh_MW_2.raw	F3	1.3	1	0.00129	0.005333
-5515	82980	True	High	Sequest HT (A2)	Unambiguous	DGDVVQGSYSLVEPDGSVR		2	A0A2R7X598; A0A2R7X4W1	A0A2R7X598; A0A2R7X4W1	0	3	0.4551	0	1	1	66031909	197894272	197893524	3.78	0.00249	HCD	MS2	1710448	16374	393220	11862	091219_sh_MW_2.raw	F3	1.56	2	0.00129	0.00198
-5515	83000	True	High	Sequest HT (A2)	Unambiguous	FTQAGSEVSALLGR		2	A0A2R7VST6	Q05825; A0A2R7VST6	0	2	0.375	0	1	1	71838300	143575871	143575397	3.31	0.00237	HCD	MS2	3713583	23970	393232	11864	091219_sh_MW_2.raw	F3	1.28	1	0.00129	0.0007801
-5515	83030	True	High	Sequest HT (A2)	Unambiguous	TVDYTADPVnGFNAVVQR	N10(Asn->Asp)	3	A0A2R7X598; A0A2R7X4W9; A0A2R7X4W1	A0A2R7X598; A0A2R7X4W9; A0A2R7X4W1	0	3	0.2774	0	1	1	65632452	196695902	196695050	4.33	0.00284	HCD	MS2	4241348	21960	393250	11867	091219_sh_MW_2.raw	F3	1.37	3	0.00129	0.0002322
-5515	83080	True	High	Sequest HT (A2)	Unambiguous	LNPFTQSDTQIAYGPYQK		1	A0A2R7WX54	A0A2R7WX54	0	2	0.2697	0	1	1	103601465	207102202	207101310	4.31	0.00446	HCD	MS2	2674216	75317	393316	11872	091219_sh_MW_2.raw	F3	0.89	1	0.00129	0.003529
-5515	83390	True	High	Sequest HT (A2)	Unambiguous	FATDDSYLDPTNLnGK	N14(Asn->Asp)	2	P13395; A0A2R7WE40	P13395; A0A2R7WE40	0	2	0.6059	0	1	1	88640741	177180754	177180210	3.07	0.00272	HCD	MS2	7511441	40279	394022	11905	091219_sh_MW_2.raw	F3	1.7	2	0.00129	0.0003376
-5515	83490	True	High	Sequest HT (A2)	Unambiguous	GVMMAVDAVTDHLK		1	A0A2R7WE45	A0A2R7WE45	0	3	0.3214	0	1	1	49625140	148673966	148673925	0.28	0.00014	HCD	MS2	435978	57879	394272	11915	091219_sh_MW_2.raw	F3	0.84	1	0.00129	0.001141
-5515	83570	True	High	Sequest HT (A2)	Unambiguous	MELMIGTIK		1	A0A2R7WWV1	A0A2R7WWV1	0	2	0.4242	0	1	1	51828381	103556035	103555770	2.56	0.00133	HCD	MS2	1358351	22770	394340	11924	091219_sh_MW_2.raw	F3	0.99	1	0.00129	0.002387
-5515	83610	True	High	Sequest HT (A2)	Unambiguous	EASDVIAESPAALQLR		1	A0A2R7WCH9	A0A2R7WCH9	0	2	0.5586	0	1	1	83544397	166988066	166987554	3.07	0.00256	HCD	MS2	5823437	31067	394365	11928	091219_sh_MW_2.raw	F3	1.45	1	0.00129	0.005985
-5515	83800	True	High	Sequest HT (A2)	Unambiguous	ILSKPVTTPEEIAQVATISAnGDK	N21(Asn->Asp)	1	A0A2R7WE45	A0A2R7WE45	0	3	0.5318	0	1	1	82844843	248333072	248332392	2.74	0.00227	HCD	MS2	1826879	68211	394686	11948	091219_sh_MW_2.raw	F3	1.73	1	0.00129	0.000384
-5515	84318	True	High	Sequest HT (A2)	Unambiguous	cPAVAAVGPVEGLPDYTR	C1(Carbamidomethyl)	1	A0A2R7VZH2	A0A2R7VZH2	0	2	0.3365	0	1	1	93647241	187193755	187193201	2.96	0.00277	HCD	MS2	1501072	44381	395645	12004	091219_sh_MW_2.raw	F3	1.04	1	0.00129	0.0004847
-5515	84358	True	High	Sequest HT (A2)	Unambiguous	LDELMASFSDSENR		1	A0A2R7WJG7	A0A2R7WJG7	0	2	0.1939	0	1	1	80736224	161371721	161371118	3.74	0.00302	HCD	MS2	3150634	36812	395709	12008	091219_sh_MW_2.raw	F3	0.98	1	0.00129	0.00344
-5515	84378	True	High	Sequest HT (A2)	Unambiguous	KASEVPSLSEMTITAIK		1	A0A2R7WWP8	A0A2R7WWP8	1	2	0.3684	0	1	1	90299359	180497991	180497248	4.12	0.00371	HCD	MS2	1499301	118620	395738	12010	091219_sh_MW_2.raw	F3	1.71	1	0.00129	0.07623
-5515	84598	True	High	Sequest HT (A2)	Unambiguous	YVDLYPTFQDSR		1	A0A2R7WUS8	A0A2R7WUS8	0	2	0.5988	0	1	1	75236115	150371501	150371143	2.38	0.00179	HCD	MS2	703137	52257	396155	12033	091219_sh_MW_2.raw	F3	1.67	1	0.00129	0.0001256
-5515	82800	True	High	Sequest HT (A2)	Unambiguous	LIDVVYNASNNELVR		2	A0A2R7WLQ6	A0A2R7WLQ6; A0A2R7WHY5	0	2	0.4071	0	1	1	85996216	171891704	171890717	5.74	0.00493	HCD	MS2	0	55753	392661	11842	091219_sh_MW_2.raw	F3	1.4	1	0.00129	0.005815
-5515	79679	True	High	Sequest HT (A2)	Unambiguous	DNDLIEIPK		1	A0A2R7VR78	A0A2R7VR78	0	2	0.4063	0	1	1	52878442	105656157	105655717	4.17	0.0022	HCD	MS2	0	71144	386186	11506	091219_sh_MW_2.raw	F3	0.96	1	0.00129	0.006941
-5515	90344	True	High	Sequest HT (A2)	Unambiguous	QFNEHELFINDLYR		1	A0A2R7X8Y3	A0A2R7X8Y3	0	2	0.175	0	1	1	91945032	183789336	183788677	3.58	0.00329	HCD	MS2	0	103058	407835	12646	091219_sh_MW_2.raw	F3	0.8	1	0.00129	0.00194
-5515	90674	True	High	Sequest HT (A2)	Unambiguous	LGDGVEYAAEGVGSLYNTAK		1	A0A2R7WM91	A0A2R7WM91	0	3	0.3459	0	1	1	67199951	201398398	201397638	3.78	0.00254	HCD	MS2	7516736	38886	408386	12682	091219_sh_MW_2.raw	F3	1.59	1	0.00129	0.002876
-5515	95959	True	High	Sequest HT (A2)	Unambiguous	TLPSGDDVSTEVSLQVPIR		1	A0A2R7WXF0	A0A2R7WXF0	0	2	0.2778	0	1	1	100703174	201305620	201304988	3.14	0.00316	HCD	MS2	5609947	41924	419602	13243	091219_sh_MW_2.raw	F3	0.72	1	0.00129	0.008615
-5515	95979	True	High	Sequest HT (A2)	Unambiguous	WDPSVQQEIVDDYEYDGGNSSSR		1	A0A2R7X9R7	A0A2R7X9R7	0	3	0.4333	0	1	1	88271588	264613309	264612266	3.94	0.00348	HCD	MS2	3037636	39104	419618	13245	091219_sh_MW_2.raw	F3	1.5	1	0.00129	0.0004445
-5515	95999	True	High	Sequest HT (A2)	Unambiguous	YHIPGGLENPYTTLTANDLTR		1	A0A2R7VY20	A0A2R7VY20	0	2	0.3019	0	1	1	117359302	234617876	234617245	2.69	0.00315	HCD	MS2	0	195198	419687	13247	091219_sh_MW_2.raw	F3	1.06	1	0.00129	0.001841
-5515	96369	True	High	Sequest HT (A2)	Unambiguous	AMNDLcGMDLVPDPR	C6(Carbamidomethyl)	1	A0A2R7VQF9	A0A2R7VQF9	0	2	0.5748	0	1	1	85238373	170376018	170375497	3.06	0.0026	HCD	MS2	0	62527	420452	13286	091219_sh_MW_2.raw	F3	1.27	1	0.00129	3.26e-05
-5515	96729	True	High	Sequest HT (A2)	Unambiguous	EEISDLLTMEK		1	A0A2R7VXB3	A0A2R7VXB3	0	2	0.5159	0	1	1	65432666	130764604	130763991	4.69	0.00307	HCD	MS2	1767009	57094	421395	13326	091219_sh_MW_2.raw	F3	1.57	1	0.00129	0.01306
-5515	97279	True	High	Sequest HT (A2)	Unambiguous	LMDVSNLGVPEIEQR		2	P13395; A0A2R7WVE9	P13395; A0A2R7WVE9	0	2	0.1848	0	1	1	85044147	169987566	169986835	4.3	0.00366	HCD	MS2	0	15080	423044	13385	091219_sh_MW_2.raw	F3	0.92	2	0.00129	0.0002187
-5515	97489	True	High	Sequest HT (A2)	Unambiguous	TVGGGDDSFNTFFSETGAGK		4	P06605	P06605; P06603; A0A2R7X405; A0A2R7WCZ9	0	2	0.6703	0	1	1	99744647	199388567	199387739	4.15	0.00414	HCD	MS2	7940702	81698	423519	13407	091219_sh_MW_2.raw	F3	1.85	1	0.00129	0.0002251
-5515	97699	True	High	Sequest HT (A2)	Unambiguous	ALLGTISAGQQVITTVER		1	A0A2R7W3X4	A0A2R7W3X4	0	2	0.5523	0	1	1	92902911	185705095	185704400	3.74	0.00347	HCD	MS2	7732681	61159	423999	13429	091219_sh_MW_2.raw	F3	1.72	1	0.00129	0.002815
-5515	97789	True	High	Sequest HT (A2)	Unambiguous	ASGGEIPPNAVPGGFDGEQLYIGR		1	A0A2R7WQE8	A0A2R7WQE8	0	2	0.4745	0	1	1	120109717	240118706	240117826	3.66	0.0044	HCD	MS2	0	234194	424146	13438	091219_sh_MW_2.raw	F3	1.37	1	0.00129	0.006864
-5515	97919	True	High	Sequest HT (A2)	Unambiguous	FAPEEISSMVLTK		5	A0A2R7WBX5	P02825; Q9BIR7; P11146; Q9VG58; A0A2R7WBX5	0	2	0.4643	0	1	1	72637952	145175176	145174504	4.62	0.00336	HCD	MS2	1022207	54552	424460	13452	091219_sh_MW_2.raw	F3	1.4	1	0.00129	0.0001859
-5515	97929	True	High	Sequest HT (A2)	Unambiguous	DINELSNSIYIPK		1	A0A2R7VQG8	A0A2R7VQG8	0	2	0.5872	0	1	1	75339935	150579143	150578460	4.54	0.00341	HCD	MS2	0	33091	424467	13453	091219_sh_MW_2.raw	F3	1.09	1	0.00129	0.00359
-5515	98358	True	High	Sequest HT (A2)	Unambiguous	GTVcTIcSVSEVGADTLGLR	C4(Carbamidomethyl); C7(Carbamidomethyl)	1	A0A2R7WBL9	A0A2R7WBL9	0	3	0.5318	0	1	1	69901282	209502390	209501582	3.86	0.00269	HCD	MS2	6099804	52152	425299	13499	091219_sh_MW_2.raw	F3	2.2	1	0.00129	0.008466
-5515	98458	True	High	Sequest HT (A2)	Unambiguous	GTVcTIcSVSEVGADTLGLR	C4(Carbamidomethyl); C7(Carbamidomethyl)	1	A0A2R7WBL9	A0A2R7WBL9	0	2	0.1298	0	1	1	104801636	209502544	209501582	4.59	0.00481	HCD	MS2	0	567572	425619	13509	091219_sh_MW_2.raw	F3	1.31	1	0.00129	0.01206
-5515	98538	True	High	Sequest HT (A2)	Unambiguous	TADMIEMVTDYR		1	A0A2R7WM92	A0A2R7WM92	0	2	0.425	0	1	1	72282849	144464971	144464468	3.48	0.00251	HCD	MS2	6137321	34499	425730	13519	091219_sh_MW_2.raw	F3	0.8	1	0.00129	0.01374
-5515	98648	True	High	Sequest HT (A2)	Unambiguous	VNPIDGLSSEFDYEK		1	A0A2R7WKL7	A0A2R7WKL7	0	2	0.358	0	1	1	85690845	171280962	171280137	4.81	0.00412	HCD	MS2	299924	81044	425849	13530	091219_sh_MW_2.raw	F3	0.81	1	0.00129	0.003277
-5515	98798	True	High	Sequest HT (A2)	Unambiguous	SSDVVDDVVIETADVSSR		1	A0A2R7WL28	A0A2R7WL28	0	2	0.3673	0	1	1	94696027	189291326	189290836	2.59	0.00245	HCD	MS2	2445105	220444	426334	13546	091219_sh_MW_2.raw	F3	1.96	1	0.00129	0.0009303
-5515	98928	True	High	Sequest HT (A2)	Unambiguous	IDILHLEFAK		2	P18091; A0A2R7VY20	P18091; A0A2R7VY20	0	2	0.5174	0	1	1	59984711	119868694	119868304	3.26	0.00195	HCD	MS2	6301354	20903	426662	13560	091219_sh_MW_2.raw	F3	1.72	2	0.00129	0.004317
-5515	98998	True	High	Sequest HT (A2)	Unambiguous	ATVASRPLEELLVNcPPTQTSTLEnGLR	C15(Carbamidomethyl); N25(Asn->Asp)	1	A0A2R7W3V7	A0A2R7W3V7	0	3	0.1523	0	1	1	102319800	306757944	306757284	2.15	0.0022	HCD	MS2	5428331	97125	426762	13568	091219_sh_MW_2.raw	F3	1.51	1	0.00129	0.002516
-5515	99318	True	High	Sequest HT (A2)	Unambiguous	LGELGAWLTR		1	A0A2R7X301	A0A2R7X301	0	2	0.2062	0	1	1	55831592	111562456	111562077	3.4	0.00189	HCD	MS2	5447421	7004	427456	13603	091219_sh_MW_2.raw	F3	0.97	1	0.00129	0.0003242
-5515	99368	True	High	Sequest HT (A2)	Unambiguous	EALISLWNER		1	A0A2R7WE40	A0A2R7WE40	0	2	0.0182	0	1	1	61582947	123065166	123064771	3.21	0.00197	HCD	MS2	0	32457	427493	13608	091219_sh_MW_2.raw	F3	0.55	1	0.00129	0.0006052
-5515	99438	True	High	Sequest HT (A2)	Unambiguous	cGGVVFAAEQVLAR	C1(Carbamidomethyl)	1	A0A2R7X2M8	A0A2R7X2M8	0	3	0.3613	0	1	1	49292749	147676792	147676276	3.49	0.00172	HCD	MS2	4021539	38780	427569	13615	091219_sh_MW_2.raw	F3	1.19	1	0.00129	0.01363
-5515	99628	True	High	Sequest HT (A2)	Unambiguous	QWANESPPPAPAVLPTEDWGEAK		1	A0A2R7WCJ7	A0A2R7WCJ7	0	3	0.3655	0	1	1	83073944	249020377	249019358	4.09	0.0034	HCD	MS2	0	36270	427961	13635	091219_sh_MW_2.raw	F3	1.45	1	0.00129	0.002423
-5515	99638	True	High	Sequest HT (A2)	Unambiguous	VEQVLIQTADNVLDTK		1	A0A2R7WTP4	A0A2R7WTP4	0	2	0.4344	0	1	1	89348529	178596330	178595927	2.26	0.00202	HCD	MS2	3986456	36270	427969	13636	091219_sh_MW_2.raw	F3	1.22	1	0.00129	0.004354
-5515	99778	True	High	Sequest HT (A2)	Unambiguous	LTLADPIVGSLSScTR	C14(Carbamidomethyl)	1	A0A2R7X3Z4	A0A2R7X3Z4	0	2	0.3611	0	1	1	84544800	168988872	168988400	2.79	0.00236	HCD	MS2	3580688	44533	428245	13650	091219_sh_MW_2.raw	F3	1.08	1	0.00129	0.002358
-5515	99818	True	High	Sequest HT (A2)	Unambiguous	RADDEYDPNPAYDFSYSVNDALTGDSK		1	A0A2R7X553	A0A2R7X553	1	3	0.5238	0	1	1	100910730	302530735	302529699	3.42	0.00345	HCD	MS2	1037178	8776	428411	13655	091219_sh_MW_2.raw	F3	1.89	1	0.00129	0.0001708
-5515	99878	True	High	Sequest HT (A2)	Unambiguous	SYELPDGQVITIGNER		10	A0A2R7VXG7; P10987; A0A2R7VT24	P53501; A0A2R7VXG7; P10987; P02572; P10981; P02574; A0A2R7WDT7; A0A2R7VT24; A0A2R7WDS4; P83967	0	2	0.3284	0	1	1	89595270	179089812	179089192	3.46	0.0031	HCD	MS2	656523	35490	428456	13661	091219_sh_MW_2.raw	F3	0.67	3	0.00129	0.0003425
-5515	99938	True	High	Sequest HT (A2)	Unambiguous	IVNVPPFPESVAEGDLR		1	A0A2R7WK77	A0A2R7WK77	0	2	0.3565	0	1	1	91998914	183897099	183896469	3.43	0.00315	HCD	MS2	1914347	51931	428517	13667	091219_sh_MW_2.raw	F3	1.15	1	0.00129	0.01331
-5515	95889	True	High	Sequest HT (A2)	Unambiguous	NVmSPEGLALDWDNR	M3(Oxidation)	1	A0A2R7WXM7	A0A2R7WXM7	0	2	0.3728	0	1	1	86690564	173280400	173279591	4.67	0.00405	HCD	MS2	0	123310	419469	13235	091219_sh_MW_2.raw	F3	1.69	1	0.00129	0.0005701
-5515	95759	True	High	Sequest HT (A2)	Unambiguous	IPELAINPLGER		1	A0A2R7W1L6	A0A2R7W1L6	0	2	0.3922	0	1	1	66138031	132175334	132174743	4.48	0.00296	HCD	MS2	3446727	36415	419144	13222	091219_sh_MW_2.raw	F3	1.02	1	0.00129	0.003259
-5515	95739	True	High	Sequest HT (A2)	Unambiguous	TALATGQIDAFLR		1	A0A2R7WAY6	A0A2R7WAY6	0	2	0.1264	0	1	1	68888300	137675871	137675324	3.98	0.00274	HCD	MS2	1064385	32250	419131	13220	091219_sh_MW_2.raw	F3	0.87	1	0.00129	0.005702
-5515	95609	True	High	Sequest HT (A2)	Unambiguous	VPTIDEcYFDDPIcR	C7(Carbamidomethyl); C14(Carbamidomethyl)	1	A0A2R7X1Q7	A0A2R7X1Q7	0	2	0.4309	0	1	1	95042145	189983562	189982516	5.5	0.00523	HCD	MS2	0	75150	418934	13206	091219_sh_MW_2.raw	F3	1.23	1	0.00129	0.01575
-5515	90854	True	High	Sequest HT (A2)	Unambiguous	DGDVVQGSYSLIEPDGSR		5	A0A2R7X5X7; A0A2R7X3F1; A0A2R7WXC3; A0A2R7WXJ8	A0A2R7X5X7; A0A2R7X3F1; A0A2R7X4Y2; A0A2R7WXC3; A0A2R7WXJ8	0	2	0.2368	0	1	1	94744897	189389067	189388248	4.33	0.0041	HCD	MS2	722793	40696	408736	12701	091219_sh_MW_2.raw	F3	0.76	4	0.00129	0.001003
-5515	90994	True	High	Sequest HT (A2)	Unambiguous	NPWGNEAEWnGAWSDK	N10(Asn->Asp)	1	A0A2R7VTE5	A0A2R7VTE5	0	2	0.2481	0	1	1	93139594	186178459	186177762	3.75	0.00349	HCD	MS2	0	67860	409091	12716	091219_sh_MW_2.raw	F3	1.29	1	0.00129	0.08785
-5515	91134	True	High	Sequest HT (A2)	Unambiguous	EAWEAGDIDYLGR		1	A0A2R7W2W7	A0A2R7W2W7	0	2	0.3333	0	1	1	74784924	149469121	149468595	3.52	0.00263	HCD	MS2	2738062	36270	409541	12731	091219_sh_MW_2.raw	F3	0.93	1	0.00129	0.0001446
-5515	91564	True	High	Sequest HT (A2)	Unambiguous	SPVQIIQAIDADQR		1	A0A2R7W8V8	A0A2R7W8V8	0	2	0.375	0	1	1	77742047	155383367	155382820	3.52	0.00273	HCD	MS2	1957387	30440	410250	12776	091219_sh_MW_2.raw	F3	1.28	1	0.00129	0.0008281
-5515	91834	True	High	Sequest HT (A2)	Unambiguous	MPTVGNTADVLEAQLK		1	A0A2R7W842	A0A2R7W842	0	2	0.438	0	1	1	84394342	168687956	168687310	3.83	0.00323	HCD	MS2	3616513	26838	410708	12804	091219_sh_MW_2.raw	F3	1.21	1	0.00129	0.001905
-5515	91874	True	High	Sequest HT (A2)	Unambiguous	DEKPYcADcFGELFAK	C6(Carbamidomethyl); C9(Carbamidomethyl)	1	A0A2R7WEX3	A0A2R7WEX3	0	2	0.2614	0	1	1	97542822	194984917	194984081	4.29	0.00418	HCD	MS2	3094058	49676	410751	12808	091219_sh_MW_2.raw	F3	0.88	1	0.00129	0.001715
-5515	92004	True	High	Sequest HT (A2)	Unambiguous	SYELPDGQVITIGNER		10	A0A2R7VXG7; P10987; A0A2R7VT24	P53501; A0A2R7VXG7; P10987; P02572; P10981; P02574; A0A2R7WDT7; A0A2R7VT24; A0A2R7WDS4; P83967	0	2	0.3509	0	1	1	89595294	179089861	179089192	3.74	0.00334	HCD	MS2	2902499	17315	411081	12822	091219_sh_MW_2.raw	F3	0.57	3	0.00129	0.001878
-5515	92014	True	High	Sequest HT (A2)	Unambiguous	DEKPYcADcFGELFAK	C6(Carbamidomethyl); C9(Carbamidomethyl)	1	A0A2R7WEX3	A0A2R7WEX3	0	3	0.5	0	1	1	65062073	194984763	194984081	3.5	0.00227	HCD	MS2	2152962	30119	411092	12823	091219_sh_MW_2.raw	F3	1.64	1	0.00129	0.002865
-5515	92094	True	High	Sequest HT (A2)	Unambiguous	TLAALIDDDSGDKLLTATR		1	A0A2R7W3X4	A0A2R7W3X4	1	3	0.5796	0	1	1	66369049	198905692	198904988	3.54	0.00235	HCD	MS2	4392607	35190	411248	12831	091219_sh_MW_2.raw	F3	1.57	1	0.00129	0.003002
-5515	92134	True	High	Sequest HT (A2)	Unambiguous	SLDTNDAFLLETPAK		1	A0A2R7W0K8	A0A2R7W0K8	0	2	0.4141	0	1	1	81792084	163483440	163482719	4.41	0.0036	HCD	MS2	1703382	40017	411283	12835	091219_sh_MW_2.raw	F3	1.98	1	0.00129	0.007965
-5515	92264	True	High	Sequest HT (A2)	Unambiguous	IIAELAVLPPQAR		1	A0A2R7W8G4	A0A2R7W8G4	0	2	0.4595	0	1	1	69592737	139084746	139084166	4.17	0.0029	HCD	MS2	2271327	22680	411608	12849	091219_sh_MW_2.raw	F3	0.74	1	0.00129	0.003736
-5515	92794	True	High	Sequest HT (A2)	Unambiguous	IQSLPLNNNIQIPSGSLR		1	A0A2R7X0D3	A0A2R7X0D3	0	2	0.1512	0	1	1	98255383	196410039	196409235	4.09	0.00402	HCD	MS2	0	81050	412767	12906	091219_sh_MW_2.raw	F3	0.86	1	0.00129	0.01757
-5515	92834	True	High	Sequest HT (A2)	Unambiguous	IIPNFMcQGGDFTR	C7(Carbamidomethyl)	1	A0A2R7W9G5	A0A2R7W9G5	0	2	0.0781	0	1	1	82839069	165577410	165576686	4.37	0.00362	HCD	MS2	0	64590	412903	12910	091219_sh_MW_2.raw	F3	0.64	1	0.00129	0.001241
-5515	90564	True	High	Sequest HT (A2)	Unambiguous	IINEPTAAALAYGLDK		7	A0A2R7WBX5	P02825; A0A2R7W440; O97125; Q9BIR7; P11146; Q9VG58; A0A2R7WBX5	0	3	0	0	1	1	55397174	165990067	165989521	3.29	0.00182	HCD	MS2	0	35625	408190	12670	091219_sh_MW_2.raw	F3	1.37	1	0.00129	0.01029
-5515	92954	True	High	Sequest HT (A2)	Unambiguous	GISIVDTPGILSGEK		1	A0A2R7VRA4	A0A2R7VRA4	0	2	0.461	0	1	1	74341492	148582256	148581590	4.48	0.00333	HCD	MS2	0	28905	413133	12923	091219_sh_MW_2.raw	F3	1.41	1	0.00129	0.000535
-5515	93264	True	High	Sequest HT (A2)	Unambiguous	RADDEYDPNPAYDFSYSVnDALTGDSK	N19(Asn->Asp)	1	A0A2R7X553	A0A2R7X553	1	3	0.1376	0	1	1	100943561	302629227	302628101	3.72	0.00375	HCD	MS2	6879147	78329	413693	12955	091219_sh_MW_2.raw	F3	1.09	1	0.00129	0.00512
-5515	93434	True	High	Sequest HT (A2)	Unambiguous	TVDYTADPVnGFNAVVQR	N10(Asn->Asp)	3	A0A2R7X598; A0A2R7X4W9; A0A2R7X4W1	A0A2R7X598; A0A2R7X4W9; A0A2R7X4W1	0	2	0.2706	0	1	1	98398279	196695830	196695050	3.97	0.0039	HCD	MS2	0	65096	414013	12973	091219_sh_MW_2.raw	F3	0.85	3	0.00129	0.006761
-5515	93464	True	High	Sequest HT (A2)	Unambiguous	VSLSSEPGEGYIVSFR		1	A0A2R7W755	A0A2R7W755	0	2	0.4878	0	1	1	86393866	172687004	172686464	3.13	0.0027	HCD	MS2	329506	84339	414048	12976	091219_sh_MW_2.raw	F3	1.23	1	0.00129	0.008202
-5515	93564	True	High	Sequest HT (A2)	Unambiguous	LGGAFDGVEDTGTPFGYK		1	A0A2R7VR91	A0A2R7VR91	0	2	0.2613	0	1	1	91593292	183085857	183085447	2.24	0.00205	HCD	MS2	1253139	35565	414354	12987	091219_sh_MW_2.raw	F3	1.11	1	0.00129	0.001418
-5515	93664	True	High	Sequest HT (A2)	Unambiguous	DTSPEQLDEILR		6	K0GG94; K0GEY3	A0A2R7W1L1; K0GG94; A0A2R7W1L8; K0GEY3; I7LHP3; A0A2R7W600	0	2	0.5888	0	1	1	70835638	141570549	141570126	2.99	0.00211	HCD	MS2	2806271	36270	414664	12997	091219_sh_MW_2.raw	F3	1.07	2	0.00129	0.0005387
-5515	93694	True	High	Sequest HT (A2)	Unambiguous	AATLEHLEVASVLLK		1	A0A2R7VPE7	A0A2R7VPE7	0	2	0.5328	0	1	1	79746759	159392790	159392103	4.31	0.00344	HCD	MS2	4397801	32670	414687	13000	091219_sh_MW_2.raw	F3	1.37	1	0.00129	0.006427
-5515	93744	True	High	Sequest HT (A2)	Unambiguous	cDNNAQcIFVPDSK	C1(Carbamidomethyl); C7(Carbamidomethyl)	1	A0A2R7WXM7	A0A2R7WXM7	0	2	0.4156	0	1	1	83436432	166772136	166771522	3.68	0.00307	HCD	MS2	3435792	19135	414803	13006	091219_sh_MW_2.raw	F3	0.77	1	0.00129	0.0006636
-5515	93919	True	High	Sequest HT (A2)	Unambiguous	TLPSGDDVSTEVSLQVPIR		1	A0A2R7WXF0	A0A2R7WXF0	0	2	0.3452	0	1	1	100703204	201305681	201304988	3.45	0.00347	HCD	MS2	0	68131	415158	13026	091219_sh_MW_2.raw	F3	0.84	1	0.00129	0.003512
-5515	94039	True	High	Sequest HT (A2)	Unambiguous	TLPSGDDVSTEVSLQVPIR		1	A0A2R7WXF0	A0A2R7WXF0	0	3	0.45	0	1	1	67169086	201305802	201304988	4.04	0.00271	HCD	MS2	2735324	30360	415507	13039	091219_sh_MW_2.raw	F3	1	1	0.00129	0.00221
-5515	94249	True	High	Sequest HT (A2)	Unambiguous	SLADIEQFYNTR		1	A0A2R7WJU5	A0A2R7WJU5	0	2	0.5472	0	1	1	72885999	145671269	145670668	4.13	0.00301	HCD	MS2	461152	29379	416001	13061	091219_sh_MW_2.raw	F3	1.06	1	0.00129	0.01657
-5515	94549	True	High	Sequest HT (A2)	Unambiguous	SYELPDGQVITIGNER		10	A0A2R7VXG7; P10987; A0A2R7VT24	P53501; A0A2R7VXG7; P10987; P02572; P10981; P02574; A0A2R7WDT7; A0A2R7VT24; A0A2R7WDS4; P83967	0	2	0.1919	0	1	1	89595288	179089849	179089192	3.67	0.00328	HCD	MS2	0.506187	5733	416845	13093	091219_sh_MW_2.raw	F3	0.99	3	0.00129	0.008788
-5515	95509	True	High	Sequest HT (A2)	Unambiguous	NVYFSAPVEYLGNR		1	A0A2R7W4B3	A0A2R7W4B3	0	2	0.2118	0	1	1	81490979	162881230	162880673	3.42	0.00279	HCD	MS2	3334665	19858	418796	13196	091219_sh_MW_2.raw	F3	0.85	1	0.00129	0.01009
-5515	95599	True	High	Sequest HT (A2)	Unambiguous	NNILSQEGGLSVAVPGEIR		2	A0A2R7VRD0	A0A2R7VRD0; A0A2R7VRB7	0	2	0.4203	0	1	1	97702710	195304692	195303998	3.56	0.00347	HCD	MS2	0	118163	418920	13205	091219_sh_MW_2.raw	F3	1.38	1	0.00129	0.02085
-5515	93164	True	High	Sequest HT (A2)	Unambiguous	DFGLPPVYK		3	A0A2R7WID5	A0A2R7WID5; A0A2R7WHH9; A0A2R7WHH4	0	2	0.4268	0	1	1	51828076	103555425	103555096	3.18	0.00164	HCD	MS2	2899954	17559	413615	12945	091219_sh_MW_2.raw	F3	0.82	1	0.00129	0.007274
-5515	79599	True	High	Sequest HT (A2)	Unambiguous	SVGIISEGNETVEDIAQR		7	K0GG94; K0GEY3	A0A2R7W1L1; A0A5C0C973; A0A2R7W1T5; K0GG94; P13607; K0GEY3; I7LHP3	0	3	0.0652	0	1	1	63965961	191696427	191695597	4.33	0.00276	HCD	MS2	0	27848	385780	11497	091219_sh_MW_2.raw	F3	0.92	2	0.00129	0.004528
-5515	79579	True	High	Sequest HT (A2)	Unambiguous	TVDYTADPVnGFNAVVHR	N10(Asn->Asp)	5	A0A2R7X5X7; A0A2R7WXC3; A0A2R7X421	A0A2R7X5X7; A0A2R7X4Y2; A0A2R7WXC3; A0A2R7X712; A0A2R7X421	0	3	0.043	0	1	1	65932465	197595938	197595083	4.33	0.00285	HCD	MS2	980324	35010	385766	11495	091219_sh_MW_2.raw	F3	0.93	3	0.00129	0.01222
-5515	79399	True	High	Sequest HT (A2)	Unambiguous	DGDVVQGSYSLAEADGSIR		4	A0A2R7X421; A0A2R7X2N1	A0A2R7X422; A0A2R7X712; A0A2R7X421; A0A2R7X2N1	0	3	0.3865	0	1	1	64697552	193891202	193890394	4.17	0.00269	HCD	MS2	4141438	36270	385184	11475	091219_sh_MW_2.raw	F3	1.63	2	0.00129	0.001539
-5515	64593	True	High	Sequest HT (A2)	Unambiguous	GAHGGVPGENLPFSIDNK		1	A0A2R7VWP9	A0A2R7VWP9	0	2	0.4359	0	1	1	90495264	180889800	180889259	2.99	0.0027	HCD	MS2	0	68614	357220	9887	091219_sh_MW_2.raw	F3	1.56	1	0.00129	0.005028
-5515	64743	True	High	Sequest HT (A2)	Unambiguous	LQLWDTAGQER		2	A0A2R7VQH6	A0A2R7VQH6; O18334	0	2	0	0	1	1	65883600	131666472	131665934	4.09	0.00269	HCD	MS2	2583662	28165	357454	9903	091219_sh_MW_2.raw	F3	1.15	1	0.00129	0.004509
-5515	65163	True	High	Sequest HT (A2)	Unambiguous	YGccLDGVTEAQGDDFEAcSTK	C3(Carbamidomethyl); C4(Carbamidomethyl); C19(Carbamidomethyl)	1	A0A2R7W772	A0A2R7W772	0	2	0.3718	0	1	1	124199890	248299053	248297957	4.41	0.00548	HCD	MS2	0	209123	358323	9947	091219_sh_MW_2.raw	F3	0.78	1	0.00129	0.0006942
-5515	65403	True	High	Sequest HT (A2)	Unambiguous	TPScAWcAAPNFDASK	C4(Carbamidomethyl); C7(Carbamidomethyl)	1	A0A2R7WCV0	A0A2R7WCV0	0	2	0.3385	0	1	1	89188611	178276494	178275742	4.22	0.00376	HCD	MS2	0	34605	358590	9972	091219_sh_MW_2.raw	F3	1.3	1	0.00129	0.0004329
-5515	65543	True	High	Sequest HT (A2)	Unambiguous	ILAADKPYILPDELRR		1	P18091	P18091	1	2	0.4327	0	1	1	94204584	188308440	188307491	5.04	0.00474	HCD	MS2	3599987	130221	358807	9986	091219_sh_MW_2.raw	F3	1.04	1	0.00129	0.01872
-5515	65645	True	High	Sequest HT (A2)	Unambiguous	TVEYTADPVnGFnAVVHK	N10(Asn->Asp); N13(Asn->Asp)	1	A0A2R7WXJ8	A0A2R7WXJ8	0	2	0.2989	0	1	1	98198315	196295903	196294435	7.48	0.00734	HCD	MS2	2776484	32064	359037	9998	091219_sh_MW_2.raw	F3	0.87	1	0.00129	0.001102
-5515	65795	True	High	Sequest HT (A2)	Unambiguous	VLQDQELGDHVQEVTPIVPK		1	A0A2R7X0F8	A0A2R7X0F8	0	3	0.2551	0	1	1	74873627	224419425	224418704	3.21	0.0024	HCD	MS2	6760921	27765	359263	10014	091219_sh_MW_2.raw	F3	0.98	1	0.00129	0.01288
-5515	65815	True	High	Sequest HT (A2)	Unambiguous	ASYFGcFDTAK	C6(Carbamidomethyl)	1	A0A2R7VYH8	A0A2R7VYH8	0	2	0.6875	0	1	1	63377881	126655034	126654595	3.47	0.0022	HCD	MS2	1307039	24570	359275	10016	091219_sh_MW_2.raw	F3	0.96	1	0.00129	0.005344
-5515	65965	True	High	Sequest HT (A2)	Unambiguous	VGTYLEFAEK		1	A0A2R7W906	A0A2R7W906	0	2	0.4683	0	1	1	57880042	115659355	115658847	4.4	0.00254	HCD	MS2	2564861	28785	359740	10033	091219_sh_MW_2.raw	F3	1.26	1	0.00129	0.01226
-5515	66105	True	High	Sequest HT (A2)	Unambiguous	VFYAVEDSScLTR	C10(Carbamidomethyl)	1	A0A2R7VYL5	A0A2R7VYL5	0	2	0.0395	0	1	1	77386694	154672661	154672062	3.87	0.003	HCD	MS2	2949788	36270	360097	10048	091219_sh_MW_2.raw	F3	0.76	1	0.00129	0.001125
-5515	66115	True	High	Sequest HT (A2)	Unambiguous	LSSDSGLSGAPPLVADGPGQK		1	A0A2R7VPH0	A0A2R7VPH0	0	3	0.4681	0	1	1	65167169	195300052	195299236	4.18	0.00272	HCD	MS2	381235	15220	360103	10049	091219_sh_MW_2.raw	F3	1.41	1	0.00129	0.004585
-5515	66355	True	High	Sequest HT (A2)	Unambiguous	LLGcADPLGcAPR	C4(Carbamidomethyl); C10(Carbamidomethyl)	1	A0A2R7W6P5	A0A2R7W6P5	0	2	0.5873	0	1	1	70034705	139968682	139968207	3.39	0.00237	HCD	MS2	3067111	16556	360383	10074	091219_sh_MW_2.raw	F3	1.26	1	0.00129	0.0006768
-5515	66588	True	High	Sequest HT (A2)	Unambiguous	LVLEVAQHLGENTVR		2	A0A2R7VST6	Q05825; A0A2R7VST6	0	3	0.4211	0	1	1	55998309	167793473	167792824	3.86	0.00216	HCD	MS2	190661	21745	360806	10099	091219_sh_MW_2.raw	F3	0.95	1	0.00129	0.0009392
-5515	66716	True	High	Sequest HT (A2)	Unambiguous	VIIIGDPTVGK		1	A0A2R7WQX0	A0A2R7WQX0	0	2	0.3636	0	1	1	55634180	111167632	111167214	3.76	0.00209	HCD	MS2	1485342	6876	361092	10113	091219_sh_MW_2.raw	F3	0.88	1	0.00129	0.0003186
-5515	66966	True	High	Sequest HT (A2)	Unambiguous	YENVMQScDFDTPDTPDR	C8(Carbamidomethyl)	2	A0A2R7WY44	A0A2R7WY44; beta_3	0	3	0.6071	0	1	1	73063220	218988205	218987502	3.21	0.00234	HCD	MS2	452161	28785	361560	10139	091219_sh_MW_2.raw	F3	1.12	1	0.00129	0.007286
-5515	67006	True	High	Sequest HT (A2)	Unambiguous	ILVNSENTAGYAILQPEPEKPK		1	A0A2R7WTI1	A0A2R7WTI1	0	3	0.5429	0	1	1	80443530	241129135	241128167	4.02	0.00323	HCD	MS2	2229201	43383	361589	10143	091219_sh_MW_2.raw	F3	1.4	1	0.00129	0.008408
-5515	67166	True	High	Sequest HT (A2)	Unambiguous	ADLVNNLGTIAK		2	A0A2R7VW32	A0A2R7W3A5; A0A2R7VW32	0	2	0.1553	0	1	1	61485040	122869353	122868958	3.22	0.00198	HCD	MS2	2145934	24300	361796	10160	091219_sh_MW_2.raw	F3	1.03	1	0.00129	0.0002565
-5515	67176	True	High	Sequest HT (A2)	Unambiguous	TVEYTADPVnGFNAVVHK	N10(Asn->Asp)	1	A0A2R7WXJ8	A0A2R7WXJ8	0	3	0.0842	0	1	1	65466199	196197141	196196033	5.65	0.00369	HCD	MS2	3154055	21009	361801	10161	091219_sh_MW_2.raw	F3	0.95	1	0.00129	0.01873
-5515	67236	True	High	Sequest HT (A2)	Unambiguous	ILIVNHADESTAGIFK		1	A0A2R7WSG6	A0A2R7WSG6	0	2	0.0254	0	1	1	86447406	172794084	172793266	4.74	0.00409	HCD	MS2	1652314	117232	361859	10167	091219_sh_MW_2.raw	F3	1.18	1	0.00129	0.04773
-5515	67426	True	High	Sequest HT (A2)	Unambiguous	TVEYTADPVnGFNAVVHK	N10(Asn->Asp)	1	A0A2R7WXJ8	A0A2R7WXJ8	0	2	0.0465	0	1	1	98148853	196196977	196196033	4.81	0.00472	HCD	MS2	1293737	78121	362325	10187	091219_sh_MW_2.raw	F3	1.29	1	0.00129	0.0002459
-5515	67716	True	High	Sequest HT (A2)	Unambiguous	KLLGSLASQDDAVMLQR		1	A0A2R7W7R5	A0A2R7W7R5	1	2	0.3238	0	1	1	92300214	184499700	184498986	3.87	0.00357	HCD	MS2	1256509	115449	362703	10217	091219_sh_MW_2.raw	F3	1.05	1	0.00129	0.004287
-5515	67932	True	High	Sequest HT (A2)	Unambiguous	GLLGNLNGEQYDER		1	A0A2R7X0D3	A0A2R7X0D3	0	2	0.1124	0	1	1	78938416	157776103	157775542	3.56	0.0028	HCD	MS2	0	57789	363066	10240	091219_sh_MW_2.raw	F3	0.89	1	0.00129	0.001107
-5515	68182	True	High	Sequest HT (A2)	Unambiguous	IHAAPALAIAHGPALLH		1	A0A2R7X598	A0A2R7X598	0	3	0.1571	0	1	1	55832837	167297055	167296457	3.58	0.00199	HCD	MS2	2594927	37440	363437	10266	091219_sh_MW_2.raw	F3	0.7	1	0.00129	0.002941
-5515	68312	True	High	Sequest HT (A2)	Unambiguous	SGVANSHAIVYSGEPGFPQALR		1	A0A2R7WNW3	A0A2R7WNW3	0	3	0.2185	0	1	1	75305328	225714530	225713600	4.12	0.0031	HCD	MS2	9843583	16702	363669	10280	091219_sh_MW_2.raw	F3	1.19	1	0.00129	0.006039
-5515	68332	True	High	Sequest HT (A2)	Unambiguous	KLLGSLASQDDAVMLQR		1	A0A2R7W7R5	A0A2R7W7R5	1	3	0.4766	0	1	1	61567072	184499759	184498986	4.19	0.00258	HCD	MS2	9841378	28461	363690	10282	091219_sh_MW_2.raw	F3	1.28	1	0.00129	0.01339
-5515	68755	True	High	Sequest HT (A2)	Unambiguous	QGNVPSVWLR		1	A0A2R7WV14	A0A2R7WV14	0	2	0.1739	0	1	1	57831915	115563103	115562692	3.56	0.00206	HCD	MS2	3054476	33273	364530	10329	091219_sh_MW_2.raw	F3	0.69	1	0.00129	0.001929
-5515	68875	True	High	Sequest HT (A2)	Unambiguous	LNIPISEVNPR		5	K0GG94; K0GLZ6	A0A2R7W1L1; K0GG94; A0A2R7WE87; I7LHP3; K0GLZ6	0	2	0.3186	0	1	1	62635846	125170964	125170556	3.26	0.00204	HCD	MS2	8358685	8442	364787	10342	091219_sh_MW_2.raw	F3	1.13	2	0.00129	0.005499
-5515	64443	True	High	Sequest HT (A2)	Unambiguous	LQQVYEIIK		1	A0A2R7X248	A0A2R7X248	0	2	0.271	0	1	1	56733386	113366045	113365649	3.49	0.00198	HCD	MS2	2015894	25812	357068	9872	091219_sh_MW_2.raw	F3	1.07	1	0.00129	0.006829
-5515	64333	True	High	Sequest HT (A2)	Unambiguous	TVDYTADPVnGFnAVVHR	N10(Asn->Asp); N13(Asn->Asp)	5	A0A2R7X5X7; A0A2R7WXC3; A0A2R7X421	A0A2R7X5X7; A0A2R7X4Y2; A0A2R7WXC3; A0A2R7X712; A0A2R7X421	0	2	0.5877	0	1	1	98897345	197693962	197693485	2.42	0.00239	HCD	MS2	0	126188	356915	9860	091219_sh_MW_2.raw	F3	1.14	3	0.00129	0.0004206
-5515	64293	True	High	Sequest HT (A2)	Unambiguous	FYELDLKPVcK	C10(Carbamidomethyl)	1	A0A2R7W736	A0A2R7W736	0	2	0.5618	0	1	1	70637030	141173332	141172900	3.06	0.00216	HCD	MS2	2233644	34479	356866	9856	091219_sh_MW_2.raw	F3	0.89	1	0.00129	0.0189
-5515	63932	True	High	Sequest HT (A2)	Unambiguous	AIEIANSVTDENIESETSK		1	A0A2R7X6T4	A0A2R7X6T4	0	2	0.3696	0	1	1	102549792	204998857	204998225	3.08	0.00316	HCD	MS2	0	71065	356228	9817	091219_sh_MW_2.raw	F3	1.38	1	0.00129	0.000394
-5515	60126	True	High	Sequest HT (A2)	Unambiguous	VATNLGALTNSQHLSNFR		1	A0A2R7WAY7	A0A2R7WAY7	0	2	0.2574	0	1	1	97201227	194301726	194300935	4.07	0.00396	HCD	MS2	5476579	213447	348955	9397	091219_sh_MW_2.raw	F3	1.36	1	0.00129	0.001129
-5515	60136	True	High	Sequest HT (A2)	Unambiguous	TVPIDMnGSSSLRPTTLK	N7(Asn->Asp)	1	A0A2R7W746	A0A2R7W746	0	2	0.1613	0	1	1	95950165	191799602	191799500	0.53	0.00051	HCD	MS2	1990491	100107	348973	9398	091219_sh_MW_2.raw	F3	0.93	1	0.00129	0.01333
-5515	60196	True	High	Sequest HT (A2)	Unambiguous	NTPIIAAIQEK		1	A0A2R7X0D3	A0A2R7X0D3	0	2	0.4405	0	1	1	59934814	119768901	119768376	4.38	0.00262	HCD	MS2	2861115	27060	349093	9405	091219_sh_MW_2.raw	F3	0.84	1	0.00129	0.005451
-5515	60901	True	High	Sequest HT (A2)	Unambiguous	NTVLDEYGVDESR		1	A0A2R7VRE7	A0A2R7VRE7	0	2	0.2917	0	1	1	74884930	149669133	149668634	3.33	0.00249	HCD	MS2	3141606	19604	350692	9483	091219_sh_MW_2.raw	F3	0.96	1	0.00129	0.009162
-5515	60991	True	High	Sequest HT (A2)	Unambiguous	HFEVEPLVSGVAQK		1	A0A2R7WQC8	A0A2R7WQC8	0	2	0.4426	0	1	1	77041431	153982134	153981657	3.1	0.00238	HCD	MS2	2728757	33273	350744	9492	091219_sh_MW_2.raw	F3	1.22	1	0.00129	0.005954
-5515	61031	True	High	Sequest HT (A2)	Unambiguous	TEDAMSTVPNTESISEAEEAK		1	A0A2R7W3H7	A0A2R7W3H7	0	2	0.5455	0	1	1	112000098	223899468	223899183	1.27	0.00142	HCD	MS2	0	403297	350845	9496	091219_sh_MW_2.raw	F3	1.54	1	0.00129	0.0009733
-5515	61231	True	High	Sequest HT (A2)	Unambiguous	SIYDDPIAPADR		1	A0A2R7W3Q7	A0A2R7W3Q7	0	2	0.4737	0	1	1	66682794	133264861	133264302	4.19	0.00279	HCD	MS2	222688	12843	351056	9518	091219_sh_MW_2.raw	F3	1.14	1	0.00129	0.002816
-5515	61264	True	High	Sequest HT (A2)	Unambiguous	RIVEYTADPVnGFNAVVHR	N11(Asn->Asp)	1	A0A2R7X553	A0A2R7X553	1	4	0.1419	0	1	1	54028369	215811294	215810398	4.15	0.00224	HCD	MS2	1143769	28320	351082	9522	091219_sh_MW_2.raw	F3	1.48	1	0.00129	0.0001404
-5515	61284	True	High	Sequest HT (A2)	Unambiguous	EAQDEFALQSYR		1	A0A2R7VSH8	A0A2R7VSH8	0	2	0.1319	0	1	1	72884229	145667729	145667030	4.8	0.0035	HCD	MS2	2802051	39091	351098	9524	091219_sh_MW_2.raw	F3	0.91	1	0.00129	0.01458
-5515	61414	True	High	Sequest HT (A2)	Unambiguous	EASYFIVGSK		1	A0A2R7VSR9	A0A2R7VSR9	0	2	0.3917	0	1	1	55078705	110056682	110056225	4.15	0.00228	HCD	MS2	3798855	27075	351361	9538	091219_sh_MW_2.raw	F3	1.2	1	0.00129	0.01431
-5515	61516	True	High	Sequest HT (A2)	Unambiguous	IMDPNIIGAEHYNVAR		1	A0A2R7VST6	A0A2R7VST6	0	3	0.4694	0	1	1	60497632	181291440	181290613	4.56	0.00276	HCD	MS2	1148872	18452	351687	9550	091219_sh_MW_2.raw	F3	0.98	1	0.00129	0.01305
-5515	61556	True	High	Sequest HT (A2)	Unambiguous	RLDEVLNSLSNTK		1	A0A2R7WMK8	A0A2R7WMK8	1	2	0.4404	0	1	1	74490765	148880803	148880165	4.29	0.00319	HCD	MS2	5343092	25508	351725	9555	091219_sh_MW_2.raw	F3	1.09	1	0.00129	0.002758
-5515	61636	True	High	Sequest HT (A2)	Unambiguous	TcLESEFGccPDEVSPAK	C2(Carbamidomethyl); C9(Carbamidomethyl); C10(Carbamidomethyl)	1	A0A2R7W772	A0A2R7W772	0	3	0.2936	0	1	1	69595923	208586313	208585620	3.32	0.00231	HCD	MS2	5993924	54148	351805	9563	091219_sh_MW_2.raw	F3	1.09	1	0.00129	0.001032
-5515	69089	True	High	Sequest HT (A2)	Unambiguous	EGVTLSLSAQVDGK		1	A0A2R7VV77	A0A2R7VV77	0	2	0.1589	0	1	1	70237524	140374321	140373765	3.96	0.00278	HCD	MS2	1242655	43616	365041	10365	091219_sh_MW_2.raw	F3	1.51	1	0.00129	0.005941
-5515	61706	True	High	Sequest HT (A2)	Unambiguous	ATPPISQESSPVYQAQPVTATVQGGNR		1	A0A2R7WIH8	A0A2R7WIH8	0	3	0.1047	0	1	1	92847491	278341019	278339586	5.15	0.00478	HCD	MS2	4548569	116466	352096	9570	091219_sh_MW_2.raw	F3	0.86	1	0.00129	0.00116
-5515	62085	True	High	Sequest HT (A2)	Unambiguous	AVQLSIQHDILPK		1	A0A2R7W7G1	A0A2R7W7G1	0	2	0.3986	0	1	1	73142816	146184905	146184239	4.55	0.00333	HCD	MS2	0	24555	353100	9614	091219_sh_MW_2.raw	F3	1.38	1	0.00129	0.006304
-5515	62095	True	High	Sequest HT (A2)	Unambiguous	VLLQAVQTVTTK		1	A0A2R7W3X4	A0A2R7W3X4	0	2	0.254	0	1	1	65089825	130078923	130078348	4.42	0.00288	HCD	MS2	2590385	24653	353106	9615	091219_sh_MW_2.raw	F3	0.63	1	0.00129	0.007236
-5515	62125	True	High	Sequest HT (A2)	Unambiguous	DGHPYcEPDYHNLFSPR	C6(Carbamidomethyl)	1	A0A2R7W3L8	A0A2R7W3L8	0	3	0.669	0	1	1	70197400	210390744	210389775	4.61	0.00323	HCD	MS2	7374473	25095	353123	9618	091219_sh_MW_2.raw	F3	1.42	1	0.00129	0.0002275
-5515	62445	True	High	Sequest HT (A2)	Unambiguous	GYGFGGGAGcLSMDKGEQFGGSEAGTR	C10(Carbamidomethyl)	1	A0A2R7X2M8	A0A2R7X2M8	1	3	0.3043	0	1	1	88505481	265314988	265314057	3.51	0.0031	HCD	MS2	8031134	44984	353598	9655	091219_sh_MW_2.raw	F3	0.92	1	0.00129	0.01031
-5515	62505	True	High	Sequest HT (A2)	Unambiguous	SPVTnGSLGQYGSSPYYGTGR	N5(Asn->Asp)	1	A0A2R7VUK7	A0A2R7VUK7	0	3	0.233	0	1	1	71700177	214899076	214898325	3.49	0.0025	HCD	MS2	3402528	52161	353729	9661	091219_sh_MW_2.raw	F3	1.03	1	0.00129	0.01498
-5515	62555	True	High	Sequest HT (A2)	Unambiguous	SPVTnGSLGQYGSSPYYGTGR	N5(Asn->Asp)	1	A0A2R7VUK7	A0A2R7VUK7	0	2	0.5435	0	1	1	107499927	214899126	214898325	3.73	0.004	HCD	MS2	0	114902	353829	9666	091219_sh_MW_2.raw	F3	1.38	1	0.00129	0.0002842
-5515	62585	True	High	Sequest HT (A2)	Unambiguous	VGSHITGGDLYGVVHENTLVK		2	A0A2R7VQG8; P48602	A0A2R7VQG8; P48602	0	2	0.5	0	1	1	109807874	219515019	219514551	2.14	0.00234	HCD	MS2	0	250696	353893	9669	091219_sh_MW_2.raw	F3	1.14	2	0.00129	0.0006805
-5515	62655	True	High	Sequest HT (A2)	Unambiguous	cDNnAQcIFVPDSK	C1(Carbamidomethyl); N4(Asn->Asp); C7(Carbamidomethyl)	1	A0A2R7WXM7	A0A2R7WXM7	0	2	0.125	0	1	1	83485669	166870610	166869923	4.12	0.00343	HCD	MS2	0	61464	353976	9677	091219_sh_MW_2.raw	F3	1.76	1	0.00129	0.0002066
-5515	62909	True	High	Sequest HT (A2)	Unambiguous	VGSHITGGDLYGVVHENTLVK		2	A0A2R7VQG8; P48602	A0A2R7VQG8; P48602	0	3	0.2642	0	1	1	73238873	219515165	219514551	2.8	0.00205	HCD	MS2	3544927	22095	354367	9705	091219_sh_MW_2.raw	F3	1.06	2	0.00129	0.01094
-5515	62929	True	High	Sequest HT (A2)	Unambiguous	YLPDASDTTDGNAPVLDGESK		1	A0A2R7WPX8	A0A2R7WPX8	0	3	0.1795	0	1	1	72233716	216499692	216498806	4.09	0.00295	HCD	MS2	2212671	30915	354383	9707	091219_sh_MW_2.raw	F3	1.17	1	0.00129	0.001708
-5515	63063	True	High	Sequest HT (A2)	Unambiguous	TVEYTADPVnGFNAVVHK	N10(Asn->Asp)	1	A0A2R7WXJ8	A0A2R7WXJ8	0	3	0.0597	0	1	1	65466089	196196811	196196033	3.97	0.00259	HCD	MS2	5309315	1875	354682	9723	091219_sh_MW_2.raw	F3	1.34	1	0.00129	0.002811
-5515	63326	True	High	Sequest HT (A2)	Unambiguous	QVHISGIVENLTPGK		1	A0A2R7X0N3	A0A2R7X0N3	0	3	0.0909	0	1	1	53129999	159188541	159188023	3.25	0.00173	HCD	MS2	2864699	15503	355137	9752	091219_sh_MW_2.raw	F3	1.32	1	0.00129	0.03339
-5515	63336	True	High	Sequest HT (A2)	Unambiguous	QVHISGIVENLTPGK		1	A0A2R7X0N3	A0A2R7X0N3	0	2	0.3395	0	1	1	79644635	159188542	159188023	3.26	0.0026	HCD	MS2	0	39636	355145	9753	091219_sh_MW_2.raw	F3	1.62	1	0.00129	0.01135
-5515	61760	True	High	Sequest HT (A2)	Unambiguous	TcLESEFGccPDEVSPAK	C2(Carbamidomethyl); C9(Carbamidomethyl); C10(Carbamidomethyl)	1	A0A2R7W772	A0A2R7W772	0	2	0.2381	0	1	1	104343652	208586577	208585620	4.59	0.00478	HCD	MS2	1823772	90153	352160	9577	091219_sh_MW_2.raw	F3	1.26	1	0.00129	0.000704
-5515	69159	True	High	Sequest HT (A2)	Unambiguous	cDnNAQcIFVPDSK	C1(Carbamidomethyl); N3(Asn->Asp); C7(Carbamidomethyl)	1	A0A2R7WXM7	A0A2R7WXM7	0	2	0.0345	0	1	1	83485632	166870537	166869923	3.68	0.00307	HCD	MS2	0	61025	365095	10372	091219_sh_MW_2.raw	F3	0.58	1	0.00129	0.008097
-5515	69259	True	High	Sequest HT (A2)	Unambiguous	LSSDSGLSGAPPLVADGPGQK		1	A0A2R7VPH0	A0A2R7VPH0	0	2	0.5152	0	1	1	97700256	195299785	195299236	2.81	0.00274	HCD	MS2	1048759	84697	365440	10383	091219_sh_MW_2.raw	F3	1.65	1	0.00129	0.002336
-5515	69650	True	High	Sequest HT (A2)	Unambiguous	LVLLGESAVGK		1	A0A2R7VUK1	A0A2R7VUK1	0	2	0.598	0	1	1	54333374	108566020	108565649	3.42	0.00186	HCD	MS2	45717	25948	366011	10425	091219_sh_MW_2.raw	F3	1.02	1	0.00129	0.009994
-5515	74505	True	High	Sequest HT (A2)	Unambiguous	QLGEVASFGGSNIEPSVR		1	A0A2R7W8V8	A0A2R7W8V8	0	2	0.5404	0	1	1	92397150	184693572	184692937	3.44	0.00318	HCD	MS2	4097469	25380	375474	10947	091219_sh_MW_2.raw	F3	1.61	1	0.00129	0.0001959
-5515	74825	True	High	Sequest HT (A2)	Unambiguous	STGGGTGHTDVNIEYTTDLSALSR		1	A0A2R7W4X6	A0A2R7W4X6	0	3	0.3548	0	1	1	81806140	245216965	245215865	4.49	0.00367	HCD	MS2	2449196	30615	375936	10982	091219_sh_MW_2.raw	F3	2.17	1	0.00129	0.007582
-5515	74915	True	High	Sequest HT (A2)	Unambiguous	QLGEVASFGGSNIEPSVR		1	A0A2R7W8V8	A0A2R7W8V8	0	3	0.3077	0	1	1	61631738	184693760	184692937	4.46	0.00274	HCD	MS2	1926547	16538	376092	10992	091219_sh_MW_2.raw	F3	0.91	1	0.00129	0.005914
-5515	75025	True	High	Sequest HT (A2)	Unambiguous	cASGYFAFPTcK	C1(Carbamidomethyl); C11(Carbamidomethyl)	1	A0A2R7W4B3	A0A2R7W4B3	0	2	0.6162	0	1	1	70480817	140860906	140860242	4.71	0.00332	HCD	MS2	0	35100	376176	11003	091219_sh_MW_2.raw	F3	1.85	1	0.00129	0.001852
-5515	75055	True	High	Sequest HT (A2)	Unambiguous	VAAPLAYAAPALYHH		1	A0A2R7VRQ1	A0A2R7VRQ1	0	3	0.6627	0	1	1	52228210	156483176	156482707	2.99	0.00156	HCD	MS2	5584187	39775	376203	11006	091219_sh_MW_2.raw	F3	2.52	1	0.00129	0.003449
-5515	75844	True	High	Sequest HT (A2)	Unambiguous	DAAAHPAPAPVAVAAPAPIAIAR		3	A0A2R7X421; A0A2R7X2N1	A0A2R7X712; A0A2R7X421; A0A2R7X2N1	0	4	0.604	0	1	1	53030310	211819057	211818183	4.13	0.00218	HCD	MS2	2241024	36270	377400	11089	091219_sh_MW_2.raw	F3	1.01	2	0.00129	0.002435
-5515	75944	True	High	Sequest HT (A2)	Unambiguous	VQAVVTVSQELEAENYHDIDR		1	A0A2R7X9R7	A0A2R7X9R7	0	3	0.4911	0	1	1	80573486	241519004	241517866	4.71	0.00379	HCD	MS2	2758705	27405	377574	11100	091219_sh_MW_2.raw	F3	1.69	1	0.00129	0.0007805
-5515	75964	True	High	Sequest HT (A2)	Unambiguous	VEIcNLSPDTMVETQSGK	C4(Carbamidomethyl)	1	A0A2R7VTE5	A0A2R7VTE5	0	2	0.1416	0	1	1	100447717	200794707	200793617	5.43	0.00545	HCD	MS2	1591893	150670	377615	11102	091219_sh_MW_2.raw	F3	1.13	1	0.00129	0.001378
-5515	76044	True	High	Sequest HT (A2)	Unambiguous	IHAAPALAIAHGPALLH		1	A0A2R7X598	A0A2R7X598	0	3	0.3923	0	1	1	55832813	167296982	167296457	3.14	0.00175	HCD	MS2	3780066	27465	377884	11111	091219_sh_MW_2.raw	F3	1.3	1	0.00129	0.005423
-5515	76064	True	High	Sequest HT (A2)	Unambiguous	TVDYTADPVnGFNAVVHK	N10(Asn->Asp)	2	A0A2R7VRQ1; A0A2R7X2N1	A0A2R7VRQ1; A0A2R7X2N1	0	3	0.0955	0	1	1	64998865	194795139	194794468	3.44	0.00224	HCD	MS2	1084896	36270	377898	11113	091219_sh_MW_2.raw	F3	1.57	2	0.00129	0.0009892
-5515	76254	True	High	Sequest HT (A2)	Unambiguous	ADLESQLLDTQER		1	A0A2R7W3G0	A0A2R7W3G0	0	2	0.4466	0	1	1	75937793	151774858	151774419	2.89	0.0022	HCD	MS2	2182996	33959	378261	11133	091219_sh_MW_2.raw	F3	1.03	1	0.00129	0.001352
-5515	76394	True	High	Sequest HT (A2)	Unambiguous	MGAIVAVTGDGVNDSPALK		10	K0GG94; K0GEY3; K0GLZ6	A0A2R7W1L1; A0A5C0C973; A0A2R7W1T5; K0GG94; P13607; A0A2R7W1L8; K0GEY3; I7LHP3; A0A2R7W600; K0GLZ6	0	2	0.1475	0	1	1	90797363	181493999	181493167	4.58	0.00416	HCD	MS2	2026363	35880	378483	11148	091219_sh_MW_2.raw	F3	0.61	3	0.00129	0.0008363
-5515	76404	True	High	Sequest HT (A2)	Unambiguous	LMANVEGWEVGK		1	A0A2R7X8X6	A0A2R7X8X6	0	2	0.2778	0	1	1	66683722	133266716	133266165	4.14	0.00276	HCD	MS2	3164795	32034	378490	11149	091219_sh_MW_2.raw	F3	1.08	1	0.00129	0.01016
-5515	74305	True	High	Sequest HT (A2)	Unambiguous	DGLAFNAIIHK		2	A0A2R7X9R7	Q00963; A0A2R7X9R7	0	2	0.3429	0	1	1	59983472	119866216	119865788	3.57	0.00214	HCD	MS2	2057175	9445	375264	10925	091219_sh_MW_2.raw	F3	0.7	1	0.00129	0.008078
-5515	76578	True	High	Sequest HT (A2)	Unambiguous	IGSELcANDAEDSVGLNIK	C6(Carbamidomethyl)	1	A0A2R7WL11	A0A2R7WL11	0	2	0.1512	0	1	1	100298358	200495989	200495426	2.81	0.00281	HCD	MS2	9550241	58828	378953	11168	091219_sh_MW_2.raw	F3	0.86	1	0.00129	0.001431
-5515	77051	True	High	Sequest HT (A2)	Unambiguous	DVSGVELLMNNHQSLK		2	A0A2R7X9R7	Q00963; A0A2R7X9R7	0	2	0.193	0	1	1	89245837	178390947	178390071	4.91	0.00438	HCD	MS2	6037455	196414	379888	11218	091219_sh_MW_2.raw	F3	1.14	1	0.00129	0.002546
-5515	77081	True	High	Sequest HT (A2)	Unambiguous	DHASIQINIAEVDPDTGR		1	A0A2R7VZA4	A0A2R7VZA4	0	3	0.5524	0	1	1	65099127	195095926	195095156	3.95	0.00257	HCD	MS2	1360667	21583	380087	11222	091219_sh_MW_2.raw	F3	1.43	1	0.00129	0.002223
-5515	77233	True	High	Sequest HT (A2)	Unambiguous	IHAAPALAIAHGPALLH		1	A0A2R7X598	A0A2R7X598	0	2	0.411	0	1	1	83698895	167297063	167296457	3.62	0.00303	HCD	MS2	4611515	40558	380311	11238	091219_sh_MW_2.raw	F3	0.73	1	0.00129	0.01547
-5515	77293	True	High	Sequest HT (A2)	Unambiguous	YNLGLDLR		2	A0A2R7W1V0	P54385; A0A2R7W1V0	0	2	0.4683	0	1	1	48226791	96352855	96352581	2.85	0.00137	HCD	MS2	0.999531	14269	380438	11245	091219_sh_MW_2.raw	F3	1.26	1	0.00129	0.01285
-5515	77423	True	High	Sequest HT (A2)	Unambiguous	DnGcYEMITGYR	N2(Asn->Asp); C4(Carbamidomethyl)	1	A0A2R7W1U4	A0A2R7W1U4	0	2	0.3836	0	1	1	74030017	147959307	147958789	3.5	0.00259	HCD	MS2	6034734	73285	380555	11258	091219_sh_MW_2.raw	F3	0.73	1	0.00129	0.002231
-5515	77583	True	High	Sequest HT (A2)	Unambiguous	cQYLcELNDLR	C1(Carbamidomethyl); C5(Carbamidomethyl)	1	A0A2R7W3G0	A0A2R7W3G0	0	2	0.3407	0	1	1	74234021	148367314	148366681	4.27	0.00317	HCD	MS2	3826596	32817	380885	11276	091219_sh_MW_2.raw	F3	0.91	1	0.00129	0.0141
-5515	77613	True	High	Sequest HT (A2)	Unambiguous	IDPSQVcPGLGIcPGK	C7(Carbamidomethyl); C13(Carbamidomethyl)	1	A0A2R7VN53	A0A2R7VN53	0	2	0.5876	0	1	1	84942413	169784099	169783494	3.56	0.00303	HCD	MS2	215238	122499	380934	11279	091219_sh_MW_2.raw	F3	1.77	1	0.00129	0.003351
-5515	77902	True	High	Sequest HT (A2)	Unambiguous	VYFDMEVDGQPAGR		1	A0A2R7W9G5	A0A2R7W9G5	0	2	0.74	0	1	1	79236426	158372124	158371587	3.39	0.00269	HCD	MS2	1056791	33420	381565	11310	091219_sh_MW_2.raw	F3	1.5	1	0.00129	0.0005418
-5515	78459	True	High	Sequest HT (A2)	Unambiguous	EPETPDASSGGSIGLVGGLR		1	A0A2R7W6P4	A0A2R7W6P4	0	2	0.5194	0	1	1	94997980	189895232	189894541	3.64	0.00345	HCD	MS2	1866619	83003	382525	11370	091219_sh_MW_2.raw	F3	1.29	1	0.00129	0.0002535
-5515	78599	True	High	Sequest HT (A2)	Unambiguous	DAAAHPAPAPVAVAAPAPIAIAR		3	A0A2R7X421; A0A2R7X2N1	A0A2R7X712; A0A2R7X421; A0A2R7X2N1	0	3	0.2105	0	1	1	70673499	211819040	211818183	4.05	0.00286	HCD	MS2	4393702	33871	382894	11385	091219_sh_MW_2.raw	F3	0.76	2	0.00129	0.003675
-5515	79299	True	High	Sequest HT (A2)	Unambiguous	DGDVVQGSYSLAEADGSIR		4	A0A2R7X421; A0A2R7X2N1	A0A2R7X422; A0A2R7X712; A0A2R7X421; A0A2R7X2N1	0	2	0.7343	0	1	1	96995935	193891142	193890394	3.86	0.00374	HCD	MS2	0	16195	385057	11464	091219_sh_MW_2.raw	F3	1.43	2	0.00129	0.005331
-5515	79309	True	High	Sequest HT (A2)	Unambiguous	EcnGENSLLGQFNK	C2(Carbamidomethyl); N3(Asn->Asp)	1	A0A2R7W651	A0A2R7W651	0	2	0.3115	0	1	1	80586298	161071868	161071151	4.45	0.00358	HCD	MS2	0	35520	385069	11465	091219_sh_MW_2.raw	F3	1.83	1	0.00129	0.004127
-5515	79359	True	High	Sequest HT (A2)	Unambiguous	EGVIPGNALVVDPK		1	A0A2R7VRA4	A0A2R7VRA4	0	2	0.4091	0	1	1	70439886	140779045	140778421	4.44	0.00312	HCD	MS2	0	120153	385118	11470	091219_sh_MW_2.raw	F3	0.88	1	0.00129	0.009951
-5515	76921	True	High	Sequest HT (A2)	Unambiguous	ILSSVGIEIDSER		1	A0A2R7WIH5	A0A2R7WIH5	0	2	0.2727	0	1	1	70938257	141775786	141775330	3.22	0.00228	HCD	MS2	2638549	72325	379708	11205	091219_sh_MW_2.raw	F3	1.21	1	0.00129	0.002162
-5515	100068	True	High	Sequest HT (A2)	Unambiguous	MEEITSTGLELIEAK		1	A0A2R7WE40	A0A2R7WE40	0	2	0.4031	0	1	1	83242920	166385112	166384588	3.15	0.00262	HCD	MS2	0	9674	428804	13681	091219_sh_MW_2.raw	F3	1.29	1	0.00129	0.0002683
-5515	74175	True	High	Sequest HT (A2)	Unambiguous	TVDYTADPVNGFnAVVHR	N13(Asn->Asp)	5	A0A2R7X5X7; A0A2R7WXC3; A0A2R7X421	A0A2R7X5X7; A0A2R7X4Y2; A0A2R7WXC3; A0A2R7X712; A0A2R7X421	0	3	0.1094	0	1	1	65932483	197595993	197595083	4.61	0.00303	HCD	MS2	4674722	36270	374924	10909	091219_sh_MW_2.raw	F3	1.28	3	0.00129	0.005701
-5515	74035	True	High	Sequest HT (A2)	Unambiguous	IHAAPALAIAHGPALLH		1	A0A2R7X598	A0A2R7X598	0	2	0.5632	0	1	1	83698926	167297124	167296457	3.99	0.00333	HCD	MS2	4040123	30557	374619	10894	091219_sh_MW_2.raw	F3	0.87	1	0.00129	0.000811
-5515	69720	True	High	Sequest HT (A2)	Unambiguous	VAPEEHPILLTEAPLNPK		1	A0A2R7VT24	A0A2R7VT24	0	2	0.2973	0	1	1	98454797	196808867	196808005	4.38	0.00431	HCD	MS2	4545254	53302	366136	10433	091219_sh_MW_2.raw	F3	1.11	1	0.00129	0.07742
-5515	69750	True	High	Sequest HT (A2)	Unambiguous	ELRIPYIEcSAK	C9(Carbamidomethyl)	1	A0A2R7WAB8	A0A2R7WAB8	1	2	0.4423	0	1	1	73989050	147877373	147876718	4.43	0.00328	HCD	MS2	1376466	24495	366155	10436	091219_sh_MW_2.raw	F3	1.56	1	0.00129	0.0154
-5515	69780	True	High	Sequest HT (A2)	Unambiguous	GPcVSDSDIGLGGTSQWK	C3(Carbamidomethyl)	1	A0A2R7WVC2	A0A2R7WVC2	0	2	0.6519	0	1	1	93243457	186386186	186385415	4.14	0.00386	HCD	MS2	6992286	50782	366178	10439	091219_sh_MW_2.raw	F3	1.58	1	0.00129	0.006816
-5515	69890	True	High	Sequest HT (A2)	Unambiguous	IKPLNIENLNIDR		1	A0A2R7WKV9	A0A2R7WKV9	0	3	0.2283	0	1	1	51796826	155189023	155188532	3.17	0.00164	HCD	MS2	0	50064	366306	10450	091219_sh_MW_2.raw	F3	0.92	1	0.00129	0.01908
-5515	69990	True	High	Sequest HT (A2)	Unambiguous	QGDNVQGSYSLLEADGSR		2	A0A2R7X553	A0A2R7X553; A0A2R7X473	0	2	0.4167	0	1	1	94844586	189588445	189587297	6.05	0.00574	HCD	MS2	1408863	110001	366421	10461	091219_sh_MW_2.raw	F3	1.2	1	0.00129	0.006741
-5515	70020	True	High	Sequest HT (A2)	Unambiguous	MDnDLTSDDLPDDVQR	N3(Asn->Asp)	1	A0A2R7X6F4	A0A2R7X6F4	0	2	0.6711	0	1	1	92539612	184978496	184977563	5.04	0.00467	HCD	MS2	3269802	102463	366624	10464	091219_sh_MW_2.raw	F3	1.52	1	0.00129	0.0001978
-5515	70249	True	High	Sequest HT (A2)	Unambiguous	NDGTTANENVTYSAEEEYFSNK		1	A0A2R7VPK6	A0A2R7VPK6	0	3	0.5769	0	1	1	82835724	248305716	248304810	3.65	0.00302	HCD	MS2	0	62359	366927	10489	091219_sh_MW_2.raw	F3	1.56	1	0.00129	0.01316
-5515	70279	True	High	Sequest HT (A2)	Unambiguous	NDGTTANENVTYSAEEEYFSNK		1	A0A2R7VPK6	A0A2R7VPK6	0	2	0.2021	0	1	1	124203650	248306572	248304810	7.1	0.00881	HCD	MS2	0	469865	367038	10492	091219_sh_MW_2.raw	F3	0.94	1	0.00129	0.0001107
-5515	70289	True	High	Sequest HT (A2)	Unambiguous	NLEAVETLGSTSTIcSDK	C15(Carbamidomethyl)	11	K0GG94; K0GEY3; K0GLZ6	A0A2R7W1L1; A0A5C0C973; A0A2R7W1T5; K0GG94; P13607; A0A2R7WE87; A0A2R7W1L8; K0GEY3; I7LHP3; A0A2R7W600; K0GLZ6	0	2	0.3016	0	1	1	96296588	192492449	192491681	3.99	0.00384	HCD	MS2	0	252455	367082	10493	091219_sh_MW_2.raw	F3	1.26	3	0.00129	0.001622
-5515	70499	True	High	Sequest HT (A2)	Unambiguous	IGLFGGAGVGK		2	A0A2R7VST6	Q05825; A0A2R7VST6	0	2	0.6323	0	1	1	48828592	97556456	97556219	2.43	0.00118	HCD	MS2	3612303	24750	367660	10517	091219_sh_MW_2.raw	F3	1.55	1	0.00129	0.0003055
-5515	70709	True	High	Sequest HT (A2)	Unambiguous	DLTNTYTLIQQDHQISR		1	A0A2R7VR91	A0A2R7VR91	0	3	0.3727	0	1	1	68268237	204603257	204602506	3.67	0.0025	HCD	MS2	6456959	66376	368089	10539	091219_sh_MW_2.raw	F3	1.1	1	0.00129	0.01866
-5515	70739	True	High	Sequest HT (A2)	Unambiguous	KDLYANTVLSGGTTmYPGIADR	M15(Oxidation)	5	P10987; A0A2R7VT24	P10987; P02572; A0A2R7WDT7; A0A2R7VT24; A0A2R7WDS4	1	3	0.2667	0	1	1	78706085	235916800	235915984	3.46	0.00272	HCD	MS2	6196289	46434	368119	10542	091219_sh_MW_2.raw	F3	1.35	2	0.00129	0.0003544
-5515	70769	True	High	Sequest HT (A2)	Unambiguous	AVVQVFEGTSGIDAK		2	P31409	P31409; A0A2R7WZ85	0	2	0.3933	0	1	1	76090460	152080193	152079550	4.23	0.00321	HCD	MS2	4080109	12970	368190	10546	091219_sh_MW_2.raw	F3	0.89	1	0.00129	0.00222
-5515	74155	True	High	Sequest HT (A2)	Unambiguous	IAGLASGLDTGETPIAK		9	K0GG94; K0GEY3	A0A2R7W1L1; A0A5C0C973; A0A2R7W1T5; K0GG94; P13607; A0A2R7W1L8; K0GEY3; I7LHP3; A0A2R7W600	0	2	0.4429	0	1	1	80744379	161388030	161387448	3.61	0.00291	HCD	MS2	1248343	23670	374911	10907	091219_sh_MW_2.raw	F3	1.4	2	0.00129	0.001892
-5515	70899	True	High	Sequest HT (A2)	Unambiguous	IINEPTAAAIAYGLDKK		4	A0A2R7VR14; A0A2R7WZB9	A0A2R7VR14; A0A2R7WZB9; P29844; P11147	1	2	0.4136	0	1	1	89450452	178800176	178799018	6.48	0.00579	HCD	MS2	6591904	105043	368587	10559	091219_sh_MW_2.raw	F3	1.62	2	0.00129	0.002178
-5515	71319	True	High	Sequest HT (A2)	Unambiguous	MVPGAGAVEAELAK		1	A0A2R7VXE4	A0A2R7VXE4	0	2	0.3894	0	1	1	67185779	134270830	134270351	3.57	0.00239	HCD	MS2	3572434	16462	369358	10605	091219_sh_MW_2.raw	F3	1.13	1	0.00129	0.002677
-5515	71339	True	High	Sequest HT (A2)	Unambiguous	VVHIANIEDLGESTAYcR	C17(Carbamidomethyl)	1	A0A2R7VRC2	A0A2R7VRC2	0	2	0.6095	0	1	1	102400281	204699834	204699131	3.43	0.00351	HCD	MS2	0	89170	369380	10607	091219_sh_MW_2.raw	F3	1.05	1	0.00129	0.001184
-5515	71389	True	High	Sequest HT (A2)	Unambiguous	YFScNIEEcPPGSEDFR	C4(Carbamidomethyl); C9(Carbamidomethyl)	1	A0A2R7WIK6	A0A2R7WIK6	0	2	0.6791	0	1	1	105393469	210686211	210685317	4.24	0.00447	HCD	MS2	0	97568	369458	10612	091219_sh_MW_2.raw	F3	1.34	1	0.00129	0.01314
-5515	72629	True	High	Sequest HT (A2)	Unambiguous	VAPEEHPILLTEAPLNPK		1	A0A2R7VT24	A0A2R7VT24	0	2	0.2987	0	1	1	98454688	196808647	196808005	3.26	0.00321	HCD	MS2	0	42887	371940	10745	091219_sh_MW_2.raw	F3	0.77	1	0.00129	0.002931
-5515	72649	True	High	Sequest HT (A2)	Unambiguous	TDGFLGYNEIcNK	C11(Carbamidomethyl)	1	A0A2R7W163	A0A2R7W163	0	2	0.3953	0	1	1	76585107	153069487	153068932	3.63	0.00278	HCD	MS2	2578183	24490	371953	10747	091219_sh_MW_2.raw	F3	0.86	1	0.00129	0.001048
-5515	72679	True	High	Sequest HT (A2)	Unambiguous	IVEYTADPVnGFNAVVHR	N10(Asn->Asp)	1	A0A2R7X553	A0A2R7X553	0	3	0.0268	0	1	1	66800793	200200925	200200287	3.19	0.00213	HCD	MS2	2915444	21055	371972	10750	091219_sh_MW_2.raw	F3	1.12	1	0.00129	0.005515
-5515	72941	True	High	Sequest HT (A2)	Unambiguous	TVDYTADPVNGFNAVVHR		5	A0A2R7X5X7; A0A2R7WXC3; A0A2R7X421	A0A2R7X5X7; A0A2R7X4Y2; A0A2R7WXC3; A0A2R7X712; A0A2R7X421	0	3	0.3725	0	1	1	65899542	197497171	197496681	2.48	0.00163	HCD	MS2	2055541	28305	372503	10778	091219_sh_MW_2.raw	F3	1.02	3	0.00129	0.0006484
-5515	73241	True	High	Sequest HT (A2)	Unambiguous	TVEYTADPVNGFnAVVHK	N13(Asn->Asp)	1	A0A2R7WXJ8	A0A2R7WXJ8	0	3	0.013	0	1	1	65466064	196196738	196196033	3.59	0.00235	HCD	MS2	1281116	4866	373174	10810	091219_sh_MW_2.raw	F3	0.77	1	0.00129	0.006171
-5515	73261	True	High	Sequest HT (A2)	Unambiguous	FVDVISVADK		1	A0A2R7WM92	A0A2R7WM92	0	2	0.5133	0	1	1	54680206	109259685	109259355	3.02	0.00165	HCD	MS2	6008183	21510	373189	10812	091219_sh_MW_2.raw	F3	1.13	1	0.00129	0.004688
-5515	73281	True	High	Sequest HT (A2)	Unambiguous	AcAEDQLAHSFQSFNTcYK	C2(Carbamidomethyl); C17(Carbamidomethyl)	1	A0A2R7VZH2	A0A2R7VZH2	0	3	0.3356	0	1	1	75966388	227697708	227696993	3.14	0.00239	HCD	MS2	7196384	34239	373201	10814	091219_sh_MW_2.raw	F3	1.46	1	0.00129	0.005938
-5515	73294	True	High	Sequest HT (A2)	Unambiguous	cGGMVFAAEQQLAK	C1(Carbamidomethyl)	1	A0A2R7X2M8	A0A2R7X2M8	0	2	0.7236	0	1	1	75536615	150972502	150971885	4.09	0.00309	HCD	MS2	1207405	45453	373218	10816	091219_sh_MW_2.raw	F3	1.23	1	0.00129	0.01573
-5515	73757	True	High	Sequest HT (A2)	Unambiguous	AQQTLVAVTPPGLAR		1	A0A2R7VT28	A0A2R7VT28	0	2	0.1522	0	1	1	76144354	152187981	152187475	3.32	0.00253	HCD	MS2	1101614	59380	374121	10865	091219_sh_MW_2.raw	F3	0.92	1	0.00129	0.01557
-5515	73927	True	High	Sequest HT (A2)	Unambiguous	VIDDHLAVQAIIR		1	A0A2R7W2C1	A0A2R7W2C1	0	3	0.3723	0	1	1	48828513	146284082	146283764	2.18	0.00106	HCD	MS2	4982013	61283	374302	10882	091219_sh_MW_2.raw	F3	0.94	1	0.00129	0.01063
-5515	71029	True	High	Sequest HT (A2)	Unambiguous	HSLVEADINVLGER		1	A0A2R7X9R7	A0A2R7X9R7	0	3	0.4087	0	1	1	51794452	155181900	155181255	4.16	0.00215	HCD	MS2	1352929	34113	368794	10574	091219_sh_MW_2.raw	F3	1.15	1	0.00129	0.008243
-5515	60039	True	High	Sequest HT (A2)	Unambiguous	TGGGDQSFQQLDLSGK		1	A0A2R7WSN7	A0A2R7WSN7	0	2	0.0541	0	1	1	81939630	163778533	163777655	5.36	0.00439	HCD	MS2	9136889	33646	348849	9388	091219_sh_MW_2.raw	F3	0.74	1	0.00129	0.01354
-5515	100078	True	High	Sequest HT (A2)	Unambiguous	AIAAPVAHAAVDEYDPNPQYSYAYDVQDALTGDSK		1	A0A2R7VRQ1	A0A2R7VRQ1	0	3	0.4945	0	1	1	124258411	372573777	372572419	3.64	0.00453	HCD	MS2	0	69609	428820	13682	091219_sh_MW_2.raw	F3	1.82	1	0.00129	0.0005558
-5515	100268	True	High	Sequest HT (A2)	Unambiguous	MEEITSTGLELIEAK		1	A0A2R7WE40	A0A2R7WE40	0	3	0.1978	0	1	1	55528900	166385245	166384588	3.95	0.00219	HCD	MS2	2524857	34087	429181	13702	091219_sh_MW_2.raw	F3	0.91	1	0.00129	0.00244
-5515	120172	True	High	Sequest HT (A2)	Unambiguous	APIAAPAVLHTSFSSPLISYNY		1	A0A2R7X421	A0A2R7X421	0	3	0.3483	0	1	1	77374158	231921018	231920196	3.54	0.00274	HCD	MS2	3739189	28858	479501	15874	091219_sh_MW_2.raw	F3	0.89	1	0.00129	0.005314
-5515	120242	True	High	Sequest HT (A2)	Unambiguous	IPVVETGVHIASGLYGIIK		1	A0A2R7WPX8	A0A2R7WPX8	0	2	0.4921	0	1	1	98357477	196614226	196613717	2.59	0.00254	HCD	MS2	6655531	457553	479671	15881	091219_sh_MW_2.raw	F3	1.91	1	0.00129	0.0002097
-5515	120342	True	High	Sequest HT (A2)	Unambiguous	LNPDGTVAPTPEVAAATAAHLAALAGSR		1	A0A2R7W524	A0A2R7W524	0	3	0.0903	0	1	1	88147040	264239664	264238965	2.64	0.00233	HCD	MS2	8106969	61822	479866	15892	091219_sh_MW_2.raw	F3	1.44	1	0.00129	6.57e-05
-5515	120632	True	High	Sequest HT (A2)	Unambiguous	SGMAVLDVTIPTGYIIQQQK		1	A0A2R7VTU6	A0A2R7VTU6	0	2	0.4211	0	1	1	108158337	216215947	216215257	3.19	0.00345	HCD	MS2	1399953	238688	480703	15924	091219_sh_MW_2.raw	F3	1.52	1	0.00129	0.000631
-5515	120672	True	High	Sequest HT (A2)	Unambiguous	QNAINIIFAVTESQR		1	A0A2R7WXW1	A0A2R7WXW1	0	3	0.6071	0	1	1	56864233	170391245	170390751	2.9	0.00165	HCD	MS2	315676	63922	480930	15929	091219_sh_MW_2.raw	F3	1.68	1	0.00129	0.002119
-5515	120772	True	High	Sequest HT (A2)	Unambiguous	QNAINIIFAVTESQR		1	A0A2R7WXW1	A0A2R7WXW1	0	2	0.5862	0	1	1	85246039	170391350	170390751	3.52	0.003	HCD	MS2	0	67009	481165	15939	091219_sh_MW_2.raw	F3	1.16	1	0.00129	0.01007
-5515	120900	True	High	Sequest HT (A2)	Unambiguous	DVVYLFQFSR		1	A0A2R7W0W0	A0A2R7W0W0	0	2	0.4684	0	1	1	63733490	127366252	127365755	3.91	0.00249	HCD	MS2	2575488	43428	481423	15954	091219_sh_MW_2.raw	F3	1.58	1	0.00129	0.003582
-5515	121023	True	High	Sequest HT (A2)	Unambiguous	QQGLGGVAILDLGLDDSR		1	A0A2R7VPH0	A0A2R7VPH0	0	3	0.5319	0	1	1	60966071	182696756	182696067	3.78	0.0023	HCD	MS2	39117	17317	481697	15968	091219_sh_MW_2.raw	F3	1.41	1	0.00129	0.01106
-5515	121203	True	High	Sequest HT (A2)	Unambiguous	SVFcAMFEGDLLK	C4(Carbamidomethyl)	1	A0A2R7W6M5	A0A2R7W6M5	0	2	0.6014	0	1	1	75886493	151672258	151671745	3.38	0.00257	HCD	MS2	4308724	21979	482063	15987	091219_sh_MW_2.raw	F3	1.38	1	0.00129	0.0008376
-5515	121377	True	High	Sequest HT (A2)	Unambiguous	LALVTGGEIVSTFDTPELVK		1	A0A2R7VPP6	A0A2R7VPP6	0	2	0.2893	0	1	1	104507886	208915044	208914271	3.7	0.00386	HCD	MS2	0	116374	482588	16007	091219_sh_MW_2.raw	F3	1.21	1	0.00129	0.003622
-5515	121635	True	High	Sequest HT (A2)	Unambiguous	NFNAIAAPLFAAPVPAYTR		1	A0A2R7WWG0	A0A2R7WWG0	0	2	0.1923	0	1	1	100254303	200407878	200407016	4.3	0.00431	HCD	MS2	8132772	105775	483083	16035	091219_sh_MW_2.raw	F3	1.04	1	0.00129	0.00281
-5515	121815	True	High	Sequest HT (A2)	Unambiguous	DAFDVLFDQAPDK		1	A0A2R7W932	A0A2R7W932	0	2	0.2115	0	1	1	74085394	148070061	148069545	3.48	0.00258	HCD	MS2	0	42582	483522	16054	091219_sh_MW_2.raw	F3	1.04	1	0.00129	0.003935
-5515	121885	True	High	Sequest HT (A2)	Unambiguous	NLEIPSLAEVFPEK		2	A0A077D2E1	A0A077D2E1; A0A2R7X5W9	0	2	0.3363	0	1	1	79342987	158585246	158584720	3.32	0.00263	HCD	MS2	0	48575	483676	16061	091219_sh_MW_2.raw	F3	1.13	1	0.00129	0.006604
-5515	121965	True	High	Sequest HT (A2)	Unambiguous	MSATFIGNSTAIQELFK		4	Q24560	P61857; A0A2R7VUT8; Q24560; A0A2R7WYX9	0	2	0.5668	0	1	1	92947803	185794878	185794151	3.91	0.00363	HCD	MS2	287821	38582	483988	16071	091219_sh_MW_2.raw	F3	2.17	1	0.00129	0.001408
-5515	122145	True	High	Sequest HT (A2)	Unambiguous	LASDLLEWIR		2	P18091; A0A2R7VY20	P18091; A0A2R7VY20	0	2	0.5677	0	1	1	60834265	121567803	121567320	3.97	0.00241	HCD	MS2	3587511	10647	484354	16090	091219_sh_MW_2.raw	F3	1.55	2	0.00129	0.02517
-5515	122175	True	High	Sequest HT (A2)	Unambiguous	VAAVAAPSVAAVALPAPGIAIADATQYR		1	A0A2R7W9B2	A0A2R7W9B2	0	3	0.5241	0	1	1	87882843	263447074	263446136	3.56	0.00313	HCD	MS2	0	116227	484401	16093	091219_sh_MW_2.raw	F3	1.87	1	0.00129	0.0004394
-5515	122185	True	High	Sequest HT (A2)	Unambiguous	FGLEGAEILIPAMK		1	A0A2R7W2B5	A0A2R7W2B5	0	2	0.4188	0	1	1	74491327	148881926	148881306	4.16	0.0031	HCD	MS2	5216791	59514	484413	16094	091219_sh_MW_2.raw	F3	1.6	1	0.00129	0.001925
-5515	122235	True	High	Sequest HT (A2)	Unambiguous	TTGIVLDSGDGVSHTVPIYEGYALPHAILR		9	A0A2R7VXG7; P10987; A0A2R7VT24	P53501; A0A2R7VXG7; P10987; P02572; P10981; P02574; A0A2R7WDT7; A0A2R7VT24; A0A2R7WDS4	0	3	0.223	0	1	1	105122388	315165708	315164224	4.71	0.00495	HCD	MS2	0	323144	484613	16099	091219_sh_MW_2.raw	F3	1.48	3	0.00129	0.006848
-5515	122426	True	High	Sequest HT (A2)	Unambiguous	SFSDTASSSAAEVLDSIEPLR		1	A0A2R7W3X4	A0A2R7W3X4	0	3	0.3101	0	1	1	72802466	218205942	218205100	3.86	0.00281	HCD	MS2	7462687	23160	485301	16121	091219_sh_MW_2.raw	F3	1.29	1	0.00129	0.01437
-5515	122496	True	High	Sequest HT (A2)	Unambiguous	EDIVLLLVER		1	A0A2R7WDP5	A0A2R7WDP5	0	2	0.3	0	1	1	59985791	119870854	119870416	3.65	0.00219	HCD	MS2	4901771	61363	485417	16128	091219_sh_MW_2.raw	F3	1.1	1	0.00129	0.001909
-5515	122656	True	High	Sequest HT (A2)	Unambiguous	GAGAYIcGEETALIESLEGK	C7(Carbamidomethyl)	1	A0A2R7X019	A0A2R7X019	0	2	0.6124	0	1	1	103450195	206799663	206799031	3.06	0.00316	HCD	MS2	0	107319	485773	16146	091219_sh_MW_2.raw	F3	2.09	1	0.00129	0.0001454
-5515	122726	True	High	Sequest HT (A2)	Unambiguous	NAGALSAFLELGcPPEAVDR	C13(Carbamidomethyl)	1	A0A2R7WJY8	A0A2R7WJY8	0	2	0.2154	0	1	1	104402002	208703276	208702261	4.86	0.00507	HCD	MS2	0	169813	485892	16153	091219_sh_MW_2.raw	F3	1.3	1	0.00129	0.001287
-5515	122866	True	High	Sequest HT (A2)	Unambiguous	TTGIVLDSGDGVSHTVPIYEGYALPHAILR		9	A0A2R7VXG7; P10987; A0A2R7VT24	P53501; A0A2R7VXG7; P10987; P02572; P10981; P02574; A0A2R7WDT7; A0A2R7VT24; A0A2R7WDS4	0	4	0.3516	0	1	1	78866797	315165005	315164224	2.48	0.00195	HCD	MS2	0	88029	486312	16171	091219_sh_MW_2.raw	F3	2.19	3	0.00129	0.01461
-5515	122907	True	High	Sequest HT (A2)	Unambiguous	LNPDGTVAPTPEVAAATAAHLAALAGSR		1	A0A2R7W524	A0A2R7W524	0	3	0.4082	0	1	1	88147211	264240177	264238965	4.58	0.00404	HCD	MS2	0	195498	486473	16178	091219_sh_MW_2.raw	F3	2.67	1	0.00129	0.004488
-5515	123128	True	High	Sequest HT (A2)	Unambiguous	DVVLASQAEAGLPPQLTNPFYR		1	A0A2R7X7A1	A0A2R7X7A1	0	3	0.2079	0	1	1	79608722	238624710	238624014	2.92	0.00232	HCD	MS2	7523088	48067	487181	16203	091219_sh_MW_2.raw	F3	1.01	1	0.00129	0.00473
-5515	123138	True	High	Sequest HT (A2)	Unambiguous	QQGLGGVAILDLGLDDSR		1	A0A2R7VPH0	A0A2R7VPH0	0	2	0.3905	0	1	1	91398688	182696648	182696067	3.18	0.00291	HCD	MS2	1754194	59282	487196	16204	091219_sh_MW_2.raw	F3	1.05	1	0.00129	0.0008979
-5515	123308	True	High	Sequest HT (A2)	Unambiguous	AASVDIEPYWPGLFAK		1	A0A2R7X0K8	A0A2R7X0K8	0	2	0.4825	0	1	1	88245660	176390593	176390030	3.19	0.00282	HCD	MS2	0	43760	487569	16222	091219_sh_MW_2.raw	F3	1.43	1	0.00129	0.0005036
-5515	120012	True	High	Sequest HT (A2)	Unambiguous	APIAAPAVLHTSFSSPLISYNY		1	A0A2R7X421	A0A2R7X421	0	2	0.5072	0	1	1	116010681	231920635	231920196	1.89	0.00219	HCD	MS2	3699369	123711	479164	15857	091219_sh_MW_2.raw	F3	1.38	1	0.00129	0.03243
-5515	119962	True	High	Sequest HT (A2)	Unambiguous	SSLEASLHQVEVELESTR		1	A0A2R7W4X6	A0A2R7W4X6	0	2	0.2817	0	1	1	100751166	201401604	201400874	3.62	0.00365	HCD	MS2	0	74573	479084	15852	091219_sh_MW_2.raw	F3	1.42	1	0.00129	0.0001449
-5515	119882	True	High	Sequest HT (A2)	Unambiguous	cPEALFQPSFLGMEScGIHETVYnSIMK	C1(Carbamidomethyl); C16(Carbamidomethyl); N24(Asn->Asp)	2	A0A2R7VT24	A0A2R7VT24; P83967	0	3	0.4412	0	1	1	108282898	324647239	324646144	3.37	0.00365	HCD	MS2	7018681	228050	478753	15841	091219_sh_MW_2.raw	F3	1.7	1	0.00129	0.001386
-5515	119134	True	High	Sequest HT (A2)	Unambiguous	IEELGALLEEHLILDNR		1	P13395	P13395	0	3	0	0	1	1	65969672	197707560	197706513	5.29	0.00349	HCD	MS2	5604716	66360	476444	15759	091219_sh_MW_2.raw	F3	0.99	1	0.00129	0.01824
-5515	115052	True	High	Sequest HT (A2)	Unambiguous	IASAPALSYASGISYASAAPALSAIR		1	A0A2R7VQ70	A0A2R7VQ70	0	2	0.1412	0	1	1	124016589	247932451	247931911	2.18	0.0027	HCD	MS2	5633139	138515	465626	15308	091219_sh_MW_2.raw	F3	0.85	1	0.00129	0.0009099
-5515	115312	True	High	Sequest HT (A2)	Unambiguous	TLTEPVVDLLFHQR		1	A0A2R7VY84	A0A2R7VY84	0	3	0.1316	0	1	1	55664349	166791593	166791153	2.64	0.00147	HCD	MS2	2645751	66235	466141	15335	091219_sh_MW_2.raw	F3	0.76	1	0.00129	0.01328
-5515	115362	True	High	Sequest HT (A2)	Unambiguous	QELWFLMDQTK		1	A0A2R7VUH8	A0A2R7VUH8	0	2	0.446	0	1	1	71985760	143870793	143870351	3.07	0.00221	HCD	MS2	1883323	90614	466254	15340	091219_sh_MW_2.raw	F3	1.39	1	0.00129	0.0001197
-5515	115402	True	High	Sequest HT (A2)	Unambiguous	VVVEPLELAQEFR		1	A0A2R7VX39	A0A2R7VX39	0	2	0.2793	0	1	1	76492535	152884343	152883697	4.23	0.00323	HCD	MS2	0	38763	466354	15345	091219_sh_MW_2.raw	F3	1.11	1	0.00129	0.03429
-5515	115913	True	High	Sequest HT (A2)	Unambiguous	HTLIVADPENLIDAPVIVGSR		1	A0A2R7WV55	A0A2R7WV55	0	3	0.2047	0	1	1	74374835	222923050	222922376	3.03	0.00225	HCD	MS2	3435151	70763	467628	15401	091219_sh_MW_2.raw	F3	1.27	1	0.00129	0.002067
-5515	116143	True	High	Sequest HT (A2)	Unambiguous	AIAAPLLAHAPLAAPLLAPR		1	A0A2R7X5X7	A0A2R7X5X7	0	3	0.4839	0	1	1	64973688	194719608	194719021	3.01	0.00196	HCD	MS2	3315929	33546	468303	15428	091219_sh_MW_2.raw	F3	0.62	1	0.00129	0.006459
-5515	116350	True	High	Sequest HT (A2)	Unambiguous	VDDSQPVANLMVVIcTK	C15(Carbamidomethyl)	1	A0A2R7W2L1	A0A2R7W2L1	0	2	0.2364	0	1	1	94498230	188895732	188895070	3.51	0.00331	HCD	MS2	0	92723	468783	15450	091219_sh_MW_2.raw	F3	1.1	1	0.00129	0.01135
-5515	116626	True	High	Sequest HT (A2)	Unambiguous	LNPDGTVAPTPEVAAATAAHLAALAGSR		1	A0A2R7W524	A0A2R7W524	0	4	0.5459	0	1	1	66135559	264240053	264238965	4.12	0.00272	HCD	MS2	553804	51759	469421	15481	091219_sh_MW_2.raw	F3	1.85	1	0.00129	0.005414
-5515	116776	True	High	Sequest HT (A2)	Unambiguous	HHQTIAEMYETEAVDLER		1	A0A2R7WUS8	A0A2R7WUS8	0	3	0.2919	0	1	1	72467517	217201096	217200261	3.85	0.00278	HCD	MS2	2123604	227347	470062	15497	091219_sh_MW_2.raw	F3	1.61	1	0.00129	0.01891
-5515	116876	True	High	Sequest HT (A2)	Unambiguous	EVLAEIPDQFVGYMK		1	A0A2R7VV98	A0A2R7VV98	0	2	0.281	0	1	1	86994208	173887688	173887203	2.79	0.00242	HCD	MS2	2623758	139093	470262	15508	091219_sh_MW_2.raw	F3	1.21	1	0.00129	0.003159
-5515	116966	True	High	Sequest HT (A2)	Unambiguous	DLYANTVLSGGTTMYPGIADR		5	P10987; A0A2R7VT24	P10987; P02572; A0A2R7WDT7; A0A2R7VT24; A0A2R7WDS4	0	2	0.5532	0	1	1	110804346	221507964	221506996	4.37	0.00484	HCD	MS2	0	234345	470436	15518	091219_sh_MW_2.raw	F3	1.88	2	0.00129	0.006943
-5515	117436	True	High	Sequest HT (A2)	Unambiguous	QSSANPDLPSAQLNLINASQNFLQPGSK		1	A0A2R7W3X4	A0A2R7W3X4	0	3	0.2632	0	1	1	98050543	293950174	293948574	5.44	0.00534	HCD	MS2	0	217852	472442	15570	091219_sh_MW_2.raw	F3	1.71	1	0.00129	0.004789
-5515	117476	True	High	Sequest HT (A2)	Unambiguous	TTGIVLDSGDGVSHTVPIYEGYALPHAILR		9	A0A2R7VXG7; P10987; A0A2R7VT24	P53501; A0A2R7VXG7; P10987; P02572; P10981; P02574; A0A2R7WDT7; A0A2R7VT24; A0A2R7WDS4	0	3	0.2201	0	1	1	105122351	315165598	315164224	4.36	0.00458	HCD	MS2	1249664	56812	472608	15575	091219_sh_MW_2.raw	F3	1.59	3	0.00129	0.008411
-5515	123513	True	High	Sequest HT (A2)	Unambiguous	SLEILPTLEEFER		2	A0A2R7X042; A0A2R7X5B2	A0A2R7X042; A0A2R7X5B2	0	3	0.3495	0	1	1	52594824	157583017	157582646	2.35	0.00124	HCD	MS2	0	29145	487984	16244	091219_sh_MW_2.raw	F3	1.03	2	0.00129	0.005988
-5515	117486	True	High	Sequest HT (A2)	Unambiguous	ASQVLDDPSSIGLDLNVDEFQTK		1	A0A2R7W4B3	A0A2R7W4B3	0	2	0.1901	0	1	1	124611938	249123149	249121985	4.67	0.00582	HCD	MS2	0	217136	472646	15576	091219_sh_MW_2.raw	F3	1.21	1	0.00129	0.005742
-5515	117526	True	High	Sequest HT (A2)	Unambiguous	SDQELAMYSHDNIIcGITSVAFSK	C15(Carbamidomethyl)	1	A0A2R7VSV8	A0A2R7VSV8	0	3	0.2935	0	1	1	89609167	268626047	268624873	4.37	0.00391	HCD	MS2	0	59151	472683	15580	091219_sh_MW_2.raw	F3	1.84	1	0.00129	0.01079
-5515	117686	True	High	Sequest HT (A2)	Unambiguous	SSLEASLHQVEVELESTR		1	A0A2R7W4X6	A0A2R7W4X6	0	3	0.1391	0	1	1	67201038	201401657	201400874	3.89	0.00261	HCD	MS2	248788	33450	473092	15598	091219_sh_MW_2.raw	F3	1.15	1	0.00129	0.0002401
-5515	117696	True	High	Sequest HT (A2)	Unambiguous	EVAVLLLQnGIDSTIR	N9(Asn->Asp)	1	A0A2R7WDP5	A0A2R7WDP5	0	2	0.3791	0	1	1	87149182	174197637	174196944	3.98	0.00346	HCD	MS2	7333406	57652	473103	15599	091219_sh_MW_2.raw	F3	1.53	1	0.00129	0.0007281
-5515	117846	True	High	Sequest HT (A2)	Unambiguous	SSLEASLHQVEVELESTR		1	A0A2R7W4X6	A0A2R7W4X6	0	2	0.533	0	1	1	100751263	201401799	201400874	4.59	0.00463	HCD	MS2	156352	108790	473513	15616	091219_sh_MW_2.raw	F3	1.82	1	0.00129	2.77e-05
-5515	117994	True	High	Sequest HT (A2)	Unambiguous	VPLQATSPQVGSIIYVNPVQQAVGITVDcAEKR	C29(Carbamidomethyl)	1	A0A2R7WXM7	A0A2R7WXM7	1	3	0.5311	0	1	1	117996606	353788364	353787338	2.9	0.00342	HCD	MS2	2954974	142291	473912	15634	091219_sh_MW_2.raw	F3	1.77	1	0.00129	0.004953
-5515	118027	True	High	Sequest HT (A2)	Unambiguous	AIAAPLLAHAPLAAPLLAPR		1	A0A2R7X5X7	A0A2R7X5X7	0	3	0.9333	0	1	1	64973822	194720011	194719021	5.08	0.0033	HCD	MS2	5515175	36270	473969	15638	091219_sh_MW_2.raw	F3	0.75	1	0.00129	0.002781
-5515	118052	True	High	Sequest HT (A2)	Unambiguous	LGTLLQEEEDLFAESR		1	A0A2R7W981	A0A2R7W981	0	2	0.4444	0	1	1	92546515	184992302	184991780	2.82	0.00261	HCD	MS2	5582336	182626	474052	15642	091219_sh_MW_2.raw	F3	1.53	1	0.00129	0.000283
-5515	118370	True	High	Sequest HT (A2)	Unambiguous	GLFIIDGNGILR		1	A0A2R7VRV4	A0A2R7VRV4	0	2	0.2911	0	1	1	64437689	128774651	128774195	3.54	0.00228	HCD	MS2	6236519	23190	474924	15678	091219_sh_MW_2.raw	F3	0.79	1	0.00129	0.005338
-5515	118410	True	High	Sequest HT (A2)	Unambiguous	AVSILTTAIDTNFSEPTIGMSK		1	A0A2R7W3H7	A0A2R7W3H7	0	2	0.3636	0	1	1	114859448	229618169	229617409	3.31	0.0038	HCD	MS2	0	236192	474995	15682	091219_sh_MW_2.raw	F3	1.21	1	0.00129	0.002903
-5515	118520	True	High	Sequest HT (A2)	Unambiguous	YEAFFNNPSIDGWDIR		1	A0A2R7VQF9	A0A2R7VQF9	0	2	0.6513	0	1	1	97245361	194389995	194389225	3.96	0.00385	HCD	MS2	3385934	79273	475184	15693	091219_sh_MW_2.raw	F3	1.95	1	0.00129	0.003695
-5515	118570	True	High	Sequest HT (A2)	Unambiguous	VGWEQLLTSINR		2	P18091; A0A2R7VY20	P18091; A0A2R7VY20	0	2	0.0926	0	1	1	70838794	141576860	141576414	3.15	0.00223	HCD	MS2	2739109	55935	475247	15698	091219_sh_MW_2.raw	F3	1.08	2	0.00129	0.007028
-5515	118700	True	High	Sequest HT (A2)	Unambiguous	ALDDFYDKNFPEFVPLR		2	A0A2R7VQG8	A0A2R7VQG8; Q27331	1	2	0.3889	0	1	1	104352173	208603618	208602802	3.91	0.00408	HCD	MS2	2991998	76384	475469	15712	091219_sh_MW_2.raw	F3	1.08	1	0.00129	0.003214
-5515	118834	True	High	Sequest HT (A2)	Unambiguous	LDQWYTTILLR		1	Q23983	Q23983	0	2	0.2418	0	1	1	71139514	142178301	142177873	3.01	0.00214	HCD	MS2	452961	33990	475810	15727	091219_sh_MW_2.raw	F3	0.91	1	0.00129	0.005786
-5515	117496	True	High	Sequest HT (A2)	Unambiguous	ASQVLDDPSSIGLDLNVDEFQTK		1	A0A2R7W4B3	A0A2R7W4B3	0	3	0.2333	0	1	1	83108289	249123410	249121985	5.72	0.00475	HCD	MS2	9701094	34134	472653	15577	091219_sh_MW_2.raw	F3	1.5	1	0.00129	0.01482
-5515	115032	True	High	Sequest HT (A2)	Unambiguous	MGISPYPGVWVLEK		1	A0A2R7W4B3	A0A2R7W4B3	0	2	0.3738	0	1	1	78841852	157582976	157582396	3.68	0.0029	HCD	MS2	5524885	36270	465590	15306	091219_sh_MW_2.raw	F3	1.07	1	0.00129	0.009859
-5515	123543	True	High	Sequest HT (A2)	Unambiguous	LLLAGYDDFNcNVWDSMK	C11(Carbamidomethyl)	1	A0A2R7VSV8	A0A2R7VSV8	0	2	0.2661	0	1	1	108099329	216097930	216097289	2.97	0.0032	HCD	MS2	9049703	109719	488023	16247	091219_sh_MW_2.raw	F3	1.09	1	0.00129	0.002534
-5515	123713	True	High	Sequest HT (A2)	Unambiguous	KDTELSSLSVMSADINSLIK		1	A0A2R7W993	A0A2R7W993	1	3	0.1208	0	1	1	71771570	215113254	215112133	5.21	0.00374	HCD	MS2	0	63468	488391	16264	091219_sh_MW_2.raw	F3	1.49	1	0.00129	0.002476
-5515	129218	True	High	Sequest HT (A2)	Unambiguous	RVEILESELSLLAPDAATLISR		1	A0A2R7WWV1	A0A2R7WWV1	1	3	0.3272	0	1	1	79945447	239634885	239633952	3.9	0.00311	HCD	MS2	3844376	262180	503263	16872	091219_sh_MW_2.raw	F3	1.62	1	0.00129	0.009428
-5515	129248	True	High	Sequest HT (A2)	Unambiguous	FSIPVVLLDETLK		1	P22700	P22700	0	2	0.5684	0	1	1	73743604	147386479	147385631	5.76	0.00424	HCD	MS2	1917369	35704	503302	16876	091219_sh_MW_2.raw	F3	0.95	1	0.00129	0.001146
-5515	129283	True	High	Sequest HT (A2)	Unambiguous	LcYVALDFEQEMATAAASTSLEK	C2(Carbamidomethyl)	5	A0A2R7VT24	P53501; P10981; P02574; A0A2R7VT24; P83967	0	2	0.3916	0	1	1	127460742	254820757	254819457	5.1	0.0065	HCD	MS2	0	915384	503492	16880	091219_sh_MW_2.raw	F3	1.43	1	0.00129	0.002864
-5515	129353	True	High	Sequest HT (A2)	Unambiguous	TVLIMELINNVAK		2	A0A2R7VST6	Q05825; A0A2R7VST6	0	2	0.493	0	1	1	72942688	145784648	145783961	4.71	0.00344	HCD	MS2	5020956	42894	503771	16888	091219_sh_MW_2.raw	F3	1.42	1	0.00129	0.0004359
-5515	129363	True	High	Sequest HT (A2)	Unambiguous	NLSLEEVLPIFAQAK		1	A0A2R7WQS0	A0A2R7WQS0	0	2	0.3058	0	1	1	83647327	167193926	167193160	4.58	0.00383	HCD	MS2	1218823	59546	503782	16889	091219_sh_MW_2.raw	F3	1.21	1	0.00129	0.001178
-5515	129393	True	High	Sequest HT (A2)	Unambiguous	AMSIMNSFVNDIFER		3	A0A2R7X4A8	A0A2R7X4A8; P02283; A0A2R7W8A9	0	2	0.312	0	1	1	88742169	177383611	177382985	3.53	0.00313	HCD	MS2	0	239724	503849	16892	091219_sh_MW_2.raw	F3	1.25	1	0.00129	0.01432
-5515	129513	True	High	Sequest HT (A2)	Unambiguous	MSATFIGnSTAIQELFK	N8(Asn->Asp)	4	Q24560	P61857; A0A2R7VUT8; Q24560; A0A2R7WYX9	0	2	0.58	0	1	1	92996954	185893181	185892553	3.38	0.00314	HCD	MS2	0	78804	504318	16905	091219_sh_MW_2.raw	F3	1.5	1	0.00129	0.0004742
-5515	129553	True	High	Sequest HT (A2)	Unambiguous	LQSEVEVLIIDLEK		1	A0A2R7W4X6	A0A2R7W4X6	0	2	0.5538	0	1	1	81446472	162792217	162791528	4.23	0.00344	HCD	MS2	147338	71016	504395	16909	091219_sh_MW_2.raw	F3	1.3	1	0.00129	0.008633
-5515	129733	True	High	Sequest HT (A2)	Unambiguous	SLQFSSLISDMIIK		1	A0A2R7X8Y3	A0A2R7X8Y3	0	2	0.3511	0	1	1	79143420	158186113	158185566	3.46	0.00274	HCD	MS2	0	67727	504791	16928	091219_sh_MW_2.raw	F3	0.94	1	0.00129	0.001112
-5515	129743	True	High	Sequest HT (A2)	Unambiguous	EFGLETFGYSLSGGLDLDR		1	A0A2R7WSR0	A0A2R7WSR0	0	2	0.5592	0	1	1	103850305	207599883	207599203	3.28	0.0034	HCD	MS2	0	200805	504826	16929	091219_sh_MW_2.raw	F3	1.52	1	0.00129	0.01208
-5515	129983	True	High	Sequest HT (A2)	Unambiguous	DVQSIILNVIQEK		1	A0A2R7X122	A0A2R7X122	0	2	0.2979	0	1	1	74993036	149885344	149884753	3.94	0.00295	HCD	MS2	6865498	62711	505366	16954	091219_sh_MW_2.raw	F3	0.94	1	0.00129	0.01358
-5515	130123	True	High	Sequest HT (A2)	Unambiguous	SASEMVLADDNFSSIVAAVEEGR		1	A0A2R7X1Y3	A0A2R7X1Y3	0	2	0.375	0	1	1	119906909	239713091	239712384	2.95	0.00353	HCD	MS2	4003564	82900	505630	16969	091219_sh_MW_2.raw	F3	0.88	1	0.00129	0.008872
-5515	130193	True	High	Sequest HT (A2)	Unambiguous	NAYLNDVDANVFILDWGR		1	A0A2R7X3Z4	A0A2R7X3Z4	0	2	0.3885	0	1	1	104801904	209503081	209502433	3.09	0.00324	HCD	MS2	0	130129	505752	16976	091219_sh_MW_2.raw	F3	1.39	1	0.00129	0.03859
-5515	130293	True	High	Sequest HT (A2)	Unambiguous	WVGGPEIELIAIATGGR		1	A0A2R7X0U5	A0A2R7X0U5	0	2	0.6899	0	1	1	86998132	173895537	173894865	3.87	0.00336	HCD	MS2	2035437	46612	505923	16987	091219_sh_MW_2.raw	F3	1.29	1	0.00129	0.0004842
-5515	130333	True	High	Sequest HT (A2)	Unambiguous	IAQYVTELVAVAEQLK		1	A0A2R7W3X4	A0A2R7W3X4	0	3	0.2222	0	1	1	59233887	177500205	177499493	4.01	0.00237	HCD	MS2	1462564	66002	506022	16991	091219_sh_MW_2.raw	F3	0.9	1	0.00129	0.008983
-5515	130555	True	High	Sequest HT (A2)	Unambiguous	DQTSVLcTDQYSDISPLTGGNIVFSTTLGR	C7(Carbamidomethyl)	1	A0A2R7WQ20	A0A2R7WQ20	0	3	0.4255	0	1	1	108252905	324557260	324556306	2.94	0.00318	HCD	MS2	4070747	114026	506477	17015	091219_sh_MW_2.raw	F3	1.88	1	0.00129	0.03177
-5515	130795	True	High	Sequest HT (A2)	Unambiguous	EILQEEEDLSEIVQLVGK		3	A0A2R7VQG8; P48602	A0A2R7VQG8; Q27331; P48602	0	2	0.1308	0	1	1	103604797	207108867	207108051	3.94	0.00408	HCD	MS2	0	220002	507333	17042	091219_sh_MW_2.raw	F3	1.07	2	0.00129	0.001304
-5515	130825	True	High	Sequest HT (A2)	Unambiguous	TAITETTSEGGTEVTSTVITSTEVISTVITSK		1	A0A2R7X2V6	A0A2R7X2V6	0	3	0.194	0	1	1	108189758	324367820	324365773	6.31	0.00682	HCD	MS2	385936	205569	507403	17045	091219_sh_MW_2.raw	F3	1.34	1	0.00129	0.006782
-5515	130875	True	High	Sequest HT (A2)	Unambiguous	NVWLDYVLLVPDSK		1	A0A2R7W4B3	A0A2R7W4B3	0	2	0.4138	0	1	1	83095361	166089995	166089448	3.29	0.00273	HCD	MS2	6883257	121736	507614	17051	091219_sh_MW_2.raw	F3	1.16	1	0.00129	0.0001662
-5515	130925	True	High	Sequest HT (A2)	Unambiguous	MDEIVQQWEVLVAATEK		1	A0A2R7WE40	A0A2R7WE40	0	2	0.2689	0	1	1	99500684	198900640	198899975	3.34	0.00332	HCD	MS2	0	104802	507813	17057	091219_sh_MW_2.raw	F3	1.19	1	0.00129	0.0007332
-5515	130935	True	High	Sequest HT (A2)	Unambiguous	SGEGFLLVFSVTDR		1	A0A2R7WAB8	A0A2R7WAB8	0	2	0.5855	0	1	1	76389880	152679033	152678493	3.53	0.0027	HCD	MS2	3052052	78787	507827	17058	091219_sh_MW_2.raw	F3	1.52	1	0.00129	0.0009302
-5515	130945	True	High	Sequest HT (A2)	Unambiguous	MDEIVQQWEVLVAATEK		1	A0A2R7WE40	A0A2R7WE40	0	3	0.2035	0	1	1	66367395	198900730	198899975	3.79	0.00251	HCD	MS2	6386624	56941	507838	17059	091219_sh_MW_2.raw	F3	1.13	1	0.00129	0.00464
-5515	131170	True	High	Sequest HT (A2)	Unambiguous	EVAAFAQFGSDLDAATQQLLNR		2	A0A2R7W0K4	A0A2R7W0K4; P35381	0	3	0.4167	0	1	1	78906665	236518540	236517826	3.02	0.00238	HCD	MS2	1058931	30338	508751	17085	091219_sh_MW_2.raw	F3	1.8	1	0.00129	0.0001506
-5515	131180	True	High	Sequest HT (A2)	Unambiguous	DVVELLLDYGADK		1	A0A2R7WDP5	A0A2R7WDP5	0	2	0.5833	0	1	1	72537988	144975249	144974715	3.68	0.00267	HCD	MS2	0	52436	508761	17086	091219_sh_MW_2.raw	F3	0.96	1	0.00129	0.001575
-5515	131901	True	High	Sequest HT (A2)	Unambiguous	nGGLGGLDIPLLADK	N1(Asn->Asp)	1	A0A2R7VRV4	A0A2R7VRV4	0	2	0.5546	0	1	1	72740167	145379607	145378969	4.39	0.00319	HCD	MS2	2220728	353956	511400	17167	091219_sh_MW_2.raw	F3	1.19	1	0.00129	0.02566
-5515	131951	True	High	Sequest HT (A2)	Unambiguous	AAAPcVLFFDELDSIAK	C5(Carbamidomethyl)	2	A0A2R7WVT5	A0A2R7WVT5; A0A2R7WLR8	0	3	0.616	0	1	1	62298401	186693747	186693061	3.67	0.00229	HCD	MS2	0	186993	511701	17173	091219_sh_MW_2.raw	F3	1.25	1	0.00129	0.002539
-5515	132021	True	High	Sequest HT (A2)	Unambiguous	EAFTDADYFGITFPVDLDAK		1	A0A2R7VYL5	A0A2R7VYL5	0	2	0.6418	0	1	1	111803308	223505889	223504921	4.33	0.00484	HCD	MS2	6794991	329202	512102	17181	091219_sh_MW_2.raw	F3	1.34	1	0.00129	0.0005114
-5515	128800	True	High	Sequest HT (A2)	Unambiguous	VKEILQEEEDLSEIVQLVGK		3	A0A2R7VQG8; P48602	A0A2R7VQG8; Q27331; P48602	1	3	0.444	0	1	1	76675549	229825193	229824388	3.5	0.00268	HCD	MS2	1698594	36270	502052	16828	091219_sh_MW_2.raw	F3	2.32	2	0.00129	0.01057
-5515	128790	True	High	Sequest HT (A2)	Unambiguous	SLYWDNPLEDAFIPEAK		1	A0A2R7X0R7	A0A2R7X0R7	0	3	0.0989	0	1	1	66999719	200797702	200796983	3.58	0.0024	HCD	MS2	0	42339	502036	16827	091219_sh_MW_2.raw	F3	0.91	1	0.00129	0.001482
-5515	128560	True	High	Sequest HT (A2)	Unambiguous	ASLIGREDIVLLLVER		1	A0A2R7WDP5	A0A2R7WDP5	1	3	0.5288	0	1	1	59936261	179607328	179606401	5.16	0.00309	HCD	MS2	8759494	78613	501461	16802	091219_sh_MW_2.raw	F3	1.04	1	0.00129	0.006166
-5515	128330	True	High	Sequest HT (A2)	Unambiguous	GHYTEGAELVDSVLDVVR		6	Q24560	P61857; A0A2R7VUT8; A0A2R7X9C9; A0A2R7WXF9; Q24560; A0A2R7WYX9	0	2	0.3297	0	1	1	97999756	195898784	195898180	3.09	0.00302	HCD	MS2	0	72867	500757	16778	091219_sh_MW_2.raw	F3	1.82	1	0.00129	0.000865
-5515	123743	True	High	Sequest HT (A2)	Unambiguous	DGVLTVEAPLPALGGPDHLIPITQH		1	A0A2R7X892	A0A2R7X892	0	3	0.268	0	1	1	85413275	256038370	256037696	2.63	0.00225	HCD	MS2	0	148246	488453	16268	091219_sh_MW_2.raw	F3	1.53	1	0.00129	0.000313
-5515	124269	True	High	Sequest HT (A2)	Unambiguous	GHYTEGAELVDSVLDVVR		6	Q24560	P61857; A0A2R7VUT8; A0A2R7X9C9; A0A2R7WXF9; Q24560; A0A2R7WYX9	0	3	0.6755	0	1	1	65366754	195898807	195898180	3.2	0.00209	HCD	MS2	512315	9881	489736	16329	091219_sh_MW_2.raw	F3	1.51	1	0.00129	0.07302
-5515	124289	True	High	Sequest HT (A2)	Unambiguous	AELAcVYSALILTDDDVAVTGEK	C5(Carbamidomethyl)	1	A0A2R7X0K8	A0A2R7X0K8	0	3	0.25	0	1	1	81841101	245321848	245321160	2.81	0.00229	HCD	MS2	0	34260	489756	16331	091219_sh_MW_2.raw	F3	1.24	1	0.00129	0.000697
-5515	124329	True	High	Sequest HT (A2)	Unambiguous	AELAcVYSALILTDDDVAVTGEK	C5(Carbamidomethyl)	1	A0A2R7X0K8	A0A2R7X0K8	0	2	0.5708	0	1	1	122711169	245321611	245321160	1.84	0.00226	HCD	MS2	1648558	309087	489847	16335	091219_sh_MW_2.raw	F3	2.33	1	0.00129	0.003041
-5515	124479	True	High	Sequest HT (A2)	Unambiguous	GNLEVLLFTLQSK		2	A0A2R7X9R7	Q00963; A0A2R7X9R7	0	2	0.6216	0	1	1	73142206	146183684	146183116	3.89	0.00284	HCD	MS2	6646551	62891	490262	16352	091219_sh_MW_2.raw	F3	1.48	1	0.00129	0.02875
-5515	124556	True	High	Sequest HT (A2)	Unambiguous	DISSLASAEAVLLR		1	A0A2R7W7H7	A0A2R7W7H7	0	2	0.3182	0	1	1	72290588	144480449	144480058	2.7	0.00195	HCD	MS2	1231647	71307	490418	16360	091219_sh_MW_2.raw	F3	1.1	1	0.00129	0.01245
-5515	125383	True	High	Sequest HT (A2)	Unambiguous	LcYVALDFEQEMATAASSSSLEK	C2(Carbamidomethyl)	4	P10987	P10987; P02572; A0A2R7WDT7; A0A2R7WDS4	0	3	0.6293	0	1	1	85073242	255018271	255017383	3.48	0.00296	HCD	MS2	1237203	66942	492220	16451	091219_sh_MW_2.raw	F3	2.32	1	0.00129	0.006896
-5515	125449	True	High	Sequest HT (A2)	Unambiguous	ADNEcHIFcELEAEQPATAIVNFVAK	C5(Carbamidomethyl); C9(Carbamidomethyl)	1	A0A2R7VUK7	A0A2R7VUK7	0	3	0.3358	0	1	1	99280457	297639914	297638662	4.21	0.00417	HCD	MS2	5918185	76036	492467	16459	091219_sh_MW_2.raw	F3	1.37	1	0.00129	0.008969
-5515	125489	True	High	Sequest HT (A2)	Unambiguous	GTGGALVLVLYDEIK		1	A0A2R7VYH8	A0A2R7VYH8	0	2	0.5865	0	1	1	77444012	154787297	154786794	3.25	0.00252	HCD	MS2	3293806	45600	492557	16465	091219_sh_MW_2.raw	F3	1.33	1	0.00129	0.0002981
-5515	125499	True	High	Sequest HT (A2)	Unambiguous	TLVTQYVTSMSASADVLALAK		1	A0A2R7X5Z2	A0A2R7X5Z2	0	3	0.2555	0	1	1	72372302	216915451	216914715	3.4	0.00246	HCD	MS2	670689	59617	492568	16466	091219_sh_MW_2.raw	F3	1.37	1	0.00129	0.0001391
-5515	125539	True	High	Sequest HT (A2)	Unambiguous	TLVTQYVTSMSASADVLALAK		1	A0A2R7X5Z2	A0A2R7X5Z2	0	2	0.2824	0	1	1	108508057	216915386	216914715	3.09	0.00335	HCD	MS2	1410889	91966	492632	16470	091219_sh_MW_2.raw	F3	1.31	1	0.00129	8.48e-05
-5515	125699	True	High	Sequest HT (A2)	Unambiguous	LPIDEVELLVMK		1	A0A2R7VYX1	A0A2R7VYX1	0	2	0.5417	0	1	1	69990198	139879668	139879127	3.87	0.00271	HCD	MS2	0	94039	493008	16487	091219_sh_MW_2.raw	F3	1.2	1	0.00129	0.005154
-5515	125849	True	High	Sequest HT (A2)	Unambiguous	LTNEVLSIVSQVPEMVK		1	A0A2R7W6F8	A0A2R7W6F8	0	2	0.2821	0	1	1	94352203	188603679	188603033	3.43	0.00323	HCD	MS2	0	63312	493361	16503	091219_sh_MW_2.raw	F3	1.17	1	0.00129	0.0005727
-5515	123553	True	High	Sequest HT (A2)	Unambiguous	QGAALQIPVGEIVVGDIcQIK	C18(Carbamidomethyl)	1	A0A2R7WJ14	A0A2R7WJ14	0	2	0.4407	0	1	1	110461084	220821440	220820566	3.96	0.00437	HCD	MS2	0	181796	488055	16248	091219_sh_MW_2.raw	F3	1.18	1	0.00129	0.02827
-5515	125879	True	High	Sequest HT (A2)	Unambiguous	VIDAEELNSLAEVMVSDER		1	A0A2R7VU78	A0A2R7VU78	0	3	0.3768	0	1	1	70701544	211903177	211902234	4.45	0.00314	HCD	MS2	0	60168	493398	16506	091219_sh_MW_2.raw	F3	1.38	1	0.00129	0.002535
-5515	126359	True	High	Sequest HT (A2)	Unambiguous	SGEGFLLVFSVTDR		1	A0A2R7WAB8	A0A2R7WAB8	0	2	0.6076	0	1	1	76389886	152679045	152678493	3.61	0.00276	HCD	MS2	0	94972	494889	16558	091219_sh_MW_2.raw	F3	1.58	1	0.00129	0.0007517
-5515	126439	True	High	Sequest HT (A2)	Unambiguous	ELDDLMASLSDFK		1	A0A2R7W746	A0A2R7W746	0	2	0.3958	0	1	1	74235516	148370305	148369849	3.08	0.00228	HCD	MS2	1792381	48182	495182	16568	091219_sh_MW_2.raw	F3	0.96	1	0.00129	0.003131
-5515	126754	True	High	Sequest HT (A2)	Unambiguous	cLPQDDGAPQIPDMVYGK	C1(Carbamidomethyl)	1	A0A2R7WJ20	A0A2R7WJ20	0	2	0.7097	0	1	1	100246832	200392937	200392012	4.61	0.00462	HCD	MS2	0	137434	496553	16603	091219_sh_MW_2.raw	F3	1.24	1	0.00129	0.0001663
-5515	126927	True	High	Sequest HT (A2)	Unambiguous	AAAYALQDQPVINAVIDGTDIVYR		1	A0A2R7WK77	A0A2R7WK77	0	2	0.4727	0	1	1	128867346	257633965	257633549	1.61	0.00208	HCD	MS2	2086184	703043	497229	16622	091219_sh_MW_2.raw	F3	1.65	1	0.00129	0.001863
-5515	126948	True	High	Sequest HT (A2)	Unambiguous	DLSAVLDESAHELVEEVR		1	A0A2R7WNA0	A0A2R7WNA0	0	2	0.2152	0	1	1	100600500	201100273	201099784	2.43	0.00245	HCD	MS2	0	218649	497297	16626	091219_sh_MW_2.raw	F3	0.79	1	0.00129	0.0001324
-5515	127008	True	High	Sequest HT (A2)	Unambiguous	LcYVALDFEQEMATAAASTSLEK	C2(Carbamidomethyl)	5	A0A2R7VT24	P53501; P10981; P02574; A0A2R7VT24; P83967	0	3	0.2873	0	1	1	85007275	254820371	254819457	3.59	0.00305	HCD	MS2	0.494276	2720	497402	16633	091219_sh_MW_2.raw	F3	1.81	1	0.00129	0.0005063
-5515	127168	True	High	Sequest HT (A2)	Unambiguous	ISSMIENIDELFR		1	A0A2R7WM92	A0A2R7WM92	0	2	0.3	0	1	1	78389825	156678923	156678322	3.84	0.00301	HCD	MS2	567711	64124	497712	16650	091219_sh_MW_2.raw	F3	1.3	1	0.00129	0.0006205
-5515	127308	True	High	Sequest HT (A2)	Unambiguous	LcYVALDFEQEMATAAASTSLEK	C2(Carbamidomethyl)	5	A0A2R7VT24	P53501; P10981; P02574; A0A2R7VT24; P83967	0	4	0.5254	0	1	1	63780621	254820302	254819457	3.32	0.00211	HCD	MS2	819915	26865	498000	16665	091219_sh_MW_2.raw	F3	1.77	1	0.00129	0.01796
-5515	127318	True	High	Sequest HT (A2)	Unambiguous	EKLcYVALDFEQEMATAAASTSLEK	C4(Carbamidomethyl)	5	A0A2R7VT24	P53501; P10981; P02574; A0A2R7VT24; P83967	1	3	0.1697	0	1	1	93578583	280534293	280533212	3.85	0.0036	HCD	MS2	0	89930	498016	16666	091219_sh_MW_2.raw	F3	1.65	1	0.00129	0.009189
-5515	127338	True	High	Sequest HT (A2)	Unambiguous	ASAFNSWFENAEEDLTDPVR		2	P13395; A0A2R7WVE9	P13395; A0A2R7WVE9	0	2	0.2293	0	1	1	114952551	229804375	229803093	5.58	0.00641	HCD	MS2	0	188483	498080	16668	091219_sh_MW_2.raw	F3	1.57	2	0.00129	0.0002652
-5515	127448	True	High	Sequest HT (A2)	Unambiguous	TQPYDAYDLLEFDVPIGTK		1	A0A2R7VYF5	A0A2R7VYF5	0	2	0.4744	0	1	1	109304236	218507744	218506994	3.43	0.00375	HCD	MS2	5114421	151291	498354	16679	091219_sh_MW_2.raw	F3	1.56	1	0.00129	0.002055
-5515	127626	True	High	Sequest HT (A2)	Unambiguous	LQSEVEVLIIDLEK		1	A0A2R7W4X6	A0A2R7W4X6	0	2	0.5316	0	1	1	81446350	162791973	162791528	2.73	0.00222	HCD	MS2	2406682	62659	498846	16699	091219_sh_MW_2.raw	F3	1.58	1	0.00129	0.000194
-5515	128120	True	High	Sequest HT (A2)	Unambiguous	ESLPLVIFLR		1	A0A2R7X297	A0A2R7X297	0	2	0.0952	0	1	1	59386554	118672380	118671942	3.69	0.00219	HCD	MS2	1185321	101563	500298	16756	091219_sh_MW_2.raw	F3	0.84	1	0.00129	0.002245
-5515	126199	True	High	Sequest HT (A2)	Unambiguous	GHYTEGAELVDSVLDVVR		6	Q24560	P61857; A0A2R7VUT8; A0A2R7X9C9; A0A2R7WXF9; Q24560; A0A2R7WYX9	0	2	0.5635	0	1	1	97999908	195899089	195898180	4.64	0.00455	HCD	MS2	3689648	109463	494315	16540	091219_sh_MW_2.raw	F3	1.26	1	0.00129	0.0003424
-5515	114912	True	High	Sequest HT (A2)	Unambiguous	QIESSELGNDLASVNILMQK		1	A0A2R7X9R7	A0A2R7X9R7	0	2	0.4496	0	1	1	109506396	218912065	218911182	4.03	0.00441	HCD	MS2	1187384	127412	465199	15292	091219_sh_MW_2.raw	F3	1.29	1	0.00129	0.004332
-5515	114889	True	High	Sequest HT (A2)	Unambiguous	TTGIVLDSGDGVSHTVPIYEGYALPHAILR		9	A0A2R7VXG7; P10987; A0A2R7VT24	P53501; A0A2R7VXG7; P10987; P02572; P10981; P02574; A0A2R7WDT7; A0A2R7VT24; A0A2R7WDS4	0	3	0.3046	0	1	1	105121899	315164243	315164224	0.06	6e-05	HCD	MS2	6456863	536775	465153	15288	091219_sh_MW_2.raw	F3	1.97	3	0.00129	0.0001094
-5515	114769	True	High	Sequest HT (A2)	Unambiguous	DSNSFPGAFGLALK		1	A0A2R7VUK7	A0A2R7VUK7	0	2	0.3684	0	1	1	71236707	142372685	142372161	3.69	0.00262	HCD	MS2	2009711	28335	464779	15276	091219_sh_MW_2.raw	F3	0.95	1	0.00129	0.007453
-5515	104738	True	High	Sequest HT (A2)	Unambiguous	ALGLNPTLALIEK		1	A0A2R7WQS0	A0A2R7WQS0	0	2	0.3095	0	1	1	67691333	135281938	135281478	3.4	0.0023	HCD	MS2	2999557	29286	440917	14189	091219_sh_MW_2.raw	F3	1.26	1	0.00129	0.000585
-5515	104848	True	High	Sequest HT (A2)	Unambiguous	LALTAAEFLAYQcEK	C13(Carbamidomethyl)	3	P31409	P31409; A8DRV8; A0A2R7WZ85	0	3	0.2222	0	1	1	57662970	172787455	172786728	4.2	0.00242	HCD	MS2	5922725	63191	441151	14201	091219_sh_MW_2.raw	F3	0.99	1	0.00129	0.005694
-5515	104888	True	High	Sequest HT (A2)	Unambiguous	LALTAAEFLAYQcEK	C13(Carbamidomethyl)	3	P31409	P31409; A8DRV8; A0A2R7WZ85	0	2	0.4876	0	1	1	86444073	172787419	172786728	4	0.00345	HCD	MS2	1162753	27467	441291	14206	091219_sh_MW_2.raw	F3	1.21	1	0.00129	0.006662
-5515	104908	True	High	Sequest HT (A2)	Unambiguous	AKLEQELASVAADYEEVSK		1	A0A2R7W6P6	A0A2R7W6P6	1	3	0.4416	0	1	1	69402277	208005375	208004446	4.47	0.0031	HCD	MS2	0	36270	441310	14208	091219_sh_MW_2.raw	F3	1.54	1	0.00129	0.01155
-5515	104918	True	High	Sequest HT (A2)	Unambiguous	EFTAYMEETFNDAVK		1	A0A2R7VNR8	A0A2R7VNR8	0	2	0.0947	0	1	1	89790210	179479692	179478909	4.36	0.00392	HCD	MS2	1142578	44253	441319	14209	091219_sh_MW_2.raw	F3	0.95	1	0.00129	0.0008436
-5515	105088	True	High	Sequest HT (A2)	Unambiguous	LETGVQLSWASDNNDTDFGIGcK	C22(Carbamidomethyl)	1	A0A2R7VV77	A0A2R7VV77	0	3	0.3185	0	1	1	84305487	252715006	252714056	3.76	0.00317	HCD	MS2	5967597	32805	441797	14228	091219_sh_MW_2.raw	F3	1.35	1	0.00129	0.004205
-5515	105128	True	High	Sequest HT (A2)	Unambiguous	LETGVQLSWASDNNDTDFGIGcK	C22(Carbamidomethyl)	1	A0A2R7VV77	A0A2R7VV77	0	2	0.5412	0	1	1	126407898	252715068	252714056	4.01	0.00506	HCD	MS2	0	443654	441896	14232	091219_sh_MW_2.raw	F3	1.7	1	0.00129	0.002882
-5515	105300	True	High	Sequest HT (A2)	Unambiguous	AFQNLIDAYGVAAYR		1	A0A2R7VQB9	A0A2R7VQB9	0	2	0.2606	0	1	1	83643060	167185393	167184893	2.99	0.0025	HCD	MS2	3778879	34531	442301	14251	091219_sh_MW_2.raw	F3	1.42	1	0.00129	0.004509
-5515	105350	True	High	Sequest HT (A2)	Unambiguous	LIGPLFSDGITAPR		1	A0A2R7WUG5	A0A2R7WUG5	0	2	0.2993	0	1	1	72891437	145682146	145681584	3.86	0.00281	HCD	MS2	0	161733	442367	14256	091219_sh_MW_2.raw	F3	1.47	1	0.00129	0.001512
-5515	105670	True	High	Sequest HT (A2)	Unambiguous	IDPAISLMEDDGGPELPTR		1	A0A2R7WK02	A0A2R7WK02	0	2	0.3235	0	1	1	101349768	202598808	202597975	4.12	0.00417	HCD	MS2	0	73104	443112	14291	091219_sh_MW_2.raw	F3	1.02	1	0.00129	0.0001808
-5515	105690	True	High	Sequest HT (A2)	Unambiguous	AcIAILPEETTFNVDNVR	C2(Carbamidomethyl)	1	A0A2R7VXE4	A0A2R7VXE4	0	2	0.4082	0	1	1	103152063	206203398	206202737	3.21	0.00331	HCD	MS2	0	101698	443161	14293	091219_sh_MW_2.raw	F3	0.98	1	0.00129	0.01757
-5515	105840	True	High	Sequest HT (A2)	Unambiguous	EDSFVSTAEAGELLVER		1	A0A2R7WE40	A0A2R7WE40	0	2	0.3391	0	1	1	92645551	185190373	185189706	3.6	0.00334	HCD	MS2	3614673	65060	443369	14309	091219_sh_MW_2.raw	F3	1.15	1	0.00129	0.004708
-5515	106020	True	High	Sequest HT (A2)	Unambiguous	VSDQFVVQDMQSVLR		1	A0A2R7VTS0	A0A2R7VTS0	0	2	0.1089	0	1	1	87594598	175088469	175087925	3.11	0.00272	HCD	MS2	7742036	48637	443701	14328	091219_sh_MW_2.raw	F3	1.01	1	0.00129	0.0006253
-5515	106040	True	High	Sequest HT (A2)	Unambiguous	QWNTPNMNQFnAGLGWR	N11(Asn->Asp)	1	A0A2R7X4X7	A0A2R7X4X7	0	2	0.1667	0	1	1	101796838	203492949	203492390	2.75	0.00279	HCD	MS2	0	184522	443753	14331	091219_sh_MW_2.raw	F3	0.72	1	0.00129	0.006155
-5515	106130	True	High	Sequest HT (A2)	Unambiguous	LIEDESADLTTLDSGEVFSAGR		1	A0A2R7X7V0	A0A2R7X7V0	0	2	0.4295	0	1	1	116305908	232511089	232510924	0.71	0.00082	HCD	MS2	0	301679	443990	14340	091219_sh_MW_2.raw	F3	1.56	1	0.00129	0.008334
-5515	106160	True	High	Sequest HT (A2)	Unambiguous	EDSFVSTAEAGELLVER		1	A0A2R7WE40	A0A2R7WE40	0	3	0.5068	0	1	1	61797308	185190470	185189706	4.12	0.00254	HCD	MS2	4168513	14136	444109	14344	091219_sh_MW_2.raw	F3	1.46	1	0.00129	0.0005197
-5515	106260	True	High	Sequest HT (A2)	Unambiguous	YGDLLPADGIVIQSNDLK		1	A0A2R7WJ14	A0A2R7WJ14	0	2	0.5546	0	1	1	96601276	193101824	193101203	3.21	0.0031	HCD	MS2	0	53557	444241	14355	091219_sh_MW_2.raw	F3	1.19	1	0.00129	0.008361
-5515	106290	True	High	Sequest HT (A2)	Unambiguous	LETGSYLPAESAGGIELIAGR		1	A0A2R7WHV1	A0A2R7WHV1	0	3	0.5776	0	1	1	70203864	210410135	210409207	4.41	0.00309	HCD	MS2	0	36270	444274	14358	091219_sh_MW_2.raw	F3	1.61	1	0.00129	0.03912
-5515	106750	True	High	Sequest HT (A2)	Unambiguous	ISLGLPVGAVINcADNTGAK	C13(Carbamidomethyl)	1	A0A2R7X1T0	A0A2R7X1T0	0	2	0.0465	0	1	1	98552625	197004521	197003754	3.9	0.00384	HCD	MS2	0	136080	445767	14408	091219_sh_MW_2.raw	F3	0.86	1	0.00129	0.01535
-5515	106780	True	High	Sequest HT (A2)	Unambiguous	EINcELIGAScDSQFSHLAWINTPR	C4(Carbamidomethyl); C11(Carbamidomethyl)	1	A0A2R7VRV4	A0A2R7VRV4	0	3	0.0543	0	1	1	97346045	291836679	291835599	3.7	0.0036	HCD	MS2	0	78366	445901	14411	091219_sh_MW_2.raw	F3	1.29	1	0.00129	0.01352
-5515	106800	True	High	Sequest HT (A2)	Unambiguous	TSFFQALSIPTK		2	A0A2R7W7Z0	A0A2R7W7Z0; P19889	0	2	0.5214	0	1	1	67036896	133973064	133972563	3.74	0.00251	HCD	MS2	7950481	36164	445923	14413	091219_sh_MW_2.raw	F3	1.17	1	0.00129	0.03462
-5515	107312	True	High	Sequest HT (A2)	Unambiguous	TGASDGLIFYASELR		1	A0A2R7W3H7	A0A2R7W3H7	0	2	0.3458	0	1	1	80040741	159980754	159980131	3.89	0.00312	HCD	MS2	3007873	33102	446821	14470	091219_sh_MW_2.raw	F3	1.07	1	0.00129	0.004977
-5515	107332	True	High	Sequest HT (A2)	Unambiguous	AVFVDLEPTVVDEVR		6	P06605; A0A2R7WES2	P06605; P06603; A0A2R7X5D6; P06604; A0A2R7WES2; A0A2R7WCZ9	0	3	0.3504	0	1	1	56330322	168789511	168789013	2.95	0.00166	HCD	MS2	1066934	19979	446849	14472	091219_sh_MW_2.raw	F3	1.17	2	0.00129	0.000874
-5515	107522	True	High	Sequest HT (A2)	Unambiguous	GFGFVAFEDPEAAER		1	A0A2R7WJ15	A0A2R7WJ15	0	2	0.5	0	1	1	82138409	164176091	164175436	3.99	0.00327	HCD	MS2	0	45299	447370	14492	091219_sh_MW_2.raw	F3	1.62	1	0.00129	0.06252
-5515	107602	True	High	Sequest HT (A2)	Unambiguous	AVcMLSNTTAIAEAWAR	C3(Carbamidomethyl)	6	P06605; A0A2R7WES2	P06605; A0A2R7X5Q9; P06603; P06604; A0A2R7WES2; A0A2R7WCZ9	0	2	0.178	0	1	1	93295898	186491069	186490441	3.37	0.00314	HCD	MS2	1523897	31901	447740	14501	091219_sh_MW_2.raw	F3	1.91	2	0.00129	0.0001543
-5515	107622	True	High	Sequest HT (A2)	Unambiguous	AVcMLSNTTAIAEAWAR	C3(Carbamidomethyl)	6	P06605; A0A2R7WES2	P06605; A0A2R7X5Q9; P06603; P06604; A0A2R7WES2; A0A2R7WCZ9	0	3	0.0458	0	1	1	62230841	186491068	186490441	3.36	0.00209	HCD	MS2	6936294	27532	447758	14503	091219_sh_MW_2.raw	F3	1.31	2	0.00129	0.005218
-5515	107632	True	High	Sequest HT (A2)	Unambiguous	EVDDLEQWIAER		1	A0A2R7X9R7	A0A2R7X9R7	0	2	0.2717	0	1	1	75186237	150271745	150271216	3.52	0.00265	HCD	MS2	4165133	34425	447765	14504	091219_sh_MW_2.raw	F3	0.92	1	0.00129	0.001833
-5515	104658	True	High	Sequest HT (A2)	Unambiguous	ISLNPLENIPPYK		1	A0A2R7X0D3	A0A2R7X0D3	0	2	0.3741	0	1	1	74942175	149783623	149783116	3.39	0.00254	HCD	MS2	5755206	80226	440776	14180	091219_sh_MW_2.raw	F3	1.39	1	0.00129	0.003812
-5515	104528	True	High	Sequest HT (A2)	Unambiguous	ALGPDQLAQTVQGSYAYTAPDGTPIImK	M27(Oxidation)	1	A0A2R7X042	A0A2R7X042	0	4	0.5066	0	1	1	73137256	292246840	292245535	4.47	0.00326	HCD	MS2	3254538	28121	440243	14165	091219_sh_MW_2.raw	F3	2.29	1	0.00129	0.0009409
-5515	104448	True	High	Sequest HT (A2)	Unambiguous	IGIVTEADPLFPR		1	A0A2R7X0Y5	A0A2R7X0Y5	0	2	0.1944	0	1	1	71440155	142779582	142778929	4.58	0.00327	HCD	MS2	0	49676	439820	14156	091219_sh_MW_2.raw	F3	1.08	1	0.00129	0.01624
-5515	104308	True	High	Sequest HT (A2)	Unambiguous	LIQEYEGLTSDLLK		1	A0A2R7X9R7	A0A2R7X9R7	0	2	0.092	0	1	1	81144043	162187358	162186833	3.24	0.00263	HCD	MS2	0	76177	439398	14140	091219_sh_MW_2.raw	F3	0.87	1	0.00129	0.003145
-5515	100398	True	High	Sequest HT (A2)	Unambiguous	ESDLVIEAIVEK		1	A0A2R7W5G8	A0A2R7W5G8	0	2	0.2157	0	1	1	67286896	134473064	134472569	3.68	0.00248	HCD	MS2	1019379	24680	429361	13716	091219_sh_MW_2.raw	F3	1.02	1	0.00129	0.001422
-5515	100498	True	High	Sequest HT (A2)	Unambiguous	ASGGEIPPNAVPGGFDGEQLYIGR		1	A0A2R7WQE8	A0A2R7WQE8	0	2	0.1919	0	1	1	120109949	240119170	240117826	5.59	0.00672	HCD	MS2	1503462	439345	429673	13726	091219_sh_MW_2.raw	F3	0.99	1	0.00129	0.01039
-5515	100718	True	High	Sequest HT (A2)	Unambiguous	IDGQSIDLDKNLEAAGLIPGcPPK	C21(Carbamidomethyl)	1	A0A2R7W3H7	A0A2R7W3H7	1	3	0.4076	0	1	1	84110663	252130533	252129666	3.44	0.00289	HCD	MS2	2583265	33675	430074	13750	091219_sh_MW_2.raw	F3	1.57	1	0.00129	0.01281
-5515	100728	True	High	Sequest HT (A2)	Unambiguous	QALLcVLADNcDEPMYK	C5(Carbamidomethyl); C11(Carbamidomethyl)	1	A0A2R7WM39	A0A2R7WM39	0	2	0.3873	0	1	1	102047070	203993413	203992349	5.21	0.00532	HCD	MS2	0	118899	430096	13751	091219_sh_MW_2.raw	F3	1.73	1	0.00129	0.003916
-5515	100748	True	High	Sequest HT (A2)	Unambiguous	QALLcVLADNcDEPMYK	C5(Carbamidomethyl); C11(Carbamidomethyl)	1	A0A2R7WM39	A0A2R7WM39	0	3	0.1348	0	1	1	68064832	203993039	203992349	3.38	0.0023	HCD	MS2	0	30675	430115	13753	091219_sh_MW_2.raw	F3	1.41	1	0.00129	0.001206
-5515	100818	True	High	Sequest HT (A2)	Unambiguous	IDGQSIDLDKNLEAAGLIPGcPPK	C21(Carbamidomethyl)	1	A0A2R7W3H7	A0A2R7W3H7	1	2	0.2766	0	1	1	126115649	252130571	252129666	3.59	0.00452	HCD	MS2	5286636	786014	430441	13760	091219_sh_MW_2.raw	F3	1.41	1	0.00129	9.95e-05
-5515	100898	True	High	Sequest HT (A2)	Unambiguous	AQDVAIASIAASLGR		1	A0A2R7WTP4	A0A2R7WTP4	0	2	0.4615	0	1	1	72190430	144280132	144279617	3.57	0.00257	HCD	MS2	3300445	27330	430562	13769	091219_sh_MW_2.raw	F3	1.17	1	0.00129	0.0001331
-5515	101218	True	High	Sequest HT (A2)	Unambiguous	SGEEGLWVGFEEPETAAAK		1	A0A2R7VPH0	A0A2R7VPH0	0	3	0.1089	0	1	1	66965179	200694083	200693418	3.32	0.00222	HCD	MS2	8197183	41134	431242	13803	091219_sh_MW_2.raw	F3	1.01	1	0.00129	0.007479
-5515	101358	True	High	Sequest HT (A2)	Unambiguous	ASEVPSLSEMTITAIK		1	A0A2R7WWP8	A0A2R7WWP8	0	2	0.5251	0	1	1	83894647	167688567	167687751	4.86	0.00408	HCD	MS2	1245509	38600	431524	13818	091219_sh_MW_2.raw	F3	1.79	1	0.00129	0.0004755
-5515	101918	True	High	Sequest HT (A2)	Unambiguous	AEAEEQLILDGPDETGQMFK		1	A0A2R7WJ99	A0A2R7WJ99	0	2	0.6406	0	1	1	111102393	222104057	222103290	3.45	0.00384	HCD	MS2	0	183014	433178	13878	091219_sh_MW_2.raw	F3	2.17	1	0.00129	0.003113
-5515	101928	True	High	Sequest HT (A2)	Unambiguous	INVSQAVQDIIK		1	A0A2R7WE83	A0A2R7WE83	0	2	0.5	0	1	1	66438525	132776323	132775799	3.95	0.00262	HCD	MS2	8947222	14012	433199	13880	091219_sh_MW_2.raw	F3	1.98	1	0.00129	0.0009269
-5515	102028	True	High	Sequest HT (A2)	Unambiguous	LQEPILLLGEER		1	A0A2R7X6L0	A0A2R7X6L0	0	2	0.5421	0	1	1	70540668	140980608	140979986	4.41	0.00311	HCD	MS2	278088	45496	433292	13890	091219_sh_MW_2.raw	F3	1.07	1	0.00129	0.01918
-5515	102108	True	High	Sequest HT (A2)	Unambiguous	AEAEEQLILDGPDETGQMFK		1	A0A2R7WJ99	A0A2R7WJ99	0	3	0.3986	0	1	1	74101880	222104184	222103290	4.02	0.00298	HCD	MS2	2329809	35520	433649	13899	091219_sh_MW_2.raw	F3	1.38	1	0.00129	0.0002633
-5515	107682	True	High	Sequest HT (A2)	Unambiguous	DWIPAQWSTSSSDNcVTLR	C15(Carbamidomethyl)	1	A0A2R7WTI1	A0A2R7WTI1	0	3	0.1048	0	1	1	74167896	222302231	222301351	3.96	0.00294	HCD	MS2	2672011	27120	447801	14509	091219_sh_MW_2.raw	F3	1.05	1	0.00129	0.01875
[truncated: 890 more rows]

## Sheet: beta3 Proteins
Proteins Unique Sequence ID	Checked	Accession	Description	Coverage [%]	# Peptides	# PSMs	# Unique Peptides	MW [kDa]	Score Sequest HT: Sequest HT
[truncated: 137 more rows]

## Sheet: beta3 junction
Protein	Species	Coverage [%]	# Peptides	# PSMs	# Unique Peptides	MW [kDa]	Score Sequest HT: Sequest HT	Task
[truncated: 8 more rows]

[truncated: 4 more sheets: beta3 PSMs, betax Proteins, betax junction, betax PSMs]
