# Supplementary material for: The large milkweed bugs’ Na,K-ATPase β-subunits colocalize with septate junction proteins in a tissue-specific manner
Source: Cell Tissue Res. 2025 Mar 26;400(3):347–63. doi: 10.1007/s00441-025-03965-3 (PMC12125057; doi:10.1007/s00441-025-03965-3)
Supplement: Supplementary file 13 — Supplementary Material 13 (XLSX 2.33 MB) [file 441_2025_3965_MOESM13_ESM.xlsx]

## Sheet: title & authors
The large milkweed bugs' Na,K-ATPase β-subunits colocalize with septate junction proteins in a tissue-specific manner
Marlena Herbertz1*, Christian Lohr2, Susanne Dobler1
1 Institute of Cell and Systems Biology of Animals, Molecular Evolutionary Biology, Universität Hamburg, 20146 Hamburg, Germany
2 Institute of Zell and Systems Biology of Animals, Neurophysiology, Universität Hamburg, 20146 Hamburg, Germany
*corresponding author: marlena.herbertz@uni-hamburg.de
Tab "coracle IP proteins"		List of detected proteins by LC-MS/MS after IP with anti-coracle antibody
Tab "junction proteins"		List of found junction proteins
Tab "coracle PSMs proteins"		List including amongst others annotaded peptide sequences

## Sheet: coracle IP proteins
Proteins Unique Sequence ID	Checked	Accession	Description	Coverage [%]	# Peptides	# PSMs	# Unique Peptides	MW [kDa]	Score Sequest HT: Sequest HT
6.68972e+18	TRUE	A0A2R7W906	1,4-alpha-glucan branching enzyme (Fragment) OS=Oncopeltus fasciatus OX=7536 GN=OFAS_OFAS006215 PE=3 SV=1	7	3	3	3	64.2	4.77
-8.92186e+18	TRUE	A0A2R7W1H2	14_3_3 domain-containing protein OS=Oncopeltus fasciatus OX=7536 GN=OFAS_OFAS006128 PE=3 SV=1	20	1	2	1	10.7	9.21
-4.59037e+18	TRUE	A0A2R7WCI8	14_3_3 domain-containing protein OS=Oncopeltus fasciatus OX=7536 GN=OFAS_OFAS007726 PE=3 SV=1	35	4	4	3	13	12.04
6.9246e+18	TRUE	P92177	14-3-3 protein epsilon OS=Drosophila melanogaster OX=7227 GN=14-3-3epsilon PE=1 SV=2	15	3	4	2	29.8	14.1
-6.68845e+18	TRUE	P29310	14-3-3 protein zeta OS=Drosophila melanogaster OX=7227 GN=14-3-3zeta PE=1 SV=1	12	3	3	2	28.2	9.36
8.84855e+18	TRUE	A0A2R7WLS7	1-alkyl-2-acetylglycerophosphocholine esterase OS=Oncopeltus fasciatus OX=7536 GN=OFAS_OFAS009249 PE=4 SV=1	10	3	3	3	43.3	4.44
-5.31954e+18	TRUE	P13217	1-phosphatidylinositol 4,5-bisphosphate phosphodiesterase OS=Drosophila melanogaster OX=7227 GN=norpA PE=1 SV=4	1	1	1	1	124.8	2.1
1.02744e+18	TRUE	Q7KLV9	26S proteasome non-ATPase regulatory subunit 11 OS=Drosophila melanogaster OX=7227 GN=Rpn6 PE=1 SV=1	2	1	1	1	47.2	2.6
4.79205e+18	TRUE	A0A2R7VYX1	26S proteasome non-ATPase regulatory subunit 13 OS=Oncopeltus fasciatus OX=7536 GN=OFAS_OFAS002419 PE=3 SV=1	22	7	7	7	44.5	18.6
5.54653e+18	TRUE	Q9V3H2	26S proteasome non-ATPase regulatory subunit 14 OS=Drosophila melanogaster OX=7227 GN=Rpn11 PE=1 SV=1	2	1	1	1	34.4	2.08
3.37272e+18	TRUE	A0A2R7VTG0	26S proteasome non-ATPase regulatory subunit 4 OS=Oncopeltus fasciatus OX=7536 GN=OFAS_OFAS000286 PE=3 SV=1	5	1	1	1	32	5.78
3.9491e+18	TRUE	A0A2R7W7Y4	26S proteasome non-ATPase regulatory subunit 6 OS=Oncopeltus fasciatus OX=7536 GN=OFAS_OFAS005286 PE=3 SV=1	13	5	5	5	47.2	12.92
1.6524e+18	TRUE	P26270	26S proteasome non-ATPase regulatory subunit 7 OS=Drosophila melanogaster OX=7227 GN=Rpn8 PE=1 SV=6	13	2	2	1	38.1	12.25
-7.68941e+18	TRUE	A0A2R7X488	26S proteasome non-ATPase regulatory subunit 8 OS=Oncopeltus fasciatus OX=7536 GN=OFAS_OFAS017735 PE=3 SV=1	7	1	2	1	31.6	7.09
6.83097e+18	TRUE	P48601	26S proteasome regulatory subunit 4 OS=Drosophila melanogaster OX=7227 GN=Rpt2 PE=1 SV=2	24	7	8	7	49.3	22.17
6.71901e+17	TRUE	O18413	26S proteasome regulatory subunit 8 OS=Drosophila melanogaster OX=7227 GN=Rpt6 PE=1 SV=2	24	7	8	3	45.8	27.1
3.32879e+18	TRUE	A0A2R7WGC1	26S proteasome regulatory subunit RPN11 OS=Oncopeltus fasciatus OX=7536 GN=OFAS_OFAS010224 PE=4 SV=1	15	3	3	3	35.4	9.9
-1.47694e+18	TRUE	A0A2R7VRE8	28S ribosomal protein S18-2, mitochondrial OS=Oncopeltus fasciatus OX=7536 GN=OFAS_OFAS000700 PE=3 SV=1	5	1	1	1	24	2.37
3.98354e+18	TRUE	A0A2R7VPW0	28S ribosomal protein S24 OS=Oncopeltus fasciatus OX=7536 GN=OFAS_OFAS000834 PE=3 SV=1	12	2	2	2	20.1	4.86
-1.69429e+18	TRUE	A0A2R7WG25	2-deoxy-D-ribose 5-phosphate aldolase OS=Oncopeltus fasciatus OX=7536 GN=OFAS_OFAS010229 PE=4 SV=1	24	5	5	5	36.1	17.85
7.26949e+18	TRUE	A0A2R7VUD9	2-phospho-D-glycerate hydro-lyase OS=Oncopeltus fasciatus OX=7536 GN=OFAS_OFAS002934 PE=3 SV=1	33	6	6	5	30.8	24.47
-7.89385e+18	TRUE	A0A2R7WF31	39S ribosomal protein L50, mitochondrial OS=Oncopeltus fasciatus OX=7536 GN=OFAS_OFAS009552 PE=3 SV=1	4	1	1	1	28.3	2.58
-5.86259e+18	TRUE	A0A2R7VWM4	3'-phosphoadenosine-5'-phosphosulfate synthase OS=Oncopeltus fasciatus OX=7536 GN=OFAS_OFAS002435 PE=3 SV=1	7	3	3	3	65.4	9.01
-9.0363e+18	TRUE	A0A2R7VTN7	40S ribosomal protein S10 OS=Oncopeltus fasciatus OX=7536 GN=OFAS_OFAS001259 PE=3 SV=1	28	4	5	4	18.2	15.71
1.39838e+18	TRUE	Q9VB14	40S ribosomal protein S10a OS=Drosophila melanogaster OX=7227 GN=RpS10a PE=1 SV=1	4	1	1	1	18.2	1.87
4.51211e+18	TRUE	Q9VWG3	40S ribosomal protein S10b OS=Drosophila melanogaster OX=7227 GN=RpS10b PE=1 SV=2	4	1	1	1	17.9	1.87
3.50783e+18	TRUE	A0A2R7VZG8	40S ribosomal protein S11 OS=Oncopeltus fasciatus OX=7536 GN=OFAS_OFAS004636 PE=3 SV=1	31	2	2	1	11.5	8.11
5.61323e+17	TRUE	A0A2R7WIU7	40S ribosomal protein S11 OS=Oncopeltus fasciatus OX=7536 GN=OFAS_OFAS010538 PE=3 SV=1	28	4	4	3	17.6	18.26
4.70751e+18	TRUE	A0A2R7X030	40S ribosomal protein S11 OS=Oncopeltus fasciatus OX=7536 GN=OFAS_OFAS016351 PE=3 SV=1	16	4	4	3	31.7	18.26
4.52356e+18	TRUE	A0A2R7X555	40S ribosomal protein S11 OS=Oncopeltus fasciatus OX=7536 GN=OFAS_OFAS017895 PE=3 SV=1	17	3	3	2	17.6	13.37
8.47505e+18	TRUE	P80455	40S ribosomal protein S12 OS=Drosophila melanogaster OX=7227 GN=RpS12 PE=1 SV=2	6	1	1	1	15.2	3.08
8.38466e+18	TRUE	A0A2R7WM39	40S ribosomal protein S12 OS=Oncopeltus fasciatus OX=7536 GN=OFAS_OFAS009240 PE=3 SV=1	35	4	4	4	15.2	14.35
-1.65075e+18	TRUE	Q03334	40S ribosomal protein S13 OS=Drosophila melanogaster OX=7227 GN=RpS13 PE=1 SV=3	17	3	3	3	17.2	5.4
8.7031e+18	TRUE	C0HKA1	40S ribosomal protein S14b OS=Drosophila melanogaster OX=7227 GN=RpS14b PE=2 SV=1	30	3	3	3	16.3	12.54
-6.5892e+18	TRUE	A0A2R7WZI0	40S ribosomal protein S15 OS=Oncopeltus fasciatus OX=7536 GN=OFAS_OFAS016784 PE=3 SV=1	20	2	2	2	17.1	5.66
2.22758e+18	TRUE	P48149	40S ribosomal protein S15Aa OS=Drosophila melanogaster OX=7227 GN=RpS15Aa PE=1 SV=2	7	1	1	1	14.8	2.1
-8.14409e+18	TRUE	Q7KR04	40S ribosomal protein S15Ab OS=Drosophila melanogaster OX=7227 GN=RpS15Ab PE=2 SV=3	7	1	1	1	14.7	2.1
-2.06993e+18	TRUE	Q9W237	40S ribosomal protein S16 OS=Drosophila melanogaster OX=7227 GN=RpS16 PE=1 SV=1	6	1	1	1	16.8	2.34
-2.84056e+18	TRUE	A0A2R7WD62	40S ribosomal protein S17 OS=Oncopeltus fasciatus OX=7536 GN=OFAS_OFAS007394 PE=3 SV=1	38	3	3	3	15.3	8.55
-5.45545e+18	TRUE	A0A2R7VS00	40S ribosomal protein S18 (Fragment) OS=Oncopeltus fasciatus OX=7536 GN=RPS18A PE=3 SV=1	34	5	5	5	15.1	12.51
-3.18468e+18	TRUE	P41094	40S ribosomal protein S18 OS=Drosophila melanogaster OX=7227 GN=RpS18 PE=1 SV=1	4	1	1	1	17.6	1.8
5.37035e+17	TRUE	A0A2R7VQ19	40S ribosomal protein S18 OS=Oncopeltus fasciatus OX=7536 GN=RPS18A PE=3 SV=1	22	4	4	4	17.8	9.61
-5.27021e+18	TRUE	A0A2R7WKL3	40S ribosomal protein S18 OS=Oncopeltus fasciatus OX=7536 GN=RPS18B PE=3 SV=1	10	2	2	2	21.4	5.36
5.014e+18	TRUE	P31009	40S ribosomal protein S2 OS=Drosophila melanogaster OX=7227 GN=RpS2 PE=1 SV=2	10	3	3	3	28.9	7.07
-5.99956e+18	TRUE	A0A2R7WKA0	40S ribosomal protein S2 OS=Oncopeltus fasciatus OX=7536 GN=OFAS_OFAS009388 PE=3 SV=1	30	7	7	7	29.6	23.1
7.00984e+18	TRUE	A0A2R7WLY6	40S ribosomal protein S20 OS=Oncopeltus fasciatus OX=7536 GN=OFAS_OFAS013051 PE=3 SV=1	21	2	2	2	13.8	6.56
7.6463e+17	TRUE	A0A2R7VZA4	40S ribosomal protein S21 OS=Oncopeltus fasciatus OX=7536 GN=OFAS_OFAS002769 PE=3 SV=1	41	2	3	2	7.5	13.53
4.973e+18	TRUE	Q8T3U2	40S ribosomal protein S23 OS=Drosophila melanogaster OX=7227 GN=RpS23 PE=1 SV=1	29	5	6	5	16	16.53
-5.28549e+18	TRUE	A0A2R7WSA3	40S ribosomal protein S23 OS=Oncopeltus fasciatus OX=7536 GN=OFAS_OFAS012695 PE=3 SV=1	40	6	8	6	17.4	24.12
-4.9321e+18	TRUE	A0A2R7WZR0	40S ribosomal protein S24 OS=Oncopeltus fasciatus OX=7536 GN=OFAS_OFAS012981 PE=3 SV=1	21	2	3	2	16.4	11.12
3.41259e+18	TRUE	P13008	40S ribosomal protein S26 OS=Drosophila melanogaster OX=7227 GN=RpS26 PE=1 SV=1	8	1	1	1	13.3	2.3
5.46999e+18	TRUE	A0A2R7WG53	40S ribosomal protein S26 OS=Oncopeltus fasciatus OX=7536 GN=OFAS_OFAS008200 PE=3 SV=1	21	2	2	2	13.3	7.54
-4.90762e+18	TRUE	A3FK45	40S ribosomal protein S26 OS=Oncopeltus fasciatus OX=7536 PE=2 SV=1	21	2	2	2	13.3	7.54
-6.37336e+18	TRUE	A0A2R7VYS4	40S ribosomal protein S27 OS=Oncopeltus fasciatus OX=7536 GN=OFAS_OFAS005221 PE=3 SV=1	22	2	3	2	12.1	10.87
-2.19643e+18	TRUE	A3FK44	40S ribosomal protein S27a OS=Oncopeltus fasciatus OX=7536 PE=2 SV=1	28	4	6	4	17.9	15.61
6.66989e+18	TRUE	A0A2R7X962	40S ribosomal protein S28 (Fragment) OS=Oncopeltus fasciatus OX=7536 GN=OFAS_OFAS019103 PE=3 SV=1	19	1	1	1	7.3	3.82
-8.67725e+17	TRUE	Q9W334	40S ribosomal protein S28 OS=Drosophila melanogaster OX=7227 GN=RpS28b PE=1 SV=2	32	2	2	2	7.5	6.43
-3.19025e+18	TRUE	A0A2R7WUR2	40S ribosomal protein S28 OS=Oncopeltus fasciatus OX=7536 GN=OFAS_OFAS015082 PE=3 SV=1	15	1	1	1	9.4	3.82
-7.38991e+18	TRUE	Q06559	40S ribosomal protein S3 OS=Drosophila melanogaster OX=7227 GN=RpS3 PE=1 SV=1	9	2	2	2	27.5	6.85
3.68915e+18	TRUE	A0A2R7VZX2	40S ribosomal protein S30 OS=Oncopeltus fasciatus OX=7536 GN=OFAS_OFAS003994 PE=3 SV=1	7	1	1	1	15.3	3.06
2.07738e+18	TRUE	A0A2R7WU67	40S ribosomal protein S3a OS=Oncopeltus fasciatus OX=7536 GN=OFAS_OFAS013524 PE=3 SV=1	45	10	10	10	29.6	31.28
-3.57127e+18	TRUE	A0A2R7X297	40S ribosomal protein S4 OS=Oncopeltus fasciatus OX=7536 GN=OFAS_OFAS016831 PE=3 SV=1	29	8	8	8	29.6	31.24
-6.17841e+18	TRUE	Q24186	40S ribosomal protein S5a OS=Drosophila melanogaster OX=7227 GN=RpS5a PE=1 SV=1	25	6	7	2	25.4	23.06
5.32861e+18	TRUE	Q9VFE4	40S ribosomal protein S5b OS=Drosophila melanogaster OX=7227 GN=RpS5b PE=2 SV=1	17	5	6	1	25.7	17.16
-3.15436e+18	TRUE	A0A2R7WBA9	40S ribosomal protein S6 OS=Oncopeltus fasciatus OX=7536 GN=RPS6 PE=3 SV=1	31	5	6	5	21.6	15.59
3.0276e+18	TRUE	A0A2R7W9B4	40S ribosomal protein S7 OS=Oncopeltus fasciatus OX=7536 GN=OFAS_OFAS009104 PE=3 SV=1	5	1	1	1	19.9	2.23
-5.25186e+18	TRUE	A0A2R7WHY5	40S ribosomal protein S8 OS=Oncopeltus fasciatus OX=7536 GN=OFAS_OFAS010516 PE=3 SV=1	6	1	1	1	23.3	3.29
-5.29404e+18	TRUE	A0A2R7WLQ6	40S ribosomal protein S8 OS=Oncopeltus fasciatus OX=7536 GN=OFAS_OFAS011540 PE=3 SV=1	12	2	2	2	22.8	7.01
-1.0907e+18	TRUE	P55935	40S ribosomal protein S9 OS=Drosophila melanogaster OX=7227 GN=RpS9 PE=1 SV=2	19	5	5	1	22.6	10.25
-2.6402e+18	TRUE	A0A2R7W3R0	40S ribosomal protein S9 OS=Oncopeltus fasciatus OX=7536 GN=OFAS_OFAS006013 PE=3 SV=1	31	8	9	4	20.5	23.85
8.17313e+18	TRUE	A0A2R7WCJ7	40S ribosomal protein SA OS=Oncopeltus fasciatus OX=7536 GN=OFAS_OFAS006973 PE=3 SV=1	58	9	14	9	30.7	59.5
-4.13782e+18	TRUE	A0A2R7VTL2	5-demethoxyubiquinone hydroxylase, mitochondrial OS=Oncopeltus fasciatus OX=7536 GN=coq7 PE=3 SV=1	5	1	1	1	25.7	2.2
-5.87912e+18	TRUE	Q9VMN5	60 kDa heat shock protein homolog 2, mitochondrial OS=Drosophila melanogaster OX=7227 GN=Hsp60C PE=2 SV=2	10	4	4	4	61.5	12.78
-6.27565e+17	TRUE	A0A2R7WN28	60S acidic ribosomal protein P0 OS=Oncopeltus fasciatus OX=7536 GN=OFAS_OFAS011062 PE=3 SV=1	4	1	1	1	34.1	4.38
6.73339e+18	TRUE	P08570	60S acidic ribosomal protein P1 OS=Drosophila melanogaster OX=7227 GN=RpLP1 PE=1 SV=2	7	1	1	1	11.5	1.62
9.03252e+18	TRUE	A0A2R7WIH5	60S acidic ribosomal protein P2 OS=Oncopeltus fasciatus OX=7536 GN=OFAS_OFAS009224 PE=3 SV=1	61	3	4	3	6.2	12.74
-9.09027e+18	TRUE	O61231	60S ribosomal protein L10 OS=Drosophila melanogaster OX=7227 GN=RpL10 PE=1 SV=1	8	2	2	2	25.5	4.02
-4.37893e+18	TRUE	Q9VTP4	60S ribosomal protein L10a-2 OS=Drosophila melanogaster OX=7227 GN=RpL10Ab PE=1 SV=2	4	1	1	1	24.3	2.23
-3.36128e+18	TRUE	P46222	60S ribosomal protein L11 OS=Drosophila melanogaster OX=7227 GN=RpL11 PE=1 SV=2	16	3	3	3	21.1	8.81
-2.1938e+18	TRUE	P41126	60S ribosomal protein L13 OS=Drosophila melanogaster OX=7227 GN=RpL13 PE=1 SV=1	4	1	1	1	24.9	2.4
-3.12936e+18	TRUE	A0A2R7WZH4	60S ribosomal protein L13 OS=Oncopeltus fasciatus OX=7536 GN=OFAS_OFAS015513 PE=3 SV=1	25	5	5	5	16.6	12.48
3.0368e+18	TRUE	A0A2R7WVF8	60S ribosomal protein L13a OS=Oncopeltus fasciatus OX=7536 GN=RPL13a PE=3 SV=1	23	4	5	4	23.1	14.57
-7.78936e+18	TRUE	A0A2R7WN17	60S ribosomal protein L14 OS=Oncopeltus fasciatus OX=7536 GN=OFAS_OFAS012686 PE=3 SV=1	26	5	6	5	21.3	18.65
2.00496e+18	TRUE	O17445	60S ribosomal protein L15 OS=Drosophila melanogaster OX=7227 GN=RpL15 PE=1 SV=1	4	1	1	1	24.3	2.47
4.32152e+18	TRUE	Q9W3W8	60S ribosomal protein L17 OS=Drosophila melanogaster OX=7227 GN=RpL17 PE=1 SV=1	13	2	2	1	21.6	5.01
8.2975e+18	TRUE	A0A2R7VZ79	60S ribosomal protein L17 OS=Oncopeltus fasciatus OX=7536 GN=OFAS_OFAS002763 PE=3 SV=1	18	4	6	3	17.6	17.7
-1.77231e+18	TRUE	A0A2R7WN86	60S ribosomal protein L18 OS=Oncopeltus fasciatus OX=7536 GN=OFAS_OFAS013165 PE=3 SV=1	14	3	3	3	21.5	4.94
-3.54528e+18	TRUE	P41093	60S ribosomal protein L18a OS=Drosophila melanogaster OX=7227 GN=RpL18A PE=1 SV=1	8	2	2	1	21	4.72
-7.7004e+18	TRUE	P36241	60S ribosomal protein L19 OS=Drosophila melanogaster OX=7227 GN=RpL19 PE=1 SV=2	8	1	2	1	24	7.52
6.32577e+18	TRUE	A0A2R7VT53	60S ribosomal protein L21 OS=Oncopeltus fasciatus OX=7536 GN=OFAS_OFAS002123 PE=3 SV=1	5	1	1	1	18.2	2.39
-4.25607e+18	TRUE	P48159	60S ribosomal protein L23 OS=Drosophila melanogaster OX=7227 GN=RpL23 PE=1 SV=2	11	2	2	2	14.9	2.31
-7.44692e+18	TRUE	A0A2R7X1T0	60S ribosomal protein L23 OS=Oncopeltus fasciatus OX=7536 GN=OFAS_OFAS016707 PE=3 SV=1	34	4	5	4	14.8	15.46
1.96747e+18	TRUE	Q9VJY6	60S ribosomal protein L24 OS=Drosophila melanogaster OX=7227 GN=RpL24 PE=1 SV=1	6	1	1	1	17.5	3.13
-7.06211e+18	TRUE	A0A2R7W8Q4	60S ribosomal protein L27 OS=Oncopeltus fasciatus OX=7536 GN=OFAS_OFAS004686 PE=3 SV=1	34	6	6	6	20.2	16.11
-4.83903e+18	TRUE	A0A2R7VUW5	60S ribosomal protein L27a OS=Oncopeltus fasciatus OX=7536 GN=OFAS_OFAS001599 PE=3 SV=1	11	2	2	2	19.1	5.73
1.57657e+17	TRUE	A0A2R7X8J9	60S ribosomal protein L28 (Fragment) OS=Oncopeltus fasciatus OX=7536 GN=OFAS_OFAS019026 PE=3 SV=1	45	2	2	2	7.4	9.29
1.64258e+18	TRUE	A0A2R7W579	60S ribosomal protein L28 OS=Oncopeltus fasciatus OX=7536 GN=OFAS_OFAS006476 PE=3 SV=1	39	2	2	2	8.6	9.29
-3.43519e+18	TRUE	A0A2R7WXR1	60S ribosomal protein L28 OS=Oncopeltus fasciatus OX=7536 GN=OFAS_OFAS016600 PE=3 SV=1	11	1	1	1	13.4	2.97
-3.24707e+18	TRUE	A0A2R7W4T6	60S ribosomal protein L30 OS=Oncopeltus fasciatus OX=7536 GN=OFAS_OFAS004550 PE=3 SV=1	41	3	3	3	12.7	13.29
-1.51453e+18	TRUE	A0A2R7W157	60S ribosomal protein L31 OS=Oncopeltus fasciatus OX=7536 GN=OFAS_OFAS004577 PE=3 SV=1	19	2	3	2	14.4	9.47
4.05064e+18	TRUE	A0A2R7WQV6	60S ribosomal protein L34 OS=Oncopeltus fasciatus OX=7536 GN=OFAS_OFAS011351 PE=3 SV=1	11	2	2	2	16.3	4.75
-1.5621e+18	TRUE	A0A2R7WK98	60S ribosomal protein L35a OS=Oncopeltus fasciatus OX=7536 GN=OFAS_OFAS011249 PE=3 SV=1	12	2	2	2	18.2	5.33
-2.76284e+18	TRUE	A3FK46	60S ribosomal protein L35a OS=Oncopeltus fasciatus OX=7536 PE=2 SV=1	6	1	1	1	17.4	2.9
5.97399e+18	TRUE	P09180	60S ribosomal protein L4 OS=Drosophila melanogaster OX=7227 GN=RpL4 PE=1 SV=2	3	1	1	1	45	3.15
6.20687e+18	TRUE	A0A2R7WQP1	60S ribosomal protein L5 OS=Oncopeltus fasciatus OX=7536 GN=OFAS_OFAS012926 PE=3 SV=1	23	4	5	4	34.8	21.6
-4.66648e+18	TRUE	A0A2R7X579	60S ribosomal protein L5 OS=Oncopeltus fasciatus OX=7536 GN=OFAS_OFAS017850 PE=3 SV=1	9	1	1	1	11.5	2.22
3.58378e+16	TRUE	A0A2R7VPV7	60S ribosomal protein L6 OS=Oncopeltus fasciatus OX=7536 GN=OFAS_OFAS000235 PE=3 SV=1	30	5	5	5	29.5	17.83
-3.17188e+18	TRUE	P32100	60S ribosomal protein L7 OS=Drosophila melanogaster OX=7227 GN=RpL7 PE=1 SV=2	6	2	2	1	29.5	4.83
-6.27898e+18	TRUE	A0A2R7WLB5	60S ribosomal protein L7a OS=Oncopeltus fasciatus OX=7536 GN=OFAS_OFAS008555 PE=3 SV=1	9	1	1	1	11.8	2.45
2.94628e+18	TRUE	A0A2R7X9P4	60S ribosomal protein L7a OS=Oncopeltus fasciatus OX=7536 GN=OFAS_OFAS019581 PE=3 SV=1	18	3	3	3	19.7	7.86
-6.03575e+18	TRUE	A0A2R7VYD2	60S ribosomal protein L8 OS=Oncopeltus fasciatus OX=7536 GN=OFAS_OFAS003871 PE=4 SV=1	7	2	3	2	36.5	9.85
-5.93018e+18	TRUE	P50882	60S ribosomal protein L9 OS=Drosophila melanogaster OX=7227 GN=RpL9 PE=1 SV=2	6	1	2	1	21.4	6.44
-3.51172e+18	TRUE	A0A2R7VPI8	60S ribosomal protein L9 OS=Oncopeltus fasciatus OX=7536 GN=OFAS_OFAS000648 PE=3 SV=1	8	1	2	1	15.4	6.44
-2.2488e+18	TRUE	A0A2R7VR49	6-phosphogluconate dehydrogenase, decarboxylating OS=Oncopeltus fasciatus OX=7536 GN=OFAS_OFAS000259 PE=3 SV=1	5	2	2	2	51.3	5.22
2.20475e+17	TRUE	A0A2R7W3T3	6-pyruvoyltetrahydropterin synthase (Fragment) OS=Oncopeltus fasciatus OX=7536 GN=OFAS_OFAS006251 PE=3 SV=1	21	2	2	2	14.8	8.43
4.15449e+18	TRUE	A0A2R7VTU6	A2M_recep domain-containing protein OS=Oncopeltus fasciatus OX=7536 GN=OFAS_OFAS002112 PE=4 SV=1	23	4	4	4	26.8	14.76
2.02853e+18	TRUE	A0A2R7W1S4	AA_kinase domain-containing protein OS=Oncopeltus fasciatus OX=7536 GN=OFAS_OFAS002713 PE=4 SV=1	11	3	3	3	33.5	11.06
-1.43224e+18	TRUE	A0A2R7VZZ5	AA_permease domain-containing protein OS=Oncopeltus fasciatus OX=7536 GN=OFAS_OFAS003636 PE=4 SV=1	12	3	4	3	25.3	9.96
6.64555e+18	TRUE	A0A2R7W0E0	Aa_trans domain-containing protein (Fragment) OS=Oncopeltus fasciatus OX=7536 GN=OFAS_OFAS004531 PE=4 SV=1	23	2	2	2	16.5	7.57
-1.71057e+17	TRUE	A0A2R7VT17	Aa_trans domain-containing protein OS=Oncopeltus fasciatus OX=7536 GN=OFAS_OFAS001440 PE=4 SV=1	2	1	1	1	41.8	1.9
3.05832e+18	TRUE	A0A2R7X7G0	Aa_trans domain-containing protein OS=Oncopeltus fasciatus OX=7536 GN=OFAS_OFAS018520 PE=4 SV=1	11	6	7	6	51.2	23.67
-6.76028e+18	TRUE	A0A2R7WF11	AA_TRNA_LIGASE_II domain-containing protein OS=Oncopeltus fasciatus OX=7536 GN=OFAS_OFAS007369 PE=4 SV=1	10	2	2	2	28.7	6.6
3.07191e+17	TRUE	A0A2R7WKP7	AA_TRNA_LIGASE_II domain-containing protein OS=Oncopeltus fasciatus OX=7536 GN=OFAS_OFAS009317 PE=4 SV=1	11	2	2	2	26.2	5.64
2.47445e+18	TRUE	A0A2R7X400	AAA domain-containing protein (Fragment) OS=Oncopeltus fasciatus OX=7536 GN=OFAS_OFAS017345 PE=4 SV=1	16	3	3	3	26.3	9.05
2.63852e+18	TRUE	A0A2R7VV90	AAA domain-containing protein OS=Oncopeltus fasciatus OX=7536 GN=OFAS_OFAS001923 PE=3 SV=1	7	4	4	4	88.2	8.7
6.97597e+18	TRUE	A0A2R7W103	AAA domain-containing protein OS=Oncopeltus fasciatus OX=7536 GN=OFAS_OFAS002816 PE=4 SV=1	13	5	5	5	53.1	14.57
3.44651e+18	TRUE	A0A2R7VYI9	AAA domain-containing protein OS=Oncopeltus fasciatus OX=7536 GN=OFAS_OFAS004902 PE=3 SV=1	27	8	9	8	49.2	25.67
-4.82791e+18	TRUE	A0A2R7W5R4	AAA domain-containing protein OS=Oncopeltus fasciatus OX=7536 GN=OFAS_OFAS006047 PE=3 SV=1	2	1	1	1	46.7	3.07
-1.80951e+18	TRUE	A0A2R7W606	AAA domain-containing protein OS=Oncopeltus fasciatus OX=7536 GN=OFAS_OFAS006399 PE=3 SV=1	2	1	1	1	33.1	1.78
-6.3301e+18	TRUE	A0A2R7WGH0	AAA domain-containing protein OS=Oncopeltus fasciatus OX=7536 GN=OFAS_OFAS009213 PE=3 SV=1	10	3	4	3	42.9	13.66
-8.475e+17	TRUE	A0A2R7WG24	AAA domain-containing protein OS=Oncopeltus fasciatus OX=7536 GN=OFAS_OFAS009268 PE=3 SV=1	28	9	11	9	48	27.46
-6.48801e+18	TRUE	A0A2R7WIV5	AAA domain-containing protein OS=Oncopeltus fasciatus OX=7536 GN=OFAS_OFAS010487 PE=3 SV=1	2	1	1	1	67.3	2.74
3.16606e+18	TRUE	A0A2R7WV73	AAA domain-containing protein OS=Oncopeltus fasciatus OX=7536 GN=OFAS_OFAS014276 PE=4 SV=1	21	5	5	1	39.1	17.95
6.22204e+18	TRUE	A0A2R7X879	AAA_5 domain-containing protein (Fragment) OS=Oncopeltus fasciatus OX=7536 GN=OFAS_OFAS019208 PE=4 SV=1	9	2	2	2	25.2	3
-5.98659e+18	TRUE	A0A2R7X963	AAA_6 domain-containing protein OS=Oncopeltus fasciatus OX=7536 GN=OFAS_OFAS019210 PE=4 SV=1	10	1	1	1	19.4	3.84
6.41172e+18	TRUE	A0A2R7VWA1	Aamy domain-containing protein (Fragment) OS=Oncopeltus fasciatus OX=7536 GN=OFAS_OFAS004264 PE=4 SV=1	12	4	6	4	39	16.19
6.8589e+17	TRUE	A0A2R7WZD9	Aamy_C domain-containing protein OS=Oncopeltus fasciatus OX=7536 GN=OFAS_OFAS015195 PE=4 SV=1	36	5	5	5	22.1	18.26
-4.94318e+18	TRUE	A0A2R7WPI0	AB hydrolase-1 domain-containing protein OS=Oncopeltus fasciatus OX=7536 GN=OFAS_OFAS011965 PE=3 SV=1	11	4	4	4	40.8	10.22
-5.96265e+18	TRUE	A0A2R7WU12	AB hydrolase-1 domain-containing protein OS=Oncopeltus fasciatus OX=7536 GN=OFAS_OFAS014599 PE=4 SV=1	6	1	1	1	33.7	2.69
6.5061e+18	TRUE	A0A2R7W855	ABC transmembrane type-1 domain-containing protein (Fragment) OS=Oncopeltus fasciatus OX=7536 GN=OFAS_OFAS006380 PE=4 SV=1	3	1	1	1	48.3	2.82
-3.47615e+18	TRUE	A0A2R7WLX8	ABC transmembrane type-1 domain-containing protein (Fragment) OS=Oncopeltus fasciatus OX=7536 GN=OFAS_OFAS010464 PE=4 SV=1	3	1	1	1	62.5	3.34
5.71716e+17	TRUE	A0A2R7VZQ1	ABC transporter domain-containing protein (Fragment) OS=Oncopeltus fasciatus OX=7536 GN=OFAS_OFAS004292 PE=4 SV=1	4	1	1	1	23.8	2.2
5.47575e+17	TRUE	A0A2R7VVM6	ABC transporter domain-containing protein OS=Oncopeltus fasciatus OX=7536 GN=OFAS_OFAS001192 PE=4 SV=1	6	2	2	2	49.3	6.6
7.16849e+18	TRUE	A0A2R7VY88	ABC transporter domain-containing protein OS=Oncopeltus fasciatus OX=7536 GN=OFAS_OFAS003235 PE=4 SV=1	13	2	2	2	28.7	7.65
-8.46864e+18	TRUE	A0A2R7WL25	ABC transporter domain-containing protein OS=Oncopeltus fasciatus OX=7536 GN=OFAS_OFAS011561 PE=3 SV=1	2	1	1	1	56.9	2.9
5.72066e+17	TRUE	A0A2R7X657	Abhydrolase_2 domain-containing protein OS=Oncopeltus fasciatus OX=7536 GN=OFAS_OFAS018392 PE=3 SV=1	23	5	5	5	18.7	14.92
5.91972e+18	TRUE	P09478	Acetylcholine receptor subunit alpha-like 1 OS=Drosophila melanogaster OX=7227 GN=nAChRalpha1 PE=2 SV=2	2	1	1	1	64	2.64
-1.31858e+18	TRUE	A0A2R7VUJ6	Acetylcholinesterase (Fragment) OS=Oncopeltus fasciatus OX=7536 GN=ACE2 PE=3 SV=1	2	1	1	1	43.1	2.32
7.73478e+18	TRUE	A0A2R7VSH8	Acetyl-CoA acetyltransferase OS=Oncopeltus fasciatus OX=7536 GN=OFAS_OFAS001173 PE=3 SV=1	22	7	8	7	43.3	28.13
2.07377e+18	TRUE	A0A2R7WWK5	AcetylCoA_hyd_C domain-containing protein OS=Oncopeltus fasciatus OX=7536 GN=OFAS_OFAS015572 PE=4 SV=1	13	2	2	2	16.4	3.11
-8.95186e+18	TRUE	Q9VP61	Acetyl-coenzyme A synthetase OS=Drosophila melanogaster OX=7227 GN=AcCoAS PE=2 SV=1	1	1	1	1	75.9	1.65
-2.06411e+18	TRUE	A0A2R7VYP3	Acetyltransferase component of pyruvate dehydrogenase complex OS=Oncopeltus fasciatus OX=7536 GN=OFAS_OFAS002213 PE=3 SV=1	25	10	10	10	53.9	36.44
-4.47039e+18	TRUE	P02572	Actin-42A OS=Drosophila melanogaster OX=7227 GN=Act42A PE=1 SV=3	57	18	85	8	41.8	302.92
-4.69234e+18	TRUE	P10987	Actin-5C OS=Drosophila melanogaster OX=7227 GN=Act5C PE=1 SV=4	66	20	88	9	41.8	312.47
3.80061e+18	TRUE	A0A2R7WDT7	Actin5Ca OS=Oncopeltus fasciatus OX=7536 GN=Actin5Ca PE=3 SV=1	64	19	86	8	40.9	302.81
5.90969e+18	TRUE	A0A2R7WDS4	Actin5Cb OS=Oncopeltus fasciatus OX=7536 GN=Actin5Cb PE=3 SV=1	60	19	86	8	44	302.81
8.78665e+18	TRUE	P45891	Actin-like protein 53D OS=Drosophila melanogaster OX=7227 GN=Arp53D PE=2 SV=2	5	2	5	1	42	13.03
5.89833e+18	TRUE	Q9VIM5	Actin-related protein 2/3 complex subunit 2 OS=Drosophila melanogaster OX=7227 GN=Arpc2 PE=2 SV=2	3	1	1	1	35.1	2.7
7.77338e+18	TRUE	A0A2R7VQI2	Actin-related protein 2/3 complex subunit 3 OS=Oncopeltus fasciatus OX=7536 GN=OFAS_OFAS000741 PE=3 SV=1	22	3	4	3	20.3	12.71
-1.45604e+18	TRUE	A0A2R7WRQ9	Actin-related protein 2/3 complex subunit 4 OS=Oncopeltus fasciatus OX=7536 GN=OFAS_OFAS013357 PE=3 SV=1	18	3	3	3	19.7	8.6
-7.5716e+18	TRUE	A0A2R7VUI7	Actin-related protein 2/3 complex subunit 5 OS=Oncopeltus fasciatus OX=7536 GN=OFAS_OFAS003835 PE=3 SV=1	13	2	2	2	17.6	5.91
5.15809e+18	TRUE	P32392	Actin-related protein 3 OS=Drosophila melanogaster OX=7227 GN=Arp3 PE=2 SV=3	10	2	3	2	47	7.34
-7.36642e+18	TRUE	A0A2R7VZ54	Acyl carrier protein OS=Oncopeltus fasciatus OX=7536 GN=OFAS_OFAS003295 PE=3 SV=1	5	1	1	1	22.2	2.46
6.20537e+18	TRUE	A0A2R7VW66	Acyl_transf_3 domain-containing protein (Fragment) OS=Oncopeltus fasciatus OX=7536 GN=OFAS_OFAS002305 PE=4 SV=1	5	1	1	1	27.1	2.34
-2.1232e+17	TRUE	A0A2R7X8V8	Acyl-CoA_dh_1 domain-containing protein (Fragment) OS=Oncopeltus fasciatus OX=7536 GN=OFAS_OFAS019526 PE=4 SV=1	19	1	1	1	8.8	4.69
-7.00286e+17	TRUE	A0A2R7W4T1	Acyl-CoA_dh_1 domain-containing protein OS=Oncopeltus fasciatus OX=7536 GN=OFAS_OFAS005408 PE=4 SV=1	16	1	1	1	8.8	2.55
8.08026e+18	TRUE	A0A2R7VZ86	Acyl-coenzyme A oxidase OS=Oncopeltus fasciatus OX=7536 GN=OFAS_OFAS002773 PE=3 SV=1	27	14	14	14	78.6	40.41
-4.18746e+18	TRUE	A0A2R7VYT3	Acyl-coenzyme A oxidase OS=Oncopeltus fasciatus OX=7536 GN=OFAS_OFAS002914 PE=3 SV=1	10	5	5	5	74	15.05
-6.63513e+18	TRUE	A0A2R7WKD4	ADAM_spacer1 domain-containing protein OS=Oncopeltus fasciatus OX=7536 GN=OFAS_OFAS009356 PE=4 SV=1	21	8	8	8	46	23.13
-4.46754e+18	TRUE	A0A2R7X1C1	Adaptin_N domain-containing protein OS=Oncopeltus fasciatus OX=7536 GN=OFAS_OFAS016893 PE=4 SV=1	27	4	4	4	21.9	8.37
-4.63423e+18	TRUE	Q9VZX9	Adenosylhomocysteinase-like 1 OS=Drosophila melanogaster OX=7227 GN=AhcyL1 PE=1 SV=1	3	2	2	1	56.9	5.53
-4.80156e+18	TRUE	A0A2R7WX16	Adenylate cyclase (Fragment) OS=Oncopeltus fasciatus OX=7536 GN=OFAS_OFAS014896 PE=4 SV=1	3	1	1	1	42.6	2.59
3.39236e+18	TRUE	A0A2R7WDX5	Adenylosuccinate synthetase OS=Oncopeltus fasciatus OX=7536 GN=OFAS_OFAS010416 PE=3 SV=1	12	1	1	1	12.8	3.08
-2.9133e+18	TRUE	A0A2R7WE21	Adenylosuccinate synthetase OS=Oncopeltus fasciatus OX=7536 GN=OFAS_OFAS010417 PE=3 SV=1	4	1	1	1	36.8	3.43
3.06042e+18	TRUE	A0A2R7W0W2	ADF-H domain-containing protein OS=Oncopeltus fasciatus OX=7536 GN=OFAS_OFAS003213 PE=3 SV=1	13	2	2	2	16.2	5.63
-7.32898e+18	TRUE	A0A2R7WD70	ADF-H domain-containing protein OS=Oncopeltus fasciatus OX=7536 GN=OFAS_OFAS008983 PE=3 SV=1	51	7	9	7	21.1	34.33
3.46764e+18	TRUE	A0A2R7X0F7	Adipocyte plasma membrane-associated protein OS=Oncopeltus fasciatus OX=7536 GN=OFAS_OFAS015896 PE=3 SV=1	6	2	2	2	40.7	6.75
-7.6025e+18	TRUE	A0A2R7WRF7	AdoHcyase_NAD domain-containing protein OS=Oncopeltus fasciatus OX=7536 GN=OFAS_OFAS013825 PE=3 SV=1	13	4	4	3	35.8	10.88
5.30789e+17	TRUE	A0A2R7X2W3	AdoHcyase_NAD domain-containing protein OS=Oncopeltus fasciatus OX=7536 GN=OFAS_OFAS016289 PE=3 SV=1	13	2	2	2	23.2	7.63
-8.75756e+18	TRUE	Q26365	ADP,ATP carrier protein OS=Drosophila melanogaster OX=7227 GN=sesB PE=2 SV=4	17	6	12	6	34.2	28.75
7.22556e+18	TRUE	A0A2R7VUG0	ADP/ATP translocase OS=Oncopeltus fasciatus OX=7536 GN=OFAS_OFAS001642 PE=3 SV=1	7	2	5	2	33.7	9.09
-6.55035e+18	TRUE	A0A2R7VXH0	ADP/ATP translocase OS=Oncopeltus fasciatus OX=7536 GN=OFAS_OFAS002459 PE=3 SV=1	11	4	7	4	33.9	12.49
1.63307e+18	TRUE	A0A2R7VYH8	ADP/ATP translocase OS=Oncopeltus fasciatus OX=7536 GN=OFAS_OFAS002461 PE=3 SV=1	60	19	37	19	33.2	104.34
2.28728e+18	TRUE	A0A2R7VPW9	ADP-ribosyl cyclase/cyclic ADP-ribose hydrolase OS=Oncopeltus fasciatus OX=7536 GN=OFAS_OFAS000464 PE=3 SV=1	2	2	2	2	95.6	6.03
-7.8316e+18	TRUE	P61209	ADP-ribosylation factor 1 OS=Drosophila melanogaster OX=7227 GN=Arf79F PE=1 SV=2	30	4	5	2	20.7	17.04
-5.38601e+18	TRUE	P40945	ADP-ribosylation factor 2 OS=Drosophila melanogaster OX=7227 GN=Arf102F PE=2 SV=2	26	3	4	1	20.6	14.42
-7.17081e+18	TRUE	P40946	ADP-ribosylation factor 6 OS=Drosophila melanogaster OX=7227 GN=Arf51F PE=1 SV=3	24	3	3	3	20	10.56
5.71775e+18	TRUE	P25160	ADP-ribosylation factor-like protein 1 OS=Drosophila melanogaster OX=7227 GN=Arl1 PE=2 SV=5	19	2	3	2	20.2	11.34
3.74533e+18	TRUE	A0A2R7VXD8	AH domain-containing protein OS=Oncopeltus fasciatus OX=7536 GN=OFAS_OFAS003049 PE=4 SV=1	7	2	2	2	34.8	6.29
8.03378e+18	TRUE	A0A2R7X485	Aha1_N domain-containing protein OS=Oncopeltus fasciatus OX=7536 GN=OFAS_OFAS017914 PE=3 SV=1	23	4	4	4	27.2	13.5
1.71366e+18	TRUE	A0A2R7WUW0	AIP3 domain-containing protein (Fragment) OS=Oncopeltus fasciatus OX=7536 GN=OFAS_OFAS014725 PE=4 SV=1	3	1	1	1	56.3	3.43
1.48589e+18	TRUE	A0A2R7WLM9	AIP3 domain-containing protein OS=Oncopeltus fasciatus OX=7536 GN=OFAS_OFAS012441 PE=4 SV=1	16	2	2	2	16.5	2.7
5.54779e+18	TRUE	A0A2R7X173	AIR carboxylase OS=Oncopeltus fasciatus OX=7536 GN=OFAS_OFAS017054 PE=3 SV=1	7	2	2	2	42.4	5.16
-2.08457e+18	TRUE	A0A2R7X1U9	AlaDh_PNT_N domain-containing protein (Fragment) OS=Oncopeltus fasciatus OX=7536 GN=OFAS_OFAS016925 PE=4 SV=1	15	2	2	2	14.9	5.58
3.35777e+18	TRUE	Q9W3Z3	Alanine--glyoxylate aminotransferase OS=Drosophila melanogaster OX=7227 GN=Agxt PE=1 SV=1	2	1	1	1	43.8	1.88
5.88614e+18	TRUE	A0A2R7WHH0	Alanine--tRNA ligase OS=Oncopeltus fasciatus OX=7536 GN=OFAS_OFAS027145 PE=3 SV=1	5	2	2	2	100.2	7.59
1.44176e+18	TRUE	A0A2R7VXB3	Aldedh domain-containing protein (Fragment) OS=Oncopeltus fasciatus OX=7536 GN=OFAS_OFAS002714 PE=4 SV=1	4	1	1	1	28.3	3.09
7.58005e+18	TRUE	A0A2R7W9I8	Aldedh domain-containing protein (Fragment) OS=Oncopeltus fasciatus OX=7536 GN=OFAS_OFAS005096 PE=3 SV=1	43	14	14	14	52.5	42.78
-8.91033e+18	TRUE	A0A2R7WG63	Aldedh domain-containing protein (Fragment) OS=Oncopeltus fasciatus OX=7536 GN=OFAS_OFAS009796 PE=3 SV=1	2	1	1	1	44.2	1.9
-8.53695e+18	TRUE	A0A2R7W5A7	Aldedh domain-containing protein OS=Oncopeltus fasciatus OX=7536 GN=OFAS_OFAS005097 PE=3 SV=1	5	2	2	2	59.9	5.38
6.50192e+17	TRUE	A0A2R7W4K4	Aldedh domain-containing protein OS=Oncopeltus fasciatus OX=7536 GN=OFAS_OFAS005366 PE=3 SV=1	9	2	2	2	19	4.48
1.05969e+18	TRUE	A0A2R7WEW4	Aldedh domain-containing protein OS=Oncopeltus fasciatus OX=7536 GN=OFAS_OFAS009795 PE=3 SV=1	29	9	9	9	40.7	32.85
7.92919e+18	TRUE	A0A2R7X329	Aldo_ket_red domain-containing protein OS=Oncopeltus fasciatus OX=7536 GN=OFAS_OFAS016947 PE=4 SV=1	3	1	1	1	32.8	1.89
5.50807e+18	TRUE	A0A2R7W5Z8	Aldolase_II domain-containing protein (Fragment) OS=Oncopeltus fasciatus OX=7536 GN=OFAS_OFAS005277 PE=3 SV=1	34	14	14	14	49	47.45
-9.29061e+17	TRUE	A0A2R7WRW2	ALIX_LYPXL_bnd domain-containing protein (Fragment) OS=Oncopeltus fasciatus OX=7536 GN=OFAS_OFAS012233 PE=4 SV=1	14	3	3	3	24	8.91
-3.6669e+18	TRUE	A0A2R7WNW2	ALIX_LYPXL_bnd domain-containing protein (Fragment) OS=Oncopeltus fasciatus OX=7536 GN=OFAS_OFAS012234 PE=4 SV=1	12	1	1	1	11	3.24
-6.66379e+18	TRUE	A0A2R7VYT9	Alkaline phosphatase OS=Oncopeltus fasciatus OX=7536 GN=OFAS_OFAS002736 PE=3 SV=1	7	3	3	3	50.9	8.3
-8.71021e+18	TRUE	A0A2R7WWP8	Alkaline phosphatase OS=Oncopeltus fasciatus OX=7536 GN=OFAS_OFAS013185 PE=3 SV=1	7	2	2	2	57.8	8.25
-3.97557e+18	TRUE	A0A2R7W317	Allatotropin OS=Oncopeltus fasciatus OX=7536 GN=AT PE=4 SV=1	22	1	1	1	11.5	3.4
5.38536e+18	TRUE	A0A2R7WGF4	Alpha_adaptinC2 domain-containing protein OS=Oncopeltus fasciatus OX=7536 GN=OFAS_OFAS011936 PE=4 SV=1	21	4	4	3	24.4	12
-5.57991e+18	TRUE	A0A2R7WR45	Alpha-1,4 glucan phosphorylase (Fragment) OS=Oncopeltus fasciatus OX=7536 GN=OFAS_OFAS012945 PE=3 SV=1	27	4	5	4	19.3	20.15
8.40085e+18	TRUE	A0A2R7WR33	Alpha-1,4 glucan phosphorylase OS=Oncopeltus fasciatus OX=7536 GN=OFAS_OFAS012944 PE=3 SV=1	38	13	13	12	49.7	46.17
-3.75024e+18	TRUE	P18091	Alpha-actinin, sarcomeric OS=Drosophila melanogaster OX=7227 GN=Actn PE=1 SV=2	26	26	43	11	107	168.85
6.19846e+18	TRUE	A0A2R7WGA6	Alpha-adaptin OS=Oncopeltus fasciatus OX=7536 GN=OFAS_OFAS011935 PE=4 SV=1	15	4	4	2	30.7	11.3
-4.68686e+18	TRUE	A0A2R7WI93	Alpha-amylase (Fragment) OS=Oncopeltus fasciatus OX=7536 GN=OFAS_OFAS012705 PE=3 SV=1	30	3	3	3	21.7	11.92
-1.92779e+18	TRUE	A0A2R7W8S0	Alpha-mannosidase (Fragment) OS=Oncopeltus fasciatus OX=7536 GN=OFAS_OFAS006362 PE=3 SV=1	18	12	12	12	91.9	36.19
-9.08857e+18	TRUE	A0A2R7VQZ7	Alpha-MPP OS=Oncopeltus fasciatus OX=7536 GN=OFAS_OFAS000733 PE=3 SV=1	18	8	9	8	58	31.08
6.743e+17	TRUE	Q23983	Alpha-soluble NSF attachment protein OS=Drosophila melanogaster OX=7227 GN=alphaSnap PE=1 SV=1	4	1	2	1	33	5.45
-7.01625e+18	TRUE	A0A2R7WWU6	Amidase domain-containing protein OS=Oncopeltus fasciatus OX=7536 GN=OFAS_OFAS015407 PE=4 SV=1	17	8	9	8	60.1	25.08
7.19051e+17	TRUE	A0A2R7X505	Amidohydro-rel domain-containing protein (Fragment) OS=Oncopeltus fasciatus OX=7536 GN=OFAS_OFAS017731 PE=4 SV=1	38	5	5	5	15.5	14.94
-7.75117e+18	TRUE	A0A2R7W2G4	Amino acid transporter OS=Oncopeltus fasciatus OX=7536 GN=OFAS_OFAS003454 PE=3 SV=1	4	1	1	1	53.1	6.88
-8.97651e+18	TRUE	A0A2R7W780	Amino acid transporter OS=Oncopeltus fasciatus OX=7536 GN=OFAS_OFAS008876 PE=3 SV=1	15	7	7	7	64.7	25.42
-4.22966e+18	TRUE	A0A2R7VWJ0	Aminoacyl-tRNA hydrolase OS=Oncopeltus fasciatus OX=7536 GN=OFAS_OFAS002384 PE=4 SV=1	7	1	1	1	16.6	2.65
7.53179e+18	TRUE	A0A2R7W8M5	Aminoacyl-tRNA hydrolase OS=Oncopeltus fasciatus OX=7536 GN=OFAS_OFAS006081 PE=4 SV=1	10	1	1	1	20	2.44
2.06319e+18	TRUE	A0A2R7VTS0	Aminopeptidase OS=Oncopeltus fasciatus OX=7536 GN=OFAS_OFAS000357 PE=3 SV=1	3	3	3	3	110.4	6.61
6.64686e+18	TRUE	A0A2R7WLT8	Aminopeptidase OS=Oncopeltus fasciatus OX=7536 GN=OFAS_OFAS009260 PE=3 SV=1	11	11	12	11	111.2	37.89
8.49234e+18	TRUE	A0A2R7X0R3	Aminopeptidase OS=Oncopeltus fasciatus OX=7536 GN=OFAS_OFAS014454 PE=3 SV=1	4	3	3	3	96.2	7.91
5.16688e+18	TRUE	A0A2R7WJC4	AMP dependent CoA ligase OS=Oncopeltus fasciatus OX=7536 GN=OFAS_OFAS011153 PE=3 SV=1	3	1	1	1	54.3	2.48
3.06382e+17	TRUE	A0A2R7WZ41	AMP-binding domain-containing protein (Fragment) OS=Oncopeltus fasciatus OX=7536 GN=OFAS_OFAS016987 PE=4 SV=1	6	1	1	1	24.9	3.22
-2.17598e+18	TRUE	A0A2R7WD34	AMP-binding domain-containing protein OS=Oncopeltus fasciatus OX=7536 GN=OFAS_OFAS007467 PE=4 SV=1	4	3	3	3	110.5	7.98
1.71159e+18	TRUE	A0A2R7WCL8	AMP-binding domain-containing protein OS=Oncopeltus fasciatus OX=7536 GN=OFAS_OFAS007468 PE=4 SV=1	4	2	2	2	43.3	4.07
2.46069e+18	TRUE	A0A2R7W829	AMP-binding domain-containing protein OS=Oncopeltus fasciatus OX=7536 GN=OFAS_OFAS008388 PE=4 SV=1	6	3	3	3	70.6	9.9
-2.25234e+18	TRUE	A0A2R7WVI2	ANF_receptor domain-containing protein OS=Oncopeltus fasciatus OX=7536 GN=OFAS_OFAS015595 PE=4 SV=1	5	1	1	1	38.4	3.08
3.81232e+18	TRUE	A0A2R7WDC6	Ankyrin repeat protein OS=Oncopeltus fasciatus OX=7536 GN=OFAS_OFAS010183 PE=4 SV=1	10	1	1	1	17.8	2.92
-6.94814e+18	TRUE	A0A2R7WIY7	Ankyrin_rpt-contain_dom domain-containing protein (Fragment) OS=Oncopeltus fasciatus OX=7536 GN=OFAS_OFAS009365 PE=4 SV=1	4	1	1	1	39.7	2.33
-5.05869e+18	TRUE	A0A2R7VPE7	Ankyrin_rpt-contain_dom domain-containing protein OS=Oncopeltus fasciatus OX=7536 GN=OFAS_OFAS001002 PE=4 SV=1	8	2	2	2	30.6	6.2
-6.86506e+18	TRUE	A0A2R7W4A8	Ankyrin_rpt-contain_dom domain-containing protein OS=Oncopeltus fasciatus OX=7536 GN=OFAS_OFAS005398 PE=4 SV=1	3	1	1	1	37.2	1.99
4.23275e+17	TRUE	A0A2R7WL35	Ankyrin_rpt-contain_dom domain-containing protein OS=Oncopeltus fasciatus OX=7536 GN=OFAS_OFAS012422 PE=4 SV=1	3	1	1	1	44.6	1.72
-8.37794e+18	TRUE	A0A2R7WQ13	Ankyrin_rpt-contain_dom domain-containing protein OS=Oncopeltus fasciatus OX=7536 GN=OFAS_OFAS013214 PE=4 SV=1	27	3	3	3	14.3	9.3
2.46626e+18	TRUE	A0A2R7WU33	Ankyrin_rpt-contain_dom domain-containing protein OS=Oncopeltus fasciatus OX=7536 GN=OFAS_OFAS015445 PE=4 SV=1	5	1	1	1	17.7	2.27
4.82574e+18	TRUE	A0A2R7WU57	Ankyrin_rpt-contain_dom domain-containing protein OS=Oncopeltus fasciatus OX=7536 GN=OFAS_OFAS015446 PE=4 SV=1	10	1	1	1	14.6	4.48
-3.77145e+18	TRUE	A0A2R7X584	Ankyrin_rpt-contain_dom domain-containing protein OS=Oncopeltus fasciatus OX=7536 GN=OFAS_OFAS018525 PE=4 SV=1	13	2	2	2	23.5	6.72
-6.05005e+18	TRUE	P22464	Annexin B9 OS=Drosophila melanogaster OX=7227 GN=AnxB9 PE=1 SV=2	2	1	1	1	36	2.24
8.73741e+18	TRUE	A0A2R7W7V0	Annexin OS=Oncopeltus fasciatus OX=7536 GN=OFAS_OFAS007442 PE=3 SV=1	11	3	3	3	42.7	11.68
-4.50003e+18	TRUE	A0A2R7WDN3	Annexin OS=Oncopeltus fasciatus OX=7536 GN=OFAS_OFAS008310 PE=3 SV=1	14	6	8	6	46.2	22.38
2.62568e+18	TRUE	A0A2R7X394	Annexin OS=Oncopeltus fasciatus OX=7536 GN=OFAS_OFAS016970 PE=3 SV=1	29	14	20	14	63.1	79.64
-2.13383e+17	TRUE	A0A2R7VUS3	Annulin OS=Oncopeltus fasciatus OX=7536 GN=OFAS_OFAS003693 PE=4 SV=1	9	3	3	3	50.2	10.72
4.0054e+18	TRUE	A0A2R7WLM8	ANTH domain-containing protein OS=Oncopeltus fasciatus OX=7536 GN=OFAS_OFAS009707 PE=3 SV=1	9	6	6	5	56.8	18.88
-8.87953e+18	TRUE	A0A2R7VRS9	AP complex subunit sigma OS=Oncopeltus fasciatus OX=7536 GN=OFAS_OFAS001510 PE=3 SV=1	7	1	1	1	13.1	2.4
-2.10027e+18	TRUE	P91926	AP-2 complex subunit alpha OS=Drosophila melanogaster OX=7227 GN=AP-2alpha PE=1 SV=1	9	8	8	5	105.6	23.61
5.00457e+18	TRUE	A0A2R7VV60	AP-2 complex subunit beta OS=Oncopeltus fasciatus OX=7536 GN=OFAS_OFAS001178 PE=3 SV=1	36	24	25	24	90.9	76.19
-9.06263e+18	TRUE	A0A2R7WA50	AP3B1_C domain-containing protein OS=Oncopeltus fasciatus OX=7536 GN=OFAS_OFAS006064 PE=3 SV=1	2	1	1	1	80.3	2.08
8.71031e+18	TRUE	A0A2R7W076	APH domain-containing protein OS=Oncopeltus fasciatus OX=7536 GN=OFAS_OFAS004422 PE=4 SV=1	5	1	2	1	33.8	6.82
-7.44374e+18	TRUE	A0A2R7X7P2	Aquaporin OS=Oncopeltus fasciatus OX=7536 GN=OFAS_OFAS018876 PE=3 SV=1	20	1	2	1	10.2	7.87
-1.49744e+18	TRUE	A0A2R7W987	Aralar1 isoform A OS=Oncopeltus fasciatus OX=7536 GN=OFAS_OFAS006665 PE=3 SV=1	4	2	2	2	60.1	5.57
-7.95501e+18	TRUE	A0A2R7W7Q8	Aralar1 isoform B OS=Oncopeltus fasciatus OX=7536 GN=OFAS_OFAS006665 PE=3 SV=1	5	2	2	2	53.3	5.57
-5.99735e+17	TRUE	A0A2R7VS04	Arf-GAP domain-containing protein OS=Oncopeltus fasciatus OX=7536 GN=OFAS_OFAS001430 PE=4 SV=1	3	1	1	1	41.2	3.24
2.58002e+18	TRUE	A0A2R7X032	Arginase OS=Oncopeltus fasciatus OX=7536 GN=OFAS_OFAS015535 PE=3 SV=1	3	1	1	1	33.8	4.38
3.47172e+18	TRUE	P48610	Arginine kinase OS=Drosophila melanogaster OX=7227 GN=Argk PE=2 SV=2	14	5	7	5	39.8	25.88
4.06913e+18	TRUE	A0A2R7WRQ5	Arginine kinase OS=Oncopeltus fasciatus OX=7536 GN=OFAS_OFAS011959 PE=3 SV=1	44	15	21	15	47.8	77.51
7.04244e+18	TRUE	A0A2R7VS41	Arginine methyltransferase 1 OS=Oncopeltus fasciatus OX=7536 GN=Art1 PE=4 SV=1	15	4	5	4	48.6	19.41
-5.60597e+18	TRUE	A0A2R7WXC1	Arginyl-tRNA synthetase OS=Oncopeltus fasciatus OX=7536 GN=OFAS_OFAS012977 PE=3 SV=1	2	1	1	1	76.8	1.91
2.62746e+18	TRUE	A0A2R7Y054	ArgoN domain-containing protein OS=Oncopeltus fasciatus OX=7536 GN=OFAS_OFAS001586 PE=4 SV=1	11	1	1	1	12.9	2.99
8.11779e+18	TRUE	A0A2R7XZZ9	Argonaute 2 OS=Oncopeltus fasciatus OX=7536 GN=OFAS_OFAS001589 PE=4 SV=1	2	1	1	1	57.6	2.62
-7.10687e+18	TRUE	A0A2R7WAF2	Argonaute-1 OS=Oncopeltus fasciatus OX=7536 GN=OFAS_OFAS007731 PE=4 SV=1	4	1	1	1	33.3	2.97
-7.79795e+18	TRUE	A0A2R7X7D6	Arm_2 domain-containing protein OS=Oncopeltus fasciatus OX=7536 GN=OFAS_OFAS018722 PE=3 SV=1	8	2	2	2	50.7	6.51
-4.37087e+18	TRUE	P18824	Armadillo segment polarity protein OS=Drosophila melanogaster OX=7227 GN=arm PE=1 SV=1	3	2	2	1	91.1	2.99
3.82506e+18	TRUE	A0A2R7VPC5	Armadillo segment polarity protein OS=Oncopeltus fasciatus OX=7536 GN=OFAS_OFAS000062 PE=4 SV=1	9	6	6	5	78.4	13.88
1.23058e+18	TRUE	A0A2R7WQ43	Armadillo segment polarity protein OS=Oncopeltus fasciatus OX=7536 GN=OFAS_OFAS025143 PE=4 SV=1	5	2	2	1	69.7	2.99
-1.97066e+18	TRUE	A0A2R7X5S9	Arp2/3 complex 34 kDa subunit (Fragment) OS=Oncopeltus fasciatus OX=7536 GN=OFAS_OFAS018131 PE=3 SV=1	22	5	5	5	25.7	8.44
-7.87247e+18	TRUE	A0A2R7VPK6	Arrestin_C domain-containing protein OS=Oncopeltus fasciatus OX=7536 GN=OFAS_OFAS000323 PE=3 SV=1	27	7	8	7	39.5	30
-5.99705e+18	TRUE	A0A2R7W0Q9	Arrestin_C domain-containing protein OS=Oncopeltus fasciatus OX=7536 GN=OFAS_OFAS003289 PE=3 SV=1	8	1	1	1	14.4	2.77
-2.95478e+18	TRUE	A0A146B0I0	Arylalkylamine N-acetyltransferase (Fragment) OS=Oncopeltus fasciatus OX=7536 GN=aaNAT PE=2 SV=1	23	4	4	4	24.2	14.45
6.31607e+18	TRUE	A0A2R7VP62	Aspartate transaminase OS=Oncopeltus fasciatus OX=7536 GN=OFAS_OFAS000204 PE=3 SV=1	12	4	4	4	46.7	10.18
2.87792e+18	TRUE	A0A2R7X586	Aspartate--tRNA ligase, cytoplasmic OS=Oncopeltus fasciatus OX=7536 GN=OFAS_OFAS018183 PE=3 SV=1	8	2	2	2	28.4	5.31
-2.28986e+18	TRUE	A0A2R7W0K4	ATP synthase subunit alpha OS=Oncopeltus fasciatus OX=7536 GN=OFAS_OFAS002325 PE=3 SV=1	52	30	39	30	59.5	128.22
5.39325e+18	TRUE	P35381	ATP synthase subunit alpha, mitochondrial OS=Drosophila melanogaster OX=7227 GN=blw PE=1 SV=2	23	12	16	12	59.4	56.84
2.93112e+18	TRUE	A0A2R7VTK9	ATP synthase subunit b OS=Oncopeltus fasciatus OX=7536 GN=OFAS_OFAS001386 PE=3 SV=1	68	10	13	10	14.8	42.55
1.95989e+18	TRUE	A0A2R7VST6	ATP synthase subunit beta OS=Oncopeltus fasciatus OX=7536 GN=OFAS_OFAS000906 PE=3 SV=1	64	23	68	8	55.6	277.23
-1.09483e+18	TRUE	Q05825	ATP synthase subunit beta, mitochondrial OS=Drosophila melanogaster OX=7227 GN=ATPsynbeta PE=1 SV=3	47	16	42	1	54.1	164.93
2.37878e+18	TRUE	A0A2R7VXW2	ATP synthase subunit d, mitochondrial OS=Oncopeltus fasciatus OX=7536 GN=OFAS_OFAS002908 PE=3 SV=1	45	8	10	8	19.8	33.46
-1.47032e+18	TRUE	A0A2R7WNJ9	ATP synthase subunit e, mitochondrial OS=Oncopeltus fasciatus OX=7536 GN=OFAS_OFAS009396 PE=3 SV=1	16	2	4	2	9.3	16.05
7.58045e+18	TRUE	A0A2R7WX91	ATP synthase subunit gamma OS=Oncopeltus fasciatus OX=7536 GN=OFAS_OFAS015808 PE=3 SV=1	40	10	12	10	31.8	43.54
-3.92949e+18	TRUE	O01666	ATP synthase subunit gamma, mitochondrial OS=Drosophila melanogaster OX=7227 GN=ATPsyngamma PE=2 SV=2	2	1	1	1	32.9	2.14
7.09944e+18	TRUE	A0A2R7X6J7	ATP synthase subunit O, mitochondrial OS=Oncopeltus fasciatus OX=7536 GN=OFAS_OFAS017985 PE=3 SV=1	51	10	12	10	22.4	36.62
-6.23593e+18	TRUE	A0A2R7W912	ATP synthase subunit OS=Oncopeltus fasciatus OX=7536 GN=OFAS_OFAS006547 PE=3 SV=1	33	3	4	3	10.6	13.79
4.40839e+18	TRUE	A0A2R7W1R0	ATP synthase subunit s, mitochondrial OS=Oncopeltus fasciatus OX=7536 GN=OFAS_OFAS004588 PE=3 SV=1	2	1	2	1	59.9	1.98
-4.52357e+18	TRUE	A0A2R7VZE8	ATP synthase-coupling factor 6, mitochondrial OS=Oncopeltus fasciatus OX=7536 GN=OFAS_OFAS002822 PE=3 SV=1	32	4	4	4	14.3	15.86
4.08065e+18	TRUE	A0A2R7VY39	ATP_Ca_trans_C domain-containing protein OS=Oncopeltus fasciatus OX=7536 GN=OFAS_OFAS003927 PE=4 SV=1	8	1	1	1	23.9	4.39
1.80378e+18	TRUE	A0A2R7WJB1	ATPase_AAA_core domain-containing protein (Fragment) OS=Oncopeltus fasciatus OX=7536 GN=OFAS_OFAS010772 PE=3 SV=1	31	3	3	3	14.3	9.19
-4.55585e+17	TRUE	A0A2R7X8K0	ATPase_AAA_core domain-containing protein OS=Oncopeltus fasciatus OX=7536 GN=OFAS_OFAS019211 PE=4 SV=1	49	2	2	1	6.8	7.79
4.13865e+18	TRUE	A0A2R7WE82	ATP-citrate synthase OS=Oncopeltus fasciatus OX=7536 GN=OFAS_OFAS007222 PE=3 SV=1	22	17	20	17	120.4	68.55
-2.07156e+18	TRUE	A0A2R7WFN9	ATP-dependent (S)-NAD(P)H-hydrate dehydratase OS=Oncopeltus fasciatus OX=7536 GN=OFAS_OFAS008965 PE=3 SV=1	9	3	3	3	34	7.78
-6.43491e+17	TRUE	A0A2R7WDI0	ATP-dependent Clp protease proteolytic subunit OS=Oncopeltus fasciatus OX=7536 GN=OFAS_OFAS009521 PE=3 SV=1	3	1	1	1	27.4	1.82
4.93514e+18	TRUE	A0A2R7WIC1	ATP-dependent RNA helicase DDX1 (Fragment) OS=Oncopeltus fasciatus OX=7536 GN=OFAS_OFAS009903 PE=3 SV=1	2	1	1	1	72.5	2.29
-3.36205e+18	TRUE	P23128	ATP-dependent RNA helicase me31b OS=Drosophila melanogaster OX=7227 GN=me31B PE=1 SV=3	2	1	1	1	51.9	1.99
5.02947e+17	TRUE	A0A2R7WRB6	ATP-grasp domain-containing protein OS=Oncopeltus fasciatus OX=7536 GN=OFAS_OFAS013027 PE=3 SV=1	43	17	19	17	62.3	67.37
-5.48939e+18	TRUE	A0A2R7X2B0	ATP-grasp domain-containing protein OS=Oncopeltus fasciatus OX=7536 GN=OFAS_OFAS015280 PE=4 SV=1	16	3	3	3	22.1	8.91
3.6912e+17	TRUE	A0A2R7VRJ9	ATP-synt_DE_N domain-containing protein OS=Oncopeltus fasciatus OX=7536 GN=OFAS_OFAS000935 PE=3 SV=1	35	3	5	3	18.1	15.8
4.24985e+18	TRUE	A0A2R7VPA6	BAG domain-containing protein OS=Oncopeltus fasciatus OX=7536 GN=OFAS_OFAS000456 PE=4 SV=1	8	3	3	3	49.2	7.77
-2.54334e+18	TRUE	A0A2R7VNL9	BAR domain-containing protein OS=Oncopeltus fasciatus OX=7536 GN=OFAS_OFAS000189 PE=4 SV=1	43	7	10	5	22.7	25.85
3.88981e+18	TRUE	A0A2R7W8N9	BAR domain-containing protein OS=Oncopeltus fasciatus OX=7536 GN=OFAS_OFAS007562 PE=4 SV=1	39	8	9	8	31.2	29.36
7.13999e+18	TRUE	A0A2R7WKT2	BED-type domain-containing protein OS=Oncopeltus fasciatus OX=7536 GN=OFAS_OFAS009978 PE=4 SV=1	5	1	1	1	43.8	4.5
4.72857e+18	TRUE	M9VXX3	Belle (Fragment) OS=Oncopeltus fasciatus OX=7536 PE=2 SV=1	10	2	2	1	26	7.49
8.75121e+18	TRUE	A0A2R7WF44	Bendless OS=Oncopeltus fasciatus OX=7536 GN=OFAS_OFAS010600 PE=3 SV=1	28	3	3	3	17.2	8.72
-2.68027e+18	TRUE	A0A2R7VWE7	Beta-coat protein OS=Oncopeltus fasciatus OX=7536 GN=OFAS_OFAS003276 PE=4 SV=1	2	1	1	1	65.7	2.94
-1.34015e+17	TRUE	A0A2R7WXK1	Beta-glucuronidase OS=Oncopeltus fasciatus OX=7536 GN=OFAS_OFAS014549 PE=3 SV=1	10	4	5	4	55.4	15.4
-1.04094e+18	TRUE	A0A2R7W0Q5	Beta-N-acetylhexosaminidase OS=Oncopeltus fasciatus OX=7536 GN=OFAS_OFAS003020 PE=3 SV=1	2	1	1	1	75.1	1.8
-1.98844e+18	TRUE	A0A2R7W2A9	Beta-N-acetylhexosaminidase OS=Oncopeltus fasciatus OX=7536 GN=OFAS_OFAS004144 PE=3 SV=1	3	1	2	1	55.2	3.69
5.4584e+18	TRUE	A0A146B0F7	Black (Fragment) OS=Oncopeltus fasciatus OX=7536 GN=black PE=2 SV=1	8	3	3	3	50.8	9.27
3.27869e+18	TRUE	A0A2R7VTA5	BMERB domain-containing protein (Fragment) OS=Oncopeltus fasciatus OX=7536 GN=OFAS_OFAS001857 PE=4 SV=1	7	1	1	1	19.1	2.47
4.05405e+18	TRUE	Q9VYG2	Brahma-associated protein of 60 kDa OS=Drosophila melanogaster OX=7227 GN=Bap60 PE=1 SV=1	2	1	1	1	58.1	1.67
5.64484e+18	TRUE	A0A2R7WKN2	Branchpoint-bridging protein OS=Oncopeltus fasciatus OX=7536 GN=OFAS_OFAS009859 PE=3 SV=1	3	1	1	1	55.5	2.57
-6.08186e+18	TRUE	A0A2R7WNW6	BRO1 domain-containing protein OS=Oncopeltus fasciatus OX=7536 GN=OFAS_OFAS012235 PE=4 SV=1	9	1	1	1	14.3	1.93
-4.0345e+17	TRUE	A0A2R7VXW3	BSD domain-containing protein (Fragment) OS=Oncopeltus fasciatus OX=7536 GN=OFAS_OFAS003055 PE=4 SV=1	25	4	6	4	22.9	20.76
-4.52516e+18	TRUE	A0A2R7X4C3	BTB domain-containing protein (Fragment) OS=Oncopeltus fasciatus OX=7536 GN=OFAS_OFAS016985 PE=4 SV=1	4	1	1	1	25.5	2.39
4.99583e+18	TRUE	A0A2R7VY57	BTB_2 domain-containing protein OS=Oncopeltus fasciatus OX=7536 GN=OFAS_OFAS003375 PE=4 SV=1	7	2	2	2	24.2	3.97
5.54806e+18	TRUE	A0A2R7W4W7	C2 domain-containing protein (Fragment) OS=Oncopeltus fasciatus OX=7536 GN=OFAS_OFAS005429 PE=4 SV=1	31	5	5	5	22.9	16.77
1.55855e+18	TRUE	A0A2R7X8I4	C2 domain-containing protein (Fragment) OS=Oncopeltus fasciatus OX=7536 GN=OFAS_OFAS019054 PE=4 SV=1	21	3	3	3	18.1	8.2
1.0361e+18	TRUE	A0A2R7VUC9	C2 domain-containing protein OS=Oncopeltus fasciatus OX=7536 GN=OFAS_OFAS001008 PE=4 SV=1	6	1	1	1	27	3.04
4.6895e+18	TRUE	A0A2R7W4W5	C2 domain-containing protein OS=Oncopeltus fasciatus OX=7536 GN=OFAS_OFAS005430 PE=4 SV=1	8	1	1	1	26.2	3.79
3.82182e+17	TRUE	A0A2R7X4J8	C2 domain-containing protein OS=Oncopeltus fasciatus OX=7536 GN=OFAS_OFAS017622 PE=4 SV=1	2	1	1	1	40.9	2.39
-3.17495e+18	TRUE	A0A2R7W913	CAAX prenyl protease OS=Oncopeltus fasciatus OX=7536 GN=OFAS_OFAS006225 PE=3 SV=1	11	6	6	6	52.8	14.87
-4.97959e+18	TRUE	A0A2R7X6G5	Cadherin domain-containing protein OS=Oncopeltus fasciatus OX=7536 GN=OFAS_OFAS018633 PE=4 SV=1	5	2	2	2	47.1	4.92
-2.54717e+18	TRUE	A0A2R7WS70	Calcium channel flower OS=Oncopeltus fasciatus OX=7536 GN=OFAS_OFAS013705 PE=3 SV=1	12	2	3	2	16	12.28
1.94128e+17	TRUE	A0A2R7W0I2	Calcium load-activated calcium channel OS=Oncopeltus fasciatus OX=7536 GN=OFAS_OFAS003473 PE=3 SV=1	4	1	1	1	21.3	2.23
-1.87731e+18	TRUE	A0A2R7WS08	Calcium uniporter protein OS=Oncopeltus fasciatus OX=7536 GN=OFAS_OFAS013874 PE=3 SV=1	6	1	1	1	20.6	2.56
-3.55453e+18	TRUE	Q00168	Calcium/calmodulin-dependent protein kinase type II alpha chain OS=Drosophila melanogaster OX=7227 GN=CaMKII PE=1 SV=1	8	5	7	2	59.9	22.05
-2.25031e+18	TRUE	A0A2R7WI31	Calcium-transporting ATPase OS=Oncopeltus fasciatus OX=7536 GN=OFAS_OFAS008188 PE=3 SV=1	7	4	4	4	88	13.2
-1.81392e+18	TRUE	A0A2R7X1Y3	Calcium-transporting ATPase OS=Oncopeltus fasciatus OX=7536 GN=OFAS_OFAS017086 PE=3 SV=1	29	25	26	9	104.6	84.43
5.52499e+18	TRUE	P22700	Calcium-transporting ATPase sarcoplasmic/endoplasmic reticulum type OS=Drosophila melanogaster OX=7227 GN=SERCA PE=1 SV=2	20	19	21	3	111.6	67.74
6.74471e+18	TRUE	P62152	Calmodulin OS=Drosophila melanogaster OX=7227 GN=Cam PE=1 SV=2	19	2	2	2	16.8	8.52
-7.62511e+18	TRUE	A0A2R7WM72	Calmodulin OS=Oncopeltus fasciatus OX=7536 GN=OFAS_OFAS012469 PE=3 SV=1	11	1	1	1	11.4	3.51
3.804e+18	TRUE	Q11002	Calpain-A OS=Drosophila melanogaster OX=7227 GN=CalpA PE=1 SV=2	1	1	1	1	93.9	1.89
2.19315e+18	TRUE	Q9VT65	Calpain-B OS=Drosophila melanogaster OX=7227 GN=CalpB PE=1 SV=2	1	1	1	1	103.7	1.89
4.80347e+18	TRUE	A0A2R7VTP0	Calponin-homology (CH) domain-containing protein (Fragment) OS=Oncopeltus fasciatus OX=7536 GN=OFAS_OFAS001519 PE=4 SV=1	14	2	2	2	17.2	6.74
3.41627e+18	TRUE	A0A2R7WT32	Calponin-homology (CH) domain-containing protein OS=Oncopeltus fasciatus OX=7536 GN=OFAS_OFAS011920 PE=4 SV=1	18	3	3	3	26.2	7.12
3.07381e+18	TRUE	A0A2R7X5R4	Calponin-homology (CH) domain-containing protein OS=Oncopeltus fasciatus OX=7536 GN=OFAS_OFAS018020 PE=4 SV=1	8	1	1	1	13.1	2.26
2.8934e+18	TRUE	A0A2R7WX29	CaMKII_AD domain-containing protein OS=Oncopeltus fasciatus OX=7536 GN=OFAS_OFAS013530 PE=4 SV=1	36	8	10	8	39.6	38.34
-1.32531e+18	TRUE	P12370	cAMP-dependent protein kinase catalytic subunit 1 OS=Drosophila melanogaster OX=7227 GN=Pka-C1 PE=1 SV=3	10	3	4	3	40.8	7.55
6.6193e+18	TRUE	P16905	cAMP-dependent protein kinase type I regulatory subunit OS=Drosophila melanogaster OX=7227 GN=Pka-R1 PE=1 SV=2	6	2	2	2	42.2	5.74
-5.43028e+18	TRUE	A0A2R7W1D3	Caprin-1_dimer domain-containing protein OS=Oncopeltus fasciatus OX=7536 GN=OFAS_OFAS002617 PE=3 SV=1	14	6	7	6	62.2	26.44
-1.6882e+18	TRUE	Q9W4N2	Cap-specific mRNA (nucleoside-2'-O-)-methyltransferase 1 OS=Drosophila melanogaster OX=7227 GN=Cmtr1 PE=1 SV=1	1	1	1	1	90.5	2.09
7.79058e+18	TRUE	A0A2R7WFR4	Carbonate dehydratase IV OS=Oncopeltus fasciatus OX=7536 GN=OFAS_OFAS012344 PE=3 SV=1	9	2	2	2	28	4.55
1.74053e+18	TRUE	A0A2R7X5U5	Carboxylic ester hydrolase (Fragment) OS=Oncopeltus fasciatus OX=7536 GN=ACE2 PE=3 SV=1	32	1	1	1	6.2	3.45
8.85028e+18	TRUE	A0A2R7WWP1	Carboxylic ester hydrolase OS=Oncopeltus fasciatus OX=7536 GN=ACE1 PE=3 SV=1	37	15	16	15	64.1	54.77
5.14189e+18	TRUE	A0A2R7VX77	Carboxypeptidase Q (Fragment) OS=Oncopeltus fasciatus OX=7536 GN=OFAS_OFAS002055 PE=4 SV=1	2	1	1	1	102.9	2.77
-6.2609e+18	TRUE	A0A2R7VZH6	Carn_acyltransf domain-containing protein OS=Oncopeltus fasciatus OX=7536 GN=OFAS_OFAS004423 PE=3 SV=1	19	3	3	3	15.7	7.97
7.38105e+18	TRUE	A0A2R7WWD6	Carn_acyltransf domain-containing protein OS=Oncopeltus fasciatus OX=7536 GN=OFAS_OFAS016722 PE=3 SV=1	13	2	2	2	23.3	7.27
9.13602e+18	TRUE	P54367	Casein kinase I isoform alpha OS=Drosophila melanogaster OX=7227 GN=CkIalpha PE=1 SV=1	4	1	1	1	39.5	3.3
6.22478e+18	TRUE	A0A2R7VQL3	Casein kinase II subunit beta OS=Oncopeltus fasciatus OX=7536 GN=OFAS_OFAS001064 PE=3 SV=1	8	1	1	1	21.2	3.29
-5.02876e+18	TRUE	P17336	Catalase OS=Drosophila melanogaster OX=7227 GN=Cat PE=1 SV=2	3	1	1	1	57.1	2.19
5.43807e+18	TRUE	A0A2R7WKK8	Catalase OS=Oncopeltus fasciatus OX=7536 GN=Cat1 PE=3 SV=1	3	1	1	1	56.8	2.19
1.77098e+18	TRUE	P35220	Catenin alpha OS=Drosophila melanogaster OX=7227 GN=alpha-Cat PE=1 SV=2	5	4	4	3	102.4	11.62
-9.06481e+17	TRUE	A0A2R7VY77	Cation_ATPase_C domain-containing protein OS=Oncopeltus fasciatus OX=7536 GN=OFAS_OFAS003926 PE=4 SV=1	16	7	7	4	62.6	23.55
-6.56105e+18	TRUE	A0A2R7X227	Cation_ATPase_N domain-containing protein OS=Oncopeltus fasciatus OX=7536 GN=OFAS_OFAS017090 PE=4 SV=1	21	1	2	1	8	8.82
-6.67068e+18	TRUE	A0A2R7WA34	C-CAP/cofactor C-like domain-containing protein OS=Oncopeltus fasciatus OX=7536 GN=OFAS_OFAS006936 PE=3 SV=1	19	3	3	3	18.3	9.14
1.7761e+18	TRUE	A0A2R7WQA8	CCH amide (Fragment) OS=Oncopeltus fasciatus OX=7536 GN=CCH PE=4 SV=1	15	1	1	1	7.7	2.57
-8.72119e+18	TRUE	A0A2R7VTL1	CCR4-NOT transcription complex subunit 9 OS=Oncopeltus fasciatus OX=7536 GN=OFAS_OFAS002147 PE=3 SV=1	6	1	1	1	33.3	3.04
4.16493e+18	TRUE	A0A2R7VPP6	CCT-beta OS=Oncopeltus fasciatus OX=7536 GN=OFAS_OFAS000367 PE=3 SV=1	44	16	18	16	58.2	68.17
7.83928e+18	TRUE	A0A2R7VXE4	CCT-theta OS=Oncopeltus fasciatus OX=7536 GN=OFAS_OFAS003059 PE=3 SV=1	42	16	22	16	58.7	81.82
2.61701e+17	TRUE	P40793	Cdc42 homolog OS=Drosophila melanogaster OX=7227 GN=Cdc42 PE=1 SV=1	12	2	2	2	21.4	6.76
-1.70229e+18	TRUE	A0A2R7VRC2	CDGSH iron-sulfur domain-containing protein 2 homolog OS=Oncopeltus fasciatus OX=7536 GN=OFAS_OFAS001709 PE=3 SV=1	34	3	4	3	13.9	13.69
-1.4564e+18	TRUE	A0A2R7VUZ3	CDP-diacylglycerol--inositol 3-phosphatidyltransferase OS=Oncopeltus fasciatus OX=7536 GN=OFAS_OFAS001624 PE=3 SV=1	3	1	1	1	24.5	2.12
-3.46279e+18	TRUE	A0A2R7WN41	cGMP-dependent protein kinase OS=Oncopeltus fasciatus OX=7536 GN=OFAS_OFAS012361 PE=3 SV=1	3	1	1	1	54.8	3.74
2.80549e+18	TRUE	Q03043	cGMP-dependent protein kinase, isozyme 2 forms cD4/T1/T3A/T3B OS=Drosophila melanogaster OX=7227 GN=for PE=1 SV=3	1	1	1	1	121.3	2.5
1.26588e+18	TRUE	P32023	cGMP-dependent protein kinase, isozyme 2 forms cD5/T2 OS=Drosophila melanogaster OX=7227 GN=for PE=2 SV=3	1	1	1	1	105.8	2.5
-3.00047e+18	TRUE	A0A2R7WVM3	CHIP-like protein OS=Oncopeltus fasciatus OX=7536 GN=CHIP PE=4 SV=1	5	1	2	1	31.8	3.69
6.80594e+18	TRUE	A0A2R7W1F1	Chitinase OS=Oncopeltus fasciatus OX=7536 GN=OFAS_OFAS025033 PE=3 SV=1	8	15	15	15	261.7	41.1
5.93973e+18	TRUE	A0A2R7VQ45	Chitin-binding type-2 domain-containing protein OS=Oncopeltus fasciatus OX=7536 GN=OFAS_OFAS001079 PE=4 SV=1	22	2	2	2	10.9	5.26
2.90019e+18	TRUE	A0A2R7WZ19	CHK domain-containing protein (Fragment) OS=Oncopeltus fasciatus OX=7536 GN=OFAS_OFAS016203 PE=4 SV=1	15	3	3	3	31.9	10.47
8.71801e+18	TRUE	A0A2R7WWV4	CHK domain-containing protein (Fragment) OS=Oncopeltus fasciatus OX=7536 GN=OFAS_OFAS016263 PE=4 SV=1	5	1	1	1	35	5.09
4.83785e+18	TRUE	A0A2R7VZ52	CHK domain-containing protein OS=Oncopeltus fasciatus OX=7536 GN=OFAS_OFAS002454 PE=4 SV=1	36	17	22	17	46.2	72.53
-8.29925e+18	TRUE	A0A2R7WLV4	CHK domain-containing protein OS=Oncopeltus fasciatus OX=7536 GN=OFAS_OFAS010447 PE=4 SV=1	8	2	2	2	32.7	4.69
-2.72816e+18	TRUE	A0A2R7WHJ0	CHK domain-containing protein OS=Oncopeltus fasciatus OX=7536 GN=OFAS_OFAS011891 PE=4 SV=1	22	9	10	9	45.4	34.95
8.32035e+18	TRUE	A0A2R7WXZ2	CHK domain-containing protein OS=Oncopeltus fasciatus OX=7536 GN=OFAS_OFAS016205 PE=4 SV=1	22	7	7	7	33.2	21.04
5.17258e+18	TRUE	A0A2R7X0Y0	CHK domain-containing protein OS=Oncopeltus fasciatus OX=7536 GN=OFAS_OFAS017193 PE=4 SV=1	11	3	4	3	34.1	11.53
-1.09707e+18	TRUE	A0A2R7X5Q0	CHK domain-containing protein OS=Oncopeltus fasciatus OX=7536 GN=OFAS_OFAS018414 PE=4 SV=1	7	4	4	4	46.7	11.03
3.10711e+17	TRUE	P29742	Clathrin heavy chain OS=Drosophila melanogaster OX=7227 GN=Chc PE=1 SV=1	9	14	14	6	191.1	39.22
2.12074e+18	TRUE	Q9VWA1	Clathrin light chain OS=Drosophila melanogaster OX=7227 GN=Clc PE=1 SV=1	3	1	1	1	23.8	2
6.23896e+18	TRUE	A0A2R7W589	Clathrin light chain OS=Oncopeltus fasciatus OX=7536 GN=OFAS_OFAS006710 PE=3 SV=1	18	4	4	4	23.8	9.05
6.32372e+18	TRUE	A0A2R7VZC2	Clathrin-link domain-containing protein (Fragment) OS=Oncopeltus fasciatus OX=7536 GN=OFAS_OFAS005251 PE=4 SV=1	37	3	3	3	15.2	13.82
3.80882e+18	TRUE	A0A2R7VWZ9	Cleavage and polyadenylation specificity factor subunit 5 OS=Oncopeltus fasciatus OX=7536 GN=OFAS_OFAS002987 PE=3 SV=1	22	6	6	6	32.9	19.11
9.09789e+18	TRUE	A0A2R7WBJ3	CoA_binding domain-containing protein OS=Oncopeltus fasciatus OX=7536 GN=OFAS_OFAS007210 PE=4 SV=1	17	3	3	3	21.7	8.45
3.02722e+18	TRUE	A0A2R7WBL9	Coatomer subunit alpha OS=Oncopeltus fasciatus OX=7536 GN=OFAS_OFAS007090 PE=4 SV=1	22	19	20	19	136.6	73.43
3.38788e+18	TRUE	O62621	Coatomer subunit beta' OS=Drosophila melanogaster OX=7227 GN=beta'COP PE=2 SV=2	1	1	1	1	102.6	3.14
-6.5811e+18	TRUE	A0A2R7W5A0	Coatomer subunit beta OS=Oncopeltus fasciatus OX=7536 GN=OFAS_OFAS005084 PE=4 SV=1	5	3	3	3	107.1	5.27
5.67982e+18	TRUE	A0A2R7X179	Coatomer subunit beta' OS=Oncopeltus fasciatus OX=7536 GN=OFAS_OFAS016388 PE=3 SV=1	27	18	18	18	93.8	53.43
7.5361e+18	TRUE	A0A2R7WVU2	Coatomer subunit delta OS=Oncopeltus fasciatus OX=7536 GN=OFAS_OFAS015348 PE=3 SV=1	16	3	3	3	29	8.31
4.12348e+18	TRUE	A0A2R7X7A8	Coatomer subunit epsilon OS=Oncopeltus fasciatus OX=7536 GN=OFAS_OFAS018662 PE=3 SV=1	23	5	6	5	32.5	19.56
-1.0586e+18	TRUE	A0A2R7WTX8	Coatomer subunit zeta OS=Oncopeltus fasciatus OX=7536 GN=OFAS_OFAS012448 PE=3 SV=1	11	1	1	1	11.6	2.3
2.45493e+18	TRUE	P45594	Cofilin/actin-depolymerizing factor homolog OS=Drosophila melanogaster OX=7227 GN=tsr PE=1 SV=1	16	2	2	2	17.1	7
-5.19373e+18	TRUE	P08120	Collagen alpha-1(IV) chain OS=Drosophila melanogaster OX=7227 GN=Col4a1 PE=1 SV=3	1	1	1	1	174.2	2.55
-8.41357e+18	TRUE	A0A2R7WLW6	Collagen IV NC1 domain-containing protein OS=Oncopeltus fasciatus OX=7536 GN=OFAS_OFAS010534 PE=4 SV=1	26	10	26	10	51.3	77.68
6.74908e+18	TRUE	A0A2R7WWX1	Collagen IV NC1 domain-containing protein OS=Oncopeltus fasciatus OX=7536 GN=OFAS_OFAS013801 PE=4 SV=1	5	5	11	5	163.6	48.75
4.45232e+17	TRUE	A0A2R7VV66	COMM domain-containing protein 3 OS=Oncopeltus fasciatus OX=7536 GN=OFAS_OFAS000911 PE=4 SV=1	8	1	1	1	23.9	2.25
-2.80758e+17	TRUE	A0A2R7WN68	Complex I-15 kDa OS=Oncopeltus fasciatus OX=7536 GN=OFAS_OFAS010860 PE=3 SV=1	20	1	1	1	11.4	3.54
6.24538e+18	TRUE	A0A2R7VYF5	Complex I-49kD (Fragment) OS=Oncopeltus fasciatus OX=7536 GN=OFAS_OFAS002794 PE=3 SV=1	31	9	12	9	49.3	48.62
-4.0208e+17	TRUE	A0A2R7WGK2	Complex I-49kD OS=Oncopeltus fasciatus OX=7536 GN=OFAS_OFAS009493 PE=3 SV=1	6	1	1	1	19.4	4.02
1.47888e+18	TRUE	A0A2R7WP78	Complex I-9kD OS=Oncopeltus fasciatus OX=7536 GN=OFAS_OFAS012565 PE=3 SV=1	58	6	6	6	11.1	18.08
-8.16613e+18	TRUE	A0A2R7VNV4	Complex I-B12 OS=Oncopeltus fasciatus OX=7536 GN=OFAS_OFAS000293 PE=3 SV=1	27	3	3	3	11.6	5.83
4.89929e+18	TRUE	A0A2R7WG33	Complex I-B14 OS=Oncopeltus fasciatus OX=7536 GN=OFAS_OFAS008112 PE=3 SV=1	28	3	3	3	14.7	10.76
-8.009e+18	TRUE	A0A2R7X7D0	Complex I-B14,5a OS=Oncopeltus fasciatus OX=7536 GN=OFAS_OFAS018553 PE=3 SV=1	25	3	3	3	13.7	8.11
-6.5803e+18	TRUE	A0A2R7VRG7	Complex I-B14,7 OS=Oncopeltus fasciatus OX=7536 GN=OFAS_OFAS000388 PE=3 SV=1	14	2	2	2	19.5	4.62
4.69459e+17	TRUE	A0A2R7X8F0	Complex I-B15 OS=Oncopeltus fasciatus OX=7536 GN=OFAS_OFAS017972 PE=3 SV=1	18	2	3	2	12.9	6.89
3.65613e+18	TRUE	A0A2R7VSR6	Complex I-B17 OS=Oncopeltus fasciatus OX=7536 GN=OFAS_OFAS002107 PE=3 SV=1	38	6	6	6	18.3	16.21
1.13747e+18	TRUE	A0A2R7WEE7	Complex I-B22 OS=Oncopeltus fasciatus OX=7536 GN=OFAS_OFAS007761 PE=3 SV=1	65	11	11	11	17.4	32.63
8.3354e+17	TRUE	A0A2R7VVS7	Complex I-ESSS OS=Oncopeltus fasciatus OX=7536 GN=OFAS_OFAS000872 PE=3 SV=1	34	6	6	6	17.1	12.74
-1.69055e+18	TRUE	A0A2R7VYY3	Complex III subunit 8 OS=Oncopeltus fasciatus OX=7536 GN=OFAS_OFAS003520 PE=3 SV=1	8	1	1	1	10.2	1.86
-8.96896e+18	TRUE	A0A2R7WGB1	Complex III subunit 9 OS=Oncopeltus fasciatus OX=7536 GN=OFAS_OFAS010658 PE=3 SV=1	20	1	1	1	7	4.2
-3.7351e+18	TRUE	A0A2R7X0D9	Complex I-MNLL OS=Oncopeltus fasciatus OX=7536 GN=OFAS_OFAS016092 PE=3 SV=1	21	2	3	2	11.1	6.02
-6.03594e+18	TRUE	A0A2R7WBE8	Complex I-MWFE OS=Oncopeltus fasciatus OX=7536 GN=OFAS_OFAS007333 PE=3 SV=1	20	1	2	1	8.2	6.78
8.80756e+18	TRUE	A0A2R7WHG4	Complex I-SGDH OS=Oncopeltus fasciatus OX=7536 GN=OFAS_OFAS009529 PE=3 SV=1	16	2	2	2	13.7	4.08
6.12278e+18	TRUE	Q95TN4	Conserved oligomeric Golgi complex subunit 4 OS=Drosophila melanogaster OX=7227 GN=Cog4 PE=1 SV=1	1	1	1	1	87.7	1.79
5.39255e+18	TRUE	Q9VN14	Contactin OS=Drosophila melanogaster OX=7227 GN=Cont PE=1 SV=2	1	1	1	1	158.1	2.38
-8.26299e+18	TRUE	Q94899	COP9 signalosome complex subunit 2 OS=Drosophila melanogaster OX=7227 GN=alien PE=1 SV=2	5	2	2	2	51.5	6.04
-1.0196e+18	TRUE	A0A2R7WAF5	COP9 signalosome complex subunit 2 OS=Oncopeltus fasciatus OX=7536 GN=OFAS_OFAS006780 PE=3 SV=1	5	2	2	2	51.6	6.04
-8.88061e+18	TRUE	A0A2R7WLN2	COP9 signalosome complex subunit 3 OS=Oncopeltus fasciatus OX=7536 GN=OFAS_OFAS010056 PE=3 SV=1	6	2	2	2	49.6	6.14
3.72081e+18	TRUE	Q9XZ58	COP9 signalosome complex subunit 5 OS=Drosophila melanogaster OX=7227 GN=CSN5 PE=1 SV=1	2	1	1	1	37.1	2.84
-2.41864e+18	TRUE	A0A2R7VV95	COP9 signalosome complex subunit 6 OS=Oncopeltus fasciatus OX=7536 GN=OFAS_OFAS000559 PE=3 SV=1	9	2	2	2	22	3.83
-8.10678e+18	TRUE	A0A2R7WM25	Copper transporter OS=Oncopeltus fasciatus OX=7536 GN=OFAS_OFAS011259 PE=3 SV=1	10	1	1	1	22.3	3.16
4.08833e+18	TRUE	A0A2R7W3M4	Corazonin OS=Oncopeltus fasciatus OX=7536 GN=CZ PE=3 SV=1	23	2	2	2	10.8	6.61
-9.27379e+17	TRUE	A0A2R7VY84	Coronin OS=Oncopeltus fasciatus OX=7536 GN=OFAS_OFAS005571 PE=3 SV=1	3	1	1	1	54.9	3.99
5.18063e+18	TRUE	A0A2R7XCB4	Coronin OS=Oncopeltus fasciatus OX=7536 GN=OFAS_OFAS019195 PE=3 SV=1	15	3	3	3	24.3	9.53
2.07727e+18	TRUE	A0A2R7WN94	Corticotropin-releasing factor-binding protein OS=Oncopeltus fasciatus OX=7536 GN=OFAS_OFAS011483 PE=3 SV=1	11	1	2	1	14.4	8.49
3.83237e+18	TRUE	A0A2R7WMN8	Couch potato isoform A OS=Oncopeltus fasciatus OX=7536 GN=OFAS_OFAS025150 PE=4 SV=1	9	2	2	2	22.7	3.61
-1.22177e+18	TRUE	A0A2R7WLM3	Couch potato isoform B OS=Oncopeltus fasciatus OX=7536 GN=OFAS_OFAS025150 PE=4 SV=1	13	2	2	2	16.4	3.61
-5.09172e+18	TRUE	A0A2R7VS90	COX6C domain-containing protein OS=Oncopeltus fasciatus OX=7536 GN=OFAS_OFAS001447 PE=3 SV=1	52	5	5	5	9.1	12.22
9.17296e+18	TRUE	A0A2R7VU43	CPSF_A domain-containing protein (Fragment) OS=Oncopeltus fasciatus OX=7536 GN=OFAS_OFAS001728 PE=4 SV=1	8	1	1	1	24	3.39
7.16858e+18	TRUE	A0A2R7X3W5	CRAL_TRIO_N domain-containing protein OS=Oncopeltus fasciatus OX=7536 GN=OFAS_OFAS018168 PE=4 SV=1	4	1	1	1	21.3	1.95
6.57526e+18	TRUE	A0A2R7X7E4	CRAL-TRIO domain-containing protein (Fragment) OS=Oncopeltus fasciatus OX=7536 GN=OFAS_OFAS018902 PE=4 SV=1	3	1	1	1	24	1.71
-5.12435e+18	TRUE	A0A2R7W9B1	CRAL-TRIO domain-containing protein OS=Oncopeltus fasciatus OX=7536 GN=OFAS_OFAS005695 PE=4 SV=1	12	2	2	2	23.8	3.82
-5.94204e+18	TRUE	A0A2R7W0T8	CRF-like OS=Oncopeltus fasciatus OX=7536 GN=OFAS_OFAS003428 PE=4 SV=1	9	1	1	1	18	4.77
-3.63647e+18	TRUE	A0A2R7WA90	Crustacean cardioactive peptide OS=Oncopeltus fasciatus OX=7536 GN=CCAP Precursor PE=4 SV=1	25	1	1	1	10.8	5.52
8.65309e+18	TRUE	M9VTU4	CS domain-containing protein (Fragment) OS=Oncopeltus fasciatus OX=7536 PE=2 SV=1	4	1	1	1	17.5	1.97
7.53417e+18	TRUE	A0A2R7VQV2	CSD domain-containing protein (Fragment) OS=Oncopeltus fasciatus OX=7536 GN=OFAS_OFAS001031 PE=4 SV=1	29	2	2	2	12.1	7.86
-3.8459e+18	TRUE	A0A2R7WHT4	CSN8_PSD8_EIF3K domain-containing protein OS=Oncopeltus fasciatus OX=7536 GN=OFAS_OFAS011591 PE=4 SV=1	16	3	3	3	21.3	5.48
4.55162e+18	TRUE	O46036	C-terminal-binding protein OS=Drosophila melanogaster OX=7227 GN=CtBP PE=1 SV=3	6	2	2	2	50.7	8.83
-2.48401e+18	TRUE	A0A2R7W960	CTLH domain-containing protein OS=Oncopeltus fasciatus OX=7536 GN=OFAS_OFAS008593 PE=4 SV=1	4	2	2	2	55.1	4.24
-2.02964e+18	TRUE	A0A2R7WXU4	C-type lectin domain-containing protein OS=Oncopeltus fasciatus OX=7536 GN=OFAS_OFAS015940 PE=4 SV=1	5	1	1	1	21.2	2.33
4.67127e+18	TRUE	A0A2R7W232	C-type lectin OS=Oncopeltus fasciatus OX=7536 GN=OFAS_OFAS005206 PE=4 SV=1	5	1	1	1	17.3	1.84
-5.36502e+18	TRUE	A0A2R7WNB4	C-type lectin OS=Oncopeltus fasciatus OX=7536 GN=OFAS_OFAS010978 PE=4 SV=1	10	1	2	1	17	6.09
-9.0976e+18	TRUE	A0A2R7X319	C-type lectin OS=Oncopeltus fasciatus OX=7536 GN=OFAS_OFAS017334 PE=4 SV=1	43	6	7	6	24.8	31.53
-5.1475e+18	TRUE	A0A2R7VWU4	CUB domain-containing protein (Fragment) OS=Oncopeltus fasciatus OX=7536 GN=OFAS_OFAS002411 PE=4 SV=1	6	1	1	1	19.5	2.25
3.64581e+18	TRUE	A0A2R7WDX0	CUB domain-containing protein OS=Oncopeltus fasciatus OX=7536 GN=OFAS_OFAS009398 PE=4 SV=1	9	2	2	2	29.9	7.02
3.66062e+18	TRUE	A0A2R7VR77	CULLIN_2 domain-containing protein OS=Oncopeltus fasciatus OX=7536 GN=OFAS_OFAS000553 PE=3 SV=1	1	1	1	1	85.6	2.99
5.55751e+18	TRUE	A0A2R7XA04	Cuticle Protein CPAP3 6 OS=Oncopeltus fasciatus OX=7536 GN=CPAP3 6 PE=4 SV=1	8	1	1	1	20.1	4.26
-8.39264e+18	TRUE	A0A2R7VW49	Cuticle Protein RR-2 1 OS=Oncopeltus fasciatus OX=7536 GN=OFAS_OFAS000933 PE=4 SV=1	5	1	1	1	27.2	3.24
-1.88643e+18	TRUE	A0A2R7VXP2	Cuticle Protein RR-2 12 OS=Oncopeltus fasciatus OX=7536 GN=OFAS_OFAS004861 PE=4 SV=1	17	5	6	5	37	26.34
-7.94978e+18	TRUE	A0A2R7VRQ1	Cuticle Protein RR-2 2 OS=Oncopeltus fasciatus OX=7536 GN=OFAS_OFAS001127 PE=4 SV=1	29	4	4	3	16.6	12.56
-1.08837e+18	TRUE	A0A2R7WI96	Cuticle Protein RR-2 24 OS=Oncopeltus fasciatus OX=7536 GN=OFAS_OFAS008525 PE=4 SV=1	8	1	1	1	17.5	3.5
-7.38562e+18	TRUE	A0A2R7VRX4	Cuticle Protein RR-2 3 OS=Oncopeltus fasciatus OX=7536 GN=OFAS_OFAS001130 PE=4 SV=1	63	7	8	4	17.9	36.77
-4.5532e+18	TRUE	A0A2R7WYJ0	Cuticle Protein RR-2 44 OS=Oncopeltus fasciatus OX=7536 GN=OFAS_OFAS015540 PE=4 SV=1	39	8	9	8	31.7	34.02
5.22212e+18	TRUE	A0A2R7WXJ8	Cuticle Protein RR-2 62 OS=Oncopeltus fasciatus OX=7536 GN=OFAS_OFAS016874 PE=4 SV=1	51	6	9	4	25	43.88
3.77508e+18	TRUE	A0A2R7WXC3	Cuticle Protein RR-2 63 OS=Oncopeltus fasciatus OX=7536 GN=OFAS_OFAS016875 PE=4 SV=1	62	8	15	1	21.6	66.8
9.04071e+18	TRUE	A0A2R7X4W1	Cuticle Protein RR-2 71 OS=Oncopeltus fasciatus OX=7536 GN=OFAS_OFAS018355 PE=4 SV=1	39	6	7	2	33.5	24.92
3.50754e+18	TRUE	A0A2R7X4Y2	Cuticle Protein RR-2 72 OS=Oncopeltus fasciatus OX=7536 GN=OFAS_OFAS018356 PE=4 SV=1	50	7	12	1	24	50.83
-6.57551e+18	TRUE	A0A2R7X5X7	Cuticle Protein RR-2 73 OS=Oncopeltus fasciatus OX=7536 GN=OFAS_OFAS018357 PE=4 SV=1	63	7	13	1	19.9	61.66
-1.83294e+18	TRUE	A0A2R7X598	Cuticle Protein RR-2 74 OS=Oncopeltus fasciatus OX=7536 GN=OFAS_OFAS018358 PE=4 SV=1	28	3	3	1	17.2	11.64
6.46043e+18	TRUE	A0A2R7WJ28	Cuticle Protein Tweedle 1 OS=Oncopeltus fasciatus OX=7536 GN=OFAS_OFAS010615 PE=4 SV=1	3	1	1	1	28.7	2.2
5.95135e+18	TRUE	A0A2R7WX42	Cuticle Protein Tweedle 2 OS=Oncopeltus fasciatus OX=7536 GN=OFAS_OFAS015118 PE=4 SV=1	19	2	3	2	18.6	9.29
8.37199e+17	TRUE	A0A2R7VTL4	Cuticle Protein Unclassified 1 OS=Oncopeltus fasciatus OX=7536 GN=OFAS_OFAS000319 PE=4 SV=1	5	1	1	1	19.5	2.52
-3.27024e+18	TRUE	A0A2R7WWG0	Cuticle Protein Unclassified 11 OS=Oncopeltus fasciatus OX=7536 GN=OFAS_OFAS015341 PE=4 SV=1	13	2	5	2	22.8	17.83
3.35967e+18	TRUE	A0A2R7W5N7	Cuticle protein Unclassified 12 OS=Oncopeltus fasciatus OX=7536 GN=OFAS_OFAS007482 PE=4 SV=1	18	5	6	5	41	15.95
3.62979e+18	TRUE	A0A2R7WHA7	Cuticle protein Unclassified 14 OS=Oncopeltus fasciatus OX=7536 GN=OFAS_OFAS010360 PE=4 SV=1	30	7	11	7	44.5	47.68
3.31223e+18	TRUE	A0A2R7WKS5	Cuticle protein Unclassified 15 OS=Oncopeltus fasciatus OX=7536 GN=OFAS_OFAS010361 PE=4 SV=1	13	2	3	2	36	13.93
5.45797e+18	TRUE	A0A2R7WRX3	Cuticle protein Unclassified 24 OS=Oncopeltus fasciatus OX=7536 GN=OFAS_OFAS015135 PE=4 SV=1	6	2	2	2	35.6	3.14
4.7378e+18	TRUE	A0A2R7X4A3	Cuticle protein Unclassified 25 OS=Oncopeltus fasciatus OX=7536 GN=OFAS_OFAS018002 PE=4 SV=1	9	3	3	3	25.9	7.75
5.55068e+18	TRUE	A0A2R7WAY6	Cuticle protein Unclassified 6 OS=Oncopeltus fasciatus OX=7536 GN=OFAS_OFAS006270 PE=4 SV=1	2	1	1	1	58.2	3.08
-3.84459e+18	TRUE	A0A2R7W9M9	Cuticle protein Unclassified 7 OS=Oncopeltus fasciatus OX=7536 GN=OFAS_OFAS006272 PE=4 SV=1	8	1	1	1	33.3	4.8
4.03765e+17	TRUE	A0A2R7X3F1	Cuticular protein RR-2 motif 5 OS=Oncopeltus fasciatus OX=7536 GN=OFAS_OFAS017679 PE=4 SV=1	63	8	22	4	20.2	77.83
4.57778e+18	TRUE	A0A2R7WSF7	Cyclic nucleotide-binding domain-containing protein OS=Oncopeltus fasciatus OX=7536 GN=OFAS_OFAS012713 PE=4 SV=1	21	2	2	2	16.6	6.39
7.35564e+18	TRUE	A0A2R7W5U4	Cyclin G associated kinase-like OS=Oncopeltus fasciatus OX=7536 GN=OFAS_OFAS006646 PE=4 SV=1	8	1	1	1	25.2	2.51
8.13829e+18	TRUE	A0A2R7WIB8	Cystatin domain-containing protein OS=Oncopeltus fasciatus OX=7536 GN=OFAS_OFAS009178 PE=4 SV=1	9	1	1	1	13.4	3
-3.37988e+18	TRUE	A0A2R7WM87	Cystatin domain-containing protein OS=Oncopeltus fasciatus OX=7536 GN=OFAS_OFAS009965 PE=4 SV=1	27	2	2	2	17.5	6.58
7.41619e+18	TRUE	Q9VKD3	Cysteine desulfurase, mitochondrial OS=Drosophila melanogaster OX=7227 GN=Nfs1 PE=1 SV=1	3	1	1	1	51	3.43
-8.60615e+18	TRUE	A0A2R7WCQ5	Cysteine desulfurase, mitochondrial OS=Oncopeltus fasciatus OX=7536 GN=OFAS_OFAS009214 PE=3 SV=1	17	6	6	6	49.4	16.6
6.01138e+18	TRUE	A0A2R7VZP6	Cytochrome b5 heme-binding domain-containing protein OS=Oncopeltus fasciatus OX=7536 GN=OFAS_OFAS003078 PE=3 SV=1	20	3	5	3	15.1	19.41
-8.03453e+18	TRUE	A0A2R7WYQ7	Cytochrome b5 heme-binding domain-containing protein OS=Oncopeltus fasciatus OX=7536 GN=OFAS_OFAS015224 PE=4 SV=1	36	5	5	5	21.1	14.79
-8.80919e+18	TRUE	A0A2R7VTA1	Cytochrome b561 domain-containing protein OS=Oncopeltus fasciatus OX=7536 GN=OFAS_OFAS000901 PE=4 SV=1	6	2	2	2	31.4	5.14
-4.39798e+18	TRUE	A0A2R7X539	Cytochrome b-c1 complex subunit 6 OS=Oncopeltus fasciatus OX=7536 GN=OFAS_OFAS018036 PE=3 SV=1	28	1	2	1	9.9	11.68
9.19633e+17	TRUE	A0A2R7W7G1	Cytochrome b-c1 complex subunit 7 OS=Oncopeltus fasciatus OX=7536 GN=OFAS_OFAS005101 PE=3 SV=1	47	3	5	3	10.3	19.76
7.3437e+18	TRUE	A0A2R7WJ99	Cytochrome c domain-containing protein OS=Oncopeltus fasciatus OX=7536 GN=OFAS_OFAS008915 PE=3 SV=1	17	6	8	6	34.5	29.39
-3.91894e+18	TRUE	A0A2R7VWT4	Cytochrome c oxidase assembly protein COX20, mitochondrial OS=Oncopeltus fasciatus OX=7536 GN=OFAS_OFAS003862 PE=3 SV=1	8	1	1	1	12.6	2.26
3.45305e+18	TRUE	A0A2R7VQF9	Cytochrome c oxidase polypeptide Va OS=Oncopeltus fasciatus OX=7536 GN=OFAS_OFAS000628 PE=3 SV=1	47	7	11	7	17.1	43.09
-8.79909e+18	TRUE	A0A2R7VWP9	Cytochrome c oxidase polypeptide VIIc OS=Oncopeltus fasciatus OX=7536 GN=OFAS_OFAS002700 PE=3 SV=1	27	1	2	1	7.4	9.07
3.25525e+18	TRUE	A0A0A8P4T2	Cytochrome c oxidase subunit 1 (Fragment) OS=Oncopeltus fasciatus OX=7536 GN=COI PE=3 SV=1	14	4	7	4	50.7	21.34
1.67018e+18	TRUE	Q6JYP0	Cytochrome c oxidase subunit 1 (Fragment) OS=Oncopeltus fasciatus OX=7536 PE=3 SV=1	8	2	2	2	39.8	3.74
-4.12805e+18	TRUE	A0A2R7WKL7	Cytochrome c oxidase subunit 4 OS=Oncopeltus fasciatus OX=7536 GN=OFAS_OFAS011402 PE=3 SV=1	28	4	7	4	14.4	30.15
-3.11248e+18	TRUE	P04657	Cytochrome c-1 OS=Drosophila melanogaster OX=7227 GN=Cyt-c-d PE=2 SV=2	8	1	1	1	11.4	1.79
-8.14687e+17	TRUE	A0A2R7WHW5	Cytochrome P450 OS=Oncopeltus fasciatus OX=7536 GN=OFAS_OFAS008797 PE=3 SV=1	1	1	1	1	56.1	2.17
2.48396e+18	TRUE	A0A2R7WNZ0	Cytochrome P450 OS=Oncopeltus fasciatus OX=7536 GN=OFAS_OFAS010373 PE=3 SV=1	5	2	2	2	60.3	5.39
-8.36913e+18	TRUE	A0A2R7WYM2	Cytochrome-b5 reductase (Fragment) OS=Oncopeltus fasciatus OX=7536 GN=OFAS_OFAS027190 PE=3 SV=1	12	2	2	2	24.5	2.57
8.12253e+18	TRUE	A0A2R7WHV5	CYTOSOL_AP domain-containing protein (Fragment) OS=Oncopeltus fasciatus OX=7536 GN=OFAS_OFAS010991 PE=4 SV=1	10	2	2	2	27.8	7.09
5.18694e+18	TRUE	A0A2R7W2X9	CYTOSOL_AP domain-containing protein OS=Oncopeltus fasciatus OX=7536 GN=OFAS_OFAS004099 PE=3 SV=1	34	6	6	6	23.2	17.51
2.91432e+18	TRUE	A0A2R7WQM2	CYTOSOL_AP domain-containing protein OS=Oncopeltus fasciatus OX=7536 GN=OFAS_OFAS010821 PE=3 SV=1	37	12	12	12	58.6	41.14
-7.9565e+18	TRUE	A0A2R7X0K4	CYTOSOL_AP domain-containing protein OS=Oncopeltus fasciatus OX=7536 GN=OFAS_OFAS015162 PE=3 SV=1	4	1	1	1	23.3	2.09
7.75929e+18	TRUE	A0A2R7WQZ7	DDRGK domain-containing protein 1 OS=Oncopeltus fasciatus OX=7536 GN=OFAS_OFAS013602 PE=3 SV=1	4	1	1	1	31.6	2.56
-7.54989e+18	TRUE	A0A2R7X9P9	Deacetylase sirtuin-type domain-containing protein (Fragment) OS=Oncopeltus fasciatus OX=7536 GN=OFAS_OFAS025297 PE=4 SV=1	13	1	1	1	12.4	5.08
6.0546e+18	TRUE	O61305	DEAD-box helicase Dbp80 OS=Drosophila melanogaster OX=7227 GN=Dbp80 PE=1 SV=1	2	1	1	1	51.3	2.47
6.56475e+17	TRUE	A0A2R7X6W6	Death domain-containing protein OS=Oncopeltus fasciatus OX=7536 GN=OFAS_OFAS018190 PE=4 SV=1	15	3	5	3	34.7	21.05
2.44253e+18	TRUE	A0A2R7W3D2	Delta-aminolevulinic acid dehydratase OS=Oncopeltus fasciatus OX=7536 GN=OFAS_OFAS003746 PE=3 SV=1	19	2	2	2	17.3	4.43
-4.77638e+18	TRUE	A0A2R7WNG3	Deltameth_res domain-containing protein OS=Oncopeltus fasciatus OX=7536 GN=OFAS_OFAS010154 PE=4 SV=1	24	1	2	1	8.5	9.16
-4.49173e+18	TRUE	A0A2R7WJ95	DFDF domain-containing protein OS=Oncopeltus fasciatus OX=7536 GN=OFAS_OFAS008917 PE=3 SV=1	11	3	3	3	42.1	9.43
5.80335e+18	TRUE	A0A2R7WTI0	DH domain-containing protein OS=Oncopeltus fasciatus OX=7536 GN=OFAS_OFAS011907 PE=4 SV=1	3	2	2	2	84.2	5.64
3.46098e+18	TRUE	A0A2R7WYC9	Dihydrolipoyl dehydrogenase OS=Oncopeltus fasciatus OX=7536 GN=OFAS_OFAS016159 PE=3 SV=1	19	5	5	5	39.8	23.13
3.83648e+18	TRUE	A0A2R7W2R9	Dihydrolipoyllysine-residue succinyltransferase component of 2-oxoglutarate dehydrogenase complex, mitochondrial OS=Oncopeltus fasciatus OX=7536 GN=OFAS_OFAS004575 PE=3 SV=1	2	1	1	1	51.5	2.45
-3.36491e+18	TRUE	A0A2R7WK77	Dihydrolipoyllysine-residue succinyltransferase component of 2-oxoglutarate dehydrogenase complex, mitochondrial OS=Oncopeltus fasciatus OX=7536 GN=OFAS_OFAS011432 PE=3 SV=1	33	13	17	13	50.4	55.39
-2.56779e+18	TRUE	A0A2R7W7L6	Dipeptidase OS=Oncopeltus fasciatus OX=7536 GN=OFAS_OFAS007742 PE=3 SV=1	4	2	2	2	45.7	3.99
7.67983e+18	TRUE	P31007	Disks large 1 tumor suppressor protein OS=Drosophila melanogaster OX=7227 GN=dlg1 PE=1 SV=2	1	1	1	1	106.6	2.98
4.91704e+18	TRUE	A0A2R7WZE1	DMPK_coil domain-containing protein (Fragment) OS=Oncopeltus fasciatus OX=7536 GN=OFAS_OFAS016487 PE=4 SV=1	7	1	1	1	24.1	3.33
1.40178e+18	TRUE	A0A2R7W2L8	DNA damage-binding protein 1 OS=Oncopeltus fasciatus OX=7536 GN=OFAS_OFAS003929 PE=3 SV=1	14	7	7	7	70.4	27.09
-1.91989e+18	TRUE	Q9VPQ2	DnaJ homolog shv OS=Drosophila melanogaster OX=7227 GN=shv PE=1 SV=1	5	1	1	1	40.2	3.93
4.84453e+18	TRUE	A0A2R7WZ56	dNK domain-containing protein OS=Oncopeltus fasciatus OX=7536 GN=OFAS_OFAS013581 PE=4 SV=1	28	5	5	5	20.1	11.37
6.64437e+18	TRUE	Q24319	Dolichyl-diphosphooligosaccharide--protein glycosyltransferase 48 kDa subunit OS=Drosophila melanogaster OX=7227 GN=Ost48 PE=2 SV=2	3	1	1	1	50	2.43
2.50709e+18	TRUE	A0A2R7WV55	Dolichyl-diphosphooligosaccharide--protein glycosyltransferase 48 kDa subunit OS=Oncopeltus fasciatus OX=7536 GN=OFAS_OFAS014277 PE=3 SV=1	17	2	2	2	31	9.76
1.84538e+18	TRUE	A0A2R7WVM2	Dolichyl-diphosphooligosaccharide--protein glycosyltransferase 48 kDa subunit OS=Oncopeltus fasciatus OX=7536 GN=OFAS_OFAS014279 PE=3 SV=1	6	1	1	1	24.5	2.43
-5.15931e+18	TRUE	A0A2R7WX54	Dolichyl-diphosphooligosaccharide--protein glycosyltransferase subunit 1 OS=Oncopeltus fasciatus OX=7536 GN=OFAS_OFAS014024 PE=3 SV=1	38	19	22	19	68.2	65.69
5.41725e+18	TRUE	A0A2R7WPF4	Dolichyl-diphosphooligosaccharide--protein glycosyltransferase subunit 2 OS=Oncopeltus fasciatus OX=7536 GN=OFAS_OFAS012229 PE=3 SV=1	33	17	20	17	71.2	72.22
3.72195e+18	TRUE	A0A2R7WSJ2	Dolichyl-diphosphooligosaccharide--protein glycotransferase OS=Oncopeltus fasciatus OX=7536 GN=OFAS_OFAS013436 PE=3 SV=1	4	1	1	1	37.8	3.26
6.42309e+18	TRUE	A0A077CZT1	Dopa decarboxylase (Fragment) OS=Oncopeltus fasciatus OX=7536 PE=2 SV=1	8	1	1	1	29.8	2.64
-6.21017e+18	TRUE	A0A2R7WJ36	Dopa decarboxylase OS=Oncopeltus fasciatus OX=7536 GN=ddc PE=3 SV=1	9	2	2	2	47.3	2.64
-2.22376e+18	TRUE	A0A2R7WSC9	Downstream of receptor kinase OS=Oncopeltus fasciatus OX=7536 GN=drk PE=4 SV=1	17	4	4	4	16.5	10.68
1.26577e+18	TRUE	A0A2R7VV53	DPPIV_N domain-containing protein OS=Oncopeltus fasciatus OX=7536 GN=OFAS_OFAS002402 PE=4 SV=1	7	1	1	1	21.4	4.81
1.24959e+18	TRUE	A0A2R7X8Y5	DRBM domain-containing protein (Fragment) OS=Oncopeltus fasciatus OX=7536 GN=OFAS_OFAS019324 PE=4 SV=1	26	5	6	5	27.8	19.66
-1.28575e+18	TRUE	A0A2R7W972	DRBM domain-containing protein OS=Oncopeltus fasciatus OX=7536 GN=OFAS_OFAS004950 PE=4 SV=1	37	4	5	4	17.2	12.42
-3.07387e+17	TRUE	Q24324	Dual specificity mitogen-activated protein kinase kinase dSOR1 OS=Drosophila melanogaster OX=7227 GN=Dsor1 PE=1 SV=2	6	1	1	1	43.8	3.02
1.58612e+18	TRUE	A0A2R7X1T8	DUF1279 domain-containing protein OS=Oncopeltus fasciatus OX=7536 GN=OFAS_OFAS017246 PE=4 SV=1	5	1	1	1	26.6	3.27
3.09604e+18	TRUE	A0A2R7WZH9	DUF1943 domain-containing protein (Fragment) OS=Oncopeltus fasciatus OX=7536 GN=OFAS_OFAS016540 PE=4 SV=1	32	12	14	12	51.7	47.05
1.18818e+18	TRUE	A0A2R7W2H8	DUF2012 domain-containing protein OS=Oncopeltus fasciatus OX=7536 GN=OFAS_OFAS004386 PE=3 SV=1	5	1	1	1	26.5	2.42
-3.8322e+18	TRUE	A0A2R7VV74	DUF3421 domain-containing protein OS=Oncopeltus fasciatus OX=7536 GN=OFAS_OFAS001467 PE=4 SV=1	9	1	1	1	16.8	4.65
-9.0019e+18	TRUE	A0A2R7VV21	DUF3421 domain-containing protein OS=Oncopeltus fasciatus OX=7536 GN=OFAS_OFAS001999 PE=4 SV=1	27	12	13	12	54.8	33.05
6.05841e+18	TRUE	A0A2R7W1B6	DUF3421 domain-containing protein OS=Oncopeltus fasciatus OX=7536 GN=OFAS_OFAS003783 PE=4 SV=1	14	7	9	7	71.7	33.97
-4.99552e+18	TRUE	A0A2R7WU10	DUF4773 domain-containing protein OS=Oncopeltus fasciatus OX=7536 GN=OFAS_OFAS013927 PE=4 SV=1	14	3	3	3	21.9	7.89
5.04801e+18	TRUE	A0A2R7WFA7	DUF608 domain-containing protein (Fragment) OS=Oncopeltus fasciatus OX=7536 GN=OFAS_OFAS010759 PE=4 SV=1	2	1	1	1	41.5	1.85
-3.2979e+18	TRUE	A0A2R7WRJ6	DUF775 domain-containing protein OS=Oncopeltus fasciatus OX=7536 GN=OFAS_OFAS013673 PE=3 SV=1	8	1	1	1	22.5	3.79
-3.35661e+18	TRUE	A0A2R7W174	Dynactin domain-containing protein OS=Oncopeltus fasciatus OX=7536 GN=OFAS_OFAS005714 PE=4 SV=1	2	2	2	2	127.6	5.47
-1.20164e+18	TRUE	A0A2R7WVI7	Dynactin subunit 6 OS=Oncopeltus fasciatus OX=7536 GN=OFAS_OFAS013754 PE=3 SV=1	10	1	1	1	21.7	2.5
-8.26994e+18	TRUE	P27619	Dynamin OS=Drosophila melanogaster OX=7227 GN=shi PE=1 SV=2	3	3	3	3	97.7	9.3
-6.33773e+18	TRUE	A0A2R7WTW2	Dynamin-1-like protein (Fragment) OS=Oncopeltus fasciatus OX=7536 GN=OFAS_OFAS014386 PE=4 SV=1	39	5	6	5	18	17.25
1.32203e+17	TRUE	A0A2R7VRA4	Dynamin-type G domain-containing protein OS=Oncopeltus fasciatus OX=7536 GN=OFAS_OFAS000880 PE=4 SV=1	50	12	12	12	32.7	35.36
2.34301e+18	TRUE	A0A2R7W3M0	Dynamin-type G domain-containing protein OS=Oncopeltus fasciatus OX=7536 GN=OFAS_OFAS006124 PE=4 SV=1	10	3	3	3	43.5	10.13
3.94491e+18	TRUE	A0A2R7X5W2	Dynamin-type G domain-containing protein OS=Oncopeltus fasciatus OX=7536 GN=OFAS_OFAS017849 PE=4 SV=1	25	13	13	13	67.4	38.02
1.56347e+18	TRUE	P37276	Dynein heavy chain, cytoplasmic OS=Drosophila melanogaster OX=7227 GN=Dhc64C PE=2 SV=2	1	4	4	2	529.9	12.9
-2.13543e+18	TRUE	Q24117	Dynein light chain 1, cytoplasmic OS=Drosophila melanogaster OX=7227 GN=ctp PE=1 SV=1	12	1	1	1	10.4	3.64
-8.38481e+18	TRUE	O96860	Dynein light chain 2, cytoplasmic OS=Drosophila melanogaster OX=7227 GN=Cdlc2 PE=1 SV=1	12	1	1	1	10.4	3.64
-4.96128e+18	TRUE	A0A2R7W1J0	Dynein light chain OS=Oncopeltus fasciatus OX=7536 GN=OFAS_OFAS003998 PE=3 SV=1	17	1	1	1	7.5	3.64
-4.5883e+18	TRUE	A0A2R7WP69	Dynein light chain OS=Oncopeltus fasciatus OX=7536 GN=OFAS_OFAS013540 PE=3 SV=1	8	1	1	1	15.1	3.64
5.27425e+18	TRUE	A0A2R7VZD8	Dynein light intermediate chain OS=Oncopeltus fasciatus OX=7536 GN=OFAS_OFAS002812 PE=3 SV=1	2	1	1	1	52.4	2.52
-6.01288e+18	TRUE	A0A2R7X886	Dynein_AAA_lid domain-containing protein (Fragment) OS=Oncopeltus fasciatus OX=7536 GN=OFAS_OFAS019209 PE=4 SV=1	5	1	1	1	19.1	1.91
-7.97811e+18	TRUE	A0A2R7X4I3	DZF domain-containing protein (Fragment) OS=Oncopeltus fasciatus OX=7536 GN=OFAS_OFAS016887 PE=4 SV=1	4	1	1	1	30.1	3.94
-7.47513e+18	TRUE	A0A2R7X452	DZF domain-containing protein (Fragment) OS=Oncopeltus fasciatus OX=7536 GN=OFAS_OFAS016888 PE=4 SV=1	2	1	1	1	67.5	2.45
-2.82079e+18	TRUE	A0A2R7X5C1	DZF domain-containing protein OS=Oncopeltus fasciatus OX=7536 GN=OFAS_OFAS017945 PE=4 SV=1	7	1	1	1	24.2	3.61
-4.22574e+18	TRUE	A0A2R7W391	E1_dh domain-containing protein OS=Oncopeltus fasciatus OX=7536 GN=OFAS_OFAS005589 PE=4 SV=1	3	1	1	1	34.4	3.45
-4.14723e+18	TRUE	Q9VVI3	E3 ubiquitin-protein ligase Nedd-4 OS=Drosophila melanogaster OX=7227 GN=Nedd4 PE=1 SV=2	1	1	1	1	114.8	1.76
8.98433e+18	TRUE	A0A2R7WP81	EB1 C-terminal domain-containing protein OS=Oncopeltus fasciatus OX=7536 GN=OFAS_OFAS012569 PE=4 SV=1	7	2	2	2	32.6	5.73
3.06416e+18	TRUE	A0A146B027	Ebony (Fragment) OS=Oncopeltus fasciatus OX=7536 GN=ebony PE=2 SV=1	14	9	11	9	94.9	32.64
-5.62083e+18	TRUE	A0A2R7WJ71	Ebony OS=Oncopeltus fasciatus OX=7536 GN=OFAS_OFAS025158 PE=4 SV=1	11	6	8	6	73.6	22.95
6.31747e+18	TRUE	A0A2R7WG64	EFG_IV domain-containing protein OS=Oncopeltus fasciatus OX=7536 GN=OFAS_OFAS011610 PE=4 SV=1	7	2	2	2	38.3	6.24
-9.97794e+17	TRUE	A0A2R7WBD6	EF-hand domain-containing protein OS=Oncopeltus fasciatus OX=7536 GN=OFAS_OFAS009116 PE=4 SV=1	26	2	4	2	10.4	12
-4.57823e+18	TRUE	A0A2R7WM76	EF-hand domain-containing protein OS=Oncopeltus fasciatus OX=7536 GN=OFAS_OFAS012470 PE=4 SV=1	14	1	1	1	13.7	5.01
-5.86999e+18	TRUE	A0A2R7WB25	EGF-like domain-containing protein OS=Oncopeltus fasciatus OX=7536 GN=OFAS_OFAS007754 PE=4 SV=1	0	1	1	1	209	2.05
1.88753e+17	TRUE	A0A2R7WQU7	EGF-like domain-containing protein OS=Oncopeltus fasciatus OX=7536 GN=OFAS_OFAS012442 PE=3 SV=1	4	1	1	1	34.6	2.26
-8.61044e+18	TRUE	A0A2R7X462	EGF-like domain-containing protein OS=Oncopeltus fasciatus OX=7536 GN=OFAS_OFAS018119 PE=4 SV=1	2	3	3	3	187	7.23
-3.29883e+18	TRUE	A0A2R7WJP3	EH domain-containing protein (Fragment) OS=Oncopeltus fasciatus OX=7536 GN=OFAS_OFAS013188 PE=4 SV=1	46	3	3	3	6.7	8.05
2.53528e+18	TRUE	A0A2R7VXK1	eIF2B_5 domain-containing protein OS=Oncopeltus fasciatus OX=7536 GN=OFAS_OFAS004865 PE=3 SV=1	11	1	1	1	12.5	2.34
-6.59927e+18	TRUE	A0A2R7VZW8	eIF-3c_N domain-containing protein OS=Oncopeltus fasciatus OX=7536 GN=OFAS_OFAS005452 PE=4 SV=1	9	3	3	3	33.9	4.82
-6.72265e+18	TRUE	A0A2R7VS18	eIF-4F 25 kDa subunit OS=Oncopeltus fasciatus OX=7536 GN=OFAS_OFAS001077 PE=3 SV=1	4	1	1	1	25.6	2.23
6.66335e+18	TRUE	A0A2R7WB34	Electron transfer flavoprotein subunit beta OS=Oncopeltus fasciatus OX=7536 GN=OFAS_OFAS006162 PE=3 SV=1	30	6	6	6	26.6	22.78
-4.14095e+18	TRUE	A0A2R7WYP4	Electron transfer flavoprotein-ubiquinone oxidoreductase OS=Oncopeltus fasciatus OX=7536 GN=OFAS_OFAS016260 PE=4 SV=1	28	5	7	5	29.6	21
5.12857e+18	TRUE	A0A2R7W1U4	ELFV_dehydrog_N domain-containing protein OS=Oncopeltus fasciatus OX=7536 GN=OFAS_OFAS006178 PE=3 SV=1	42	6	8	4	16.3	25.39
4.48389e+18	TRUE	A0A2R7W2R8	ELFV_dehydrog_N domain-containing protein OS=Oncopeltus fasciatus OX=7536 GN=OFAS_OFAS006179 PE=3 SV=1	36	5	8	3	15.4	24.54
8.03824e+18	TRUE	A0A2R7WIJ6	ELMO domain-containing protein OS=Oncopeltus fasciatus OX=7536 GN=OFAS_OFAS010711 PE=4 SV=1	5	1	1	1	30.2	2.41
-4.16554e+18	TRUE	A0A2R7VUW6	Elongation factor 1 beta OS=Oncopeltus fasciatus OX=7536 GN=OFAS_OFAS002163 PE=3 SV=1	38	8	8	8	25.2	24.56
8.77798e+18	TRUE	P08736	Elongation factor 1-alpha 1 OS=Drosophila melanogaster OX=7227 GN=eEF1alpha1 PE=1 SV=2	28	10	15	2	50.3	56.88
5.17361e+18	TRUE	P05303	Elongation factor 1-alpha 2 OS=Drosophila melanogaster OX=7227 GN=eEF1alpha2 PE=2 SV=2	23	9	13	2	50.6	44.34
2.87365e+18	TRUE	A0A2R7WJI9	Elongation factor 1-alpha OS=Oncopeltus fasciatus OX=7536 GN=OFAS_OFAS010594 PE=3 SV=1	41	12	18	4	45.8	66.39
8.45487e+18	TRUE	A0A2R7W4X1	Elongation factor Tu, mitochondrial OS=Oncopeltus fasciatus OX=7536 GN=OFAS_OFAS004951 PE=3 SV=1	22	5	5	5	28.3	12.07
-1.32608e+18	TRUE	A0A2R7W9B8	Elongin-C OS=Oncopeltus fasciatus OX=7536 GN=OFAS_OFAS009105 PE=3 SV=1	61	6	6	6	13.3	20.55
8.52175e+18	TRUE	A0A2R7W460	Enabled isoform A OS=Oncopeltus fasciatus OX=7536 GN=OFAS_OFAS025003 PE=3 SV=1	7	3	3	3	47.8	8.04
2.29485e+18	TRUE	A0A2R7W409	Enabled isoform B OS=Oncopeltus fasciatus OX=7536 GN=OFAS_OFAS025003 PE=3 SV=1	8	3	3	3	43.8	8.04
-7.20869e+18	TRUE	A0A2R7W418	Enabled isoform C OS=Oncopeltus fasciatus OX=7536 GN=OFAS_OFAS025003 PE=4 SV=1	6	2	2	2	34.7	4.34
-2.22219e+18	TRUE	A0A2R7W427	Enabled isoform D OS=Oncopeltus fasciatus OX=7536 GN=OFAS_OFAS025003 PE=4 SV=1	8	2	2	2	23.1	4.34
-3.50502e+18	TRUE	A0A2R7W8C1	Enabled isoform E OS=Oncopeltus fasciatus OX=7536 GN=OFAS_OFAS025003 PE=4 SV=1	7	2	2	2	29.3	4.34
5.87384e+17	TRUE	A0A2R7WVR7	Endopeptidase SP18 OS=Oncopeltus fasciatus OX=7536 GN=OFAS_OFAS014506 PE=3 SV=1	32	3	3	3	11.7	8.57
8.10858e+18	TRUE	A0A2R7WXI0	Endophilin-A (Fragment) OS=Oncopeltus fasciatus OX=7536 GN=Amph PE=4 SV=1	3	1	1	1	46.6	3.2
1.48002e+18	TRUE	A0A2R7WXB1	Endophilin-A (Fragment) OS=Oncopeltus fasciatus OX=7536 GN=Amph PE=4 SV=1	3	1	1	1	36.8	3.2
6.8547e+18	TRUE	Q8T390	Endophilin-A OS=Drosophila melanogaster OX=7227 GN=EndoA PE=1 SV=1	7	3	4	1	41.4	11.57
-9.35446e+17	TRUE	P29844	Endoplasmic reticulum chaperone BiP OS=Drosophila melanogaster OX=7227 GN=Hsc70-3 PE=1 SV=2	23	12	15	1	72.2	53.26
-6.19113e+18	TRUE	A0A2R7WCC4	Endoplasmic reticulum transmembrane protein OS=Oncopeltus fasciatus OX=7536 GN=OFAS_OFAS006776 PE=3 SV=1	13	5	5	5	26.3	11
1.80913e+17	TRUE	P15007	Enolase OS=Drosophila melanogaster OX=7227 GN=Eno PE=1 SV=2	5	2	2	1	54.3	7.21
6.21042e+18	TRUE	A0A2R7X8C2	Epimerase domain-containing protein OS=Oncopeltus fasciatus OX=7536 GN=OFAS_OFAS017962 PE=4 SV=1	40	13	13	13	47.4	40.64
-3.419e+18	TRUE	A0A2R7WVY0	Epoxide hydrolase (Fragment) OS=Oncopeltus fasciatus OX=7536 GN=OFAS_OFAS027185 PE=4 SV=1	23	1	1	1	7	3.9
-4.6204e+18	TRUE	A0A2R7WHJ4	Epoxide hydrolase OS=Oncopeltus fasciatus OX=7536 GN=OFAS_OFAS027140 PE=3 SV=1	18	7	8	1	51.2	23.9
-2.47535e+18	TRUE	O76767	ER lumen protein-retaining receptor OS=Drosophila melanogaster OX=7227 GN=KdelR PE=2 SV=1	9	1	1	1	24.5	4.96
5.46765e+18	TRUE	A0A2R7VZ97	ER membrane protein complex subunit 1 OS=Oncopeltus fasciatus OX=7536 GN=OFAS_OFAS002759 PE=3 SV=1	15	7	7	7	69	17.2
3.47886e+18	TRUE	A0A2R7W641	ER membrane protein complex subunit 2 OS=Oncopeltus fasciatus OX=7536 GN=OFAS_OFAS005079 PE=3 SV=1	12	2	2	2	27.2	7.3
-3.58187e+18	TRUE	A0A2R7W1B3	ERAP1_C domain-containing protein OS=Oncopeltus fasciatus OX=7536 GN=OFAS_OFAS004667 PE=3 SV=1	30	21	25	21	88.9	79.23
-7.10081e+18	TRUE	A0A2R7WTK6	ETF_alpha domain-containing protein OS=Oncopeltus fasciatus OX=7536 GN=OFAS_OFAS013292 PE=4 SV=1	29	3	3	3	14	9.5
3.44193e+18	TRUE	Q02748	Eukaryotic initiation factor 4A OS=Drosophila melanogaster OX=7227 GN=eIF4A PE=1 SV=3	13	4	6	2	45.8	21.79
-3.66407e+18	TRUE	A0A2R7VYF7	Eukaryotic peptide chain release factor subunit 1 OS=Oncopeltus fasciatus OX=7536 GN=OFAS_OFAS003002 PE=3 SV=1	3	1	1	1	49.5	2.87
-7.50985e+18	TRUE	P13060	Eukaryotic translation elongation factor 2 OS=Drosophila melanogaster OX=7227 GN=eEF2 PE=1 SV=4	10	7	7	7	94.4	19.6
-3.61097e+18	TRUE	A0A2R7W249	Eukaryotic translation initiation factor 3 subunit D OS=Oncopeltus fasciatus OX=7536 GN=OFAS_OFAS005529 PE=3 SV=1	2	1	1	1	64.8	3.02
-9.12235e+18	TRUE	A0A2R7WEQ3	Eukaryotic translation initiation factor 3 subunit G OS=Oncopeltus fasciatus OX=7536 GN=OFAS_OFAS008246 PE=3 SV=1	12	2	2	2	32.7	5.92
-2.18642e+18	TRUE	A0A2R7WIT1	Eukaryotic translation initiation factor 3 subunit I OS=Oncopeltus fasciatus OX=7536 GN=OFAS_OFAS011849 PE=3 SV=1	12	3	3	3	37.8	9.76
-8.19474e+18	TRUE	A0A2R7WEC5	Eukaryotic translation initiation factor 3 subunit M OS=Oncopeltus fasciatus OX=7536 GN=OFAS_OFAS007507 PE=3 SV=1	3	1	1	1	44.9	1.73
6.64425e+18	TRUE	Q9VR35	Eukaryotic translation initiation factor 4E-binding protein Mextli OS=Drosophila melanogaster OX=7227 GN=mxt PE=1 SV=1	3	1	1	1	70.1	2.34
-7.85698e+18	TRUE	A0A2R7W8D7	Eukaryotic translation initiation factor 5A OS=Oncopeltus fasciatus OX=7536 GN=OFAS_OFAS008436 PE=3 SV=1	13	1	1	1	10.6	2.84
-3.29751e+18	TRUE	A0A2R7WRH4	F420_oxidored domain-containing protein OS=Oncopeltus fasciatus OX=7536 GN=OFAS_OFAS012398 PE=4 SV=1	26	2	2	2	11.8	7.75
2.66204e+18	TRUE	A0A2R7WPQ1	F-actin-capping protein subunit alpha OS=Oncopeltus fasciatus OX=7536 GN=OFAS_OFAS012299 PE=3 SV=1	17	3	3	3	33	10.96
-7390147393055766	TRUE	P48603	F-actin-capping protein subunit beta OS=Drosophila melanogaster OX=7227 GN=cpb PE=2 SV=1	3	1	1	1	31.3	2.44
4.09835e+18	TRUE	A0A2R7W8C0	F-actin-capping protein subunit beta OS=Oncopeltus fasciatus OX=7536 GN=OFAS_OFAS008437 PE=3 SV=1	7	1	1	1	15.4	2.44
5.53084e+18	TRUE	Q95RI5	Failed axon connections OS=Drosophila melanogaster OX=7227 GN=fax PE=1 SV=1	1	1	1	1	47.1	1.96
-9.08053e+18	TRUE	A0A2R7VNZ0	FAS1 domain-containing protein OS=Oncopeltus fasciatus OX=7536 GN=OFAS_OFAS000374 PE=4 SV=1	32	6	6	6	19.1	20.87
-2.7798e+18	TRUE	A0A2R7VQ07	FAS1 domain-containing protein OS=Oncopeltus fasciatus OX=7536 GN=OFAS_OFAS000375 PE=4 SV=1	6	1	1	1	13.8	2.04
3.26723e+18	TRUE	P10674	Fasciclin-1 OS=Drosophila melanogaster OX=7227 GN=Fas1 PE=1 SV=1	1	1	1	1	72.6	2.04
-1.12709e+18	TRUE	A0A2R7WUU3	Fatty acyl-CoA reductase OS=Oncopeltus fasciatus OX=7536 GN=OFAS_OFAS014119 PE=3 SV=1	20	1	1	1	9.8	3.24
7.67224e+17	TRUE	A0A2R7WU27	Fatty acyl-CoA reductase OS=Oncopeltus fasciatus OX=7536 GN=OFAS_OFAS014120 PE=3 SV=1	23	6	6	6	26.3	14.61
4.5814e+18	TRUE	A0A2R7WZM3	Fatty acyl-CoA reductase OS=Oncopeltus fasciatus OX=7536 GN=OFAS_OFAS016231 PE=3 SV=1	5	2	2	2	66.3	5.28
4.23065e+18	TRUE	A0A2R7X6T4	Fatty acyl-CoA reductase OS=Oncopeltus fasciatus OX=7536 GN=OFAS_OFAS018733 PE=3 SV=1	12	1	1	1	18.1	5
5.65757e+18	TRUE	A0A2R7X6R1	Fatty acyl-CoA reductase OS=Oncopeltus fasciatus OX=7536 GN=OFAS_OFAS018734 PE=3 SV=1	28	1	1	1	7.2	3.24
-3.72029e+18	TRUE	A0A2R7W9L9	F-BAR domain-containing protein OS=Oncopeltus fasciatus OX=7536 GN=OFAS_OFAS008809 PE=4 SV=1	55	8	8	8	26.2	26.78
4.24175e+17	TRUE	A0A2R7W838	FCH domain-containing protein OS=Oncopeltus fasciatus OX=7536 GN=OFAS_OFAS008808 PE=4 SV=1	5	1	1	1	14.9	1.83
-3.79976e+18	TRUE	A0A2R7VUU8	Fe2OG dioxygenase domain-containing protein OS=Oncopeltus fasciatus OX=7536 GN=OFAS_OFAS002645 PE=4 SV=1	16	3	3	3	37.3	10.78
-5.46547e+18	TRUE	A0A2R7WS39	FERM domain-containing protein OS=Oncopeltus fasciatus OX=7536 GN=OFAS_OFAS010816 PE=4 SV=1	26	18	19	18	106.4	63.82
7.47841e+18	TRUE	A0A2R7WTD0	FERM domain-containing protein OS=Oncopeltus fasciatus OX=7536 GN=OFAS_OFAS012611 PE=4 SV=1	5	2	2	2	38.8	4.17
6.04534e+18	TRUE	A0A2R7VU61	Ferritin OS=Oncopeltus fasciatus OX=7536 GN=OFAS_OFAS001264 PE=3 SV=1	28	7	9	7	19.7	27.02
3.02842e+18	TRUE	A0A2R7VZR6	Ferrochelatase (Fragment) OS=Oncopeltus fasciatus OX=7536 GN=OFAS_OFAS003360 PE=3 SV=1	14	3	3	3	31.8	5.73
3.46722e+18	TRUE	A0A2R7VY54	FGAR-AT_N domain-containing protein (Fragment) OS=Oncopeltus fasciatus OX=7536 GN=OFAS_OFAS004265 PE=4 SV=1	5	1	1	1	17.5	1.9
1.81457e+18	TRUE	A0A2R7WLB6	Fibronectin type-III domain-containing protein OS=Oncopeltus fasciatus OX=7536 GN=OFAS_OFAS011493 PE=4 SV=1	1	1	1	1	83.3	2.27
8.1909e+18	TRUE	Q9VQN8	Fidgetin-like protein 1 OS=Drosophila melanogaster OX=7227 GN=CG3326 PE=2 SV=2	2	1	1	1	58.5	3.11
1.05241e+18	TRUE	O61491	Flotillin-1 OS=Drosophila melanogaster OX=7227 GN=Flo1 PE=2 SV=1	2	1	1	1	47.1	2.57
-4.76508e+18	TRUE	O61492	Flotillin-2 OS=Drosophila melanogaster OX=7227 GN=Flo2 PE=2 SV=3	3	1	1	1	48.1	4.53
-9.12177e+18	TRUE	A0A2R7X4P6	Fructose-bisphosphate aldolase OS=Oncopeltus fasciatus OX=7536 GN=OFAS_OFAS016999 PE=3 SV=1	9	2	2	2	41.6	3.39
5.30848e+17	TRUE	A0A2R7VQA3	FSA_C domain-containing protein OS=Oncopeltus fasciatus OX=7536 GN=OFAS_OFAS000083 PE=4 SV=1	1	1	1	1	186.1	2.15
2.4724e+18	TRUE	A0A2R7WXG9	Fumarate hydratase (Fragment) OS=Oncopeltus fasciatus OX=7536 GN=OFAS_OFAS015536 PE=3 SV=1	9	3	3	3	39.4	9.19
-3.40113e+18	TRUE	P16378	G protein alpha o subunit OS=Drosophila melanogaster OX=7227 GN=Galphao PE=1 SV=1	23	8	8	2	40.5	21.23
8.18908e+18	TRUE	P23625	G protein alpha q subunit OS=Drosophila melanogaster OX=7227 GN=Galphaq PE=2 SV=2	6	2	2	1	41.3	5.13
5.42476e+17	TRUE	A0A2R7W0J1	G protein gamma domain-containing protein OS=Oncopeltus fasciatus OX=7536 GN=OFAS_OFAS003483 PE=4 SV=1	20	3	5	3	15	18.39
6.48686e+18	TRUE	A0A2R7WE83	G protein gamma domain-containing protein OS=Oncopeltus fasciatus OX=7536 GN=OFAS_OFAS008799 PE=3 SV=1	45	3	3	3	8.4	15.46
-2.48336e+18	TRUE	A0A2R7VYD4	G protein-coupled receptor kinase (Fragment) OS=Oncopeltus fasciatus OX=7536 GN=OFAS_OFAS002659 PE=3 SV=1	6	1	1	1	30.5	4.99
-5.82229e+18	TRUE	A0A2R7W192	GAE domain-containing protein OS=Oncopeltus fasciatus OX=7536 GN=OFAS_OFAS004576 PE=4 SV=1	4	1	1	1	35.6	2.4
-3.17178e+18	TRUE	P25123	Gamma-aminobutyric acid receptor subunit beta OS=Drosophila melanogaster OX=7227 GN=Rdl PE=1 SV=4	2	1	1	1	65.6	3.13
-1.73535e+18	TRUE	A0A2R7VRB7	Gamma-glutamyltranspeptidase 1 isoform A OS=Oncopeltus fasciatus OX=7536 GN=OFAS_OFAS001719 PE=4 SV=1	3	1	1	1	58.4	2.91
-6.99745e+18	TRUE	A0A2R7WQQ6	Gamma-interferon-inducible lysosomal thiol reductase OS=Oncopeltus fasciatus OX=7536 GN=OFAS_OFAS012809 PE=3 SV=1	12	2	2	2	26.9	5.11
-5.5973e+18	TRUE	A0A2R7W628	GATOR complex protein SEC13 OS=Oncopeltus fasciatus OX=7536 GN=OFAS_OFAS003810 PE=3 SV=1	16	3	3	3	34.2	8.82
-8.70949e+18	TRUE	A0A2R7VUD1	GB1/RHD3-type G domain-containing protein OS=Oncopeltus fasciatus OX=7536 GN=OFAS_OFAS003024 PE=3 SV=1	2	1	1	1	47.9	1.81
-7.00377e+17	TRUE	A0A2R7X0D8	GCV_T_C domain-containing protein (Fragment) OS=Oncopeltus fasciatus OX=7536 GN=OFAS_OFAS015970 PE=4 SV=1	37	3	4	3	9.7	15.06
-4.36298e+18	TRUE	A0A2R7WPS4	GDP-D-mannose dehydratase OS=Oncopeltus fasciatus OX=7536 GN=OFAS_OFAS012531 PE=3 SV=1	2	1	1	1	48.8	1.88
9.19562e+17	TRUE	A0A2R7WTY7	GED domain-containing protein OS=Oncopeltus fasciatus OX=7536 GN=OFAS_OFAS014385 PE=4 SV=1	17	5	6	5	43.7	20.1
2.97482e+18	TRUE	A0A2R7X4W2	GED domain-containing protein OS=Oncopeltus fasciatus OX=7536 GN=OFAS_OFAS017848 PE=4 SV=1	24	5	5	5	32	16.61
9.39646e+17	TRUE	Q960E8	General transcription factor IIH subunit 1 OS=Drosophila melanogaster OX=7227 GN=Tfb1 PE=2 SV=1	1	1	1	1	66.3	1.98
-2.25614e+18	TRUE	A0A2R7VPX0	GH18 domain-containing protein (Fragment) OS=Oncopeltus fasciatus OX=7536 GN=OFAS_OFAS000715 PE=4 SV=1	18	2	2	2	12.7	6.1
3.18288e+18	TRUE	A0A2R7W163	GH18 domain-containing protein (Fragment) OS=Oncopeltus fasciatus OX=7536 GN=OFAS_OFAS004700 PE=3 SV=1	23	7	9	7	44.1	32.18
5.07544e+18	TRUE	A0A2R7VPH0	GH18 domain-containing protein OS=Oncopeltus fasciatus OX=7536 GN=OFAS_OFAS000716 PE=4 SV=1	40	5	7	5	22	28.03
2.20657e+18	TRUE	A0A2R7X6A7	Gln-synt_C domain-containing protein OS=Oncopeltus fasciatus OX=7536 GN=OFAS_OFAS017724 PE=3 SV=1	38	7	41	7	18.7	128.97
-7.62557e+18	TRUE	A0A2R7WYN6	Glucosamine-6-phosphate isomerase OS=Oncopeltus fasciatus OX=7536 GN=OFAS_OFAS015296 PE=3 SV=1	15	2	2	2	26.8	8.24
5.55816e+18	TRUE	A0A2R7WQ07	Glucose-6-phosphate isomerase OS=Oncopeltus fasciatus OX=7536 GN=OFAS_OFAS010159 PE=3 SV=1	12	3	3	3	31.5	9.21
1.87789e+18	TRUE	A0A2R7WVV2	Glucosidase 2 subunit beta OS=Oncopeltus fasciatus OX=7536 GN=OFAS_OFAS015467 PE=4 SV=1	7	3	3	3	58.3	8.45
-7.47296e+18	TRUE	A0A2R7X0H9	Glutamate [NMDA] receptor subunit 1 OS=Oncopeltus fasciatus OX=7536 GN=OFAS_OFAS014851 PE=3 SV=1	2	1	1	1	100.3	2.47
4.37073e+18	TRUE	P20228	Glutamate decarboxylase OS=Drosophila melanogaster OX=7227 GN=Gad1 PE=1 SV=2	2	1	1	1	57.8	2.98
2.46054e+18	TRUE	A0A2R7W6K1	Glutamate dehydrogenase (NAD(P)(+)) OS=Oncopeltus fasciatus OX=7536 GN=OFAS_OFAS004839 PE=3 SV=1	2	1	1	1	58.2	2.42
7.53439e+18	TRUE	A0A2R7W1V0	Glutamate dehydrogenase OS=Oncopeltus fasciatus OX=7536 GN=OFAS_OFAS006177 PE=3 SV=1	49	19	27	19	47.4	93.53
3.39087e+18	TRUE	Q94900	Glutamate-gated chloride channel OS=Drosophila melanogaster OX=7227 GN=GluClalpha PE=1 SV=2	5	2	2	2	52.3	4.77
4.1432e+18	TRUE	A0A2R7VR35	Glutaminase OS=Oncopeltus fasciatus OX=7536 GN=OFAS_OFAS000570 PE=3 SV=1	15	8	8	8	65.4	22.85
-5.24066e+18	TRUE	A0A2R7W146	Glutaminyl-peptide cyclotransferase OS=Oncopeltus fasciatus OX=7536 GN=OFAS_OFAS005076 PE=3 SV=1	7	2	2	2	45.9	2.6
-2.95979e+18	TRUE	A0A2R7WTR3	Glutamyl-tRNA synthetase OS=Oncopeltus fasciatus OX=7536 GN=OFAS_OFAS012658 PE=3 SV=1	3	4	4	4	176.4	8.01
1.04019e+18	TRUE	A0A2R7VZZ6	Glutaredoxin domain-containing protein OS=Oncopeltus fasciatus OX=7536 GN=OFAS_OFAS004907 PE=4 SV=1	6	1	1	1	13.9	2.35
3.3692e+18	TRUE	A0A2R7WSB2	Glutathine S Transferase Sigma OS=Oncopeltus fasciatus OX=7536 GN=GST S PE=4 SV=1	6	1	1	1	24.3	2.73
4.10595e+18	TRUE	A0A2R7W655	Glutathion S transferase 1 OS=Oncopeltus fasciatus OX=7536 GN=GST S PE=4 SV=1	19	4	5	4	23.6	16.97
5.33088e+18	TRUE	A0A2R7W6Q9	Glutathione peroxidase OS=Oncopeltus fasciatus OX=7536 GN=GPX PE=3 SV=1	11	3	3	3	26.1	6.98
7.15856e+18	TRUE	Q9VG94	Glutathione S-transferase D6 OS=Drosophila melanogaster OX=7227 GN=GstD6 PE=1 SV=1	3	1	1	1	24.5	1.9
2.41392e+18	TRUE	A0A2R7X0D4	Glutathione synthetase OS=Oncopeltus fasciatus OX=7536 GN=OFAS_OFAS016091 PE=3 SV=1	7	2	2	2	50.7	6.24
-1.36223e+18	TRUE	A0A2R7VN11	Glutathione transferase OS=Oncopeltus fasciatus OX=7536 GN=OFAS_OFAS000042 PE=3 SV=1	18	3	3	3	20.9	8.71
-1.98266e+18	TRUE	P07487	Glyceraldehyde-3-phosphate dehydrogenase 2 OS=Drosophila melanogaster OX=7227 GN=Gapdh2 PE=1 SV=2	5	1	1	1	35.3	3.62
9.07082e+18	TRUE	A0A2R7WLT0	Glyceraldehyde-3-phosphate dehydrogenase OS=Oncopeltus fasciatus OX=7536 GN=OFAS_OFAS009253 PE=3 SV=1	34	8	11	8	33.6	41.29
-3.75401e+18	TRUE	A0A2R7WRV4	Glycerol-3-phosphate dehydrogenase [NAD(+)] OS=Oncopeltus fasciatus OX=7536 GN=OFAS_OFAS011210 PE=3 SV=1	7	2	3	2	39.9	6.53
7.43421e+18	TRUE	A0A2R7WRM0	Glycine--tRNA ligase (Fragment) OS=Oncopeltus fasciatus OX=7536 GN=OFAS_OFAS012878 PE=4 SV=1	13	4	4	4	38	7.09
-1.72798e+18	TRUE	Q9VUK8	Glycine--tRNA ligase OS=Drosophila melanogaster OX=7227 GN=GlyRS PE=1 SV=1	1	1	1	1	85.1	2.34
4.96006e+18	TRUE	A0A2R7VVE2	Glyco_transf_20 domain-containing protein OS=Oncopeltus fasciatus OX=7536 GN=OFAS_OFAS002063 PE=3 SV=1	4	3	3	3	80.6	6.73
3.693e+18	TRUE	A0A2R7W728	Glyco_transf_20 domain-containing protein OS=Oncopeltus fasciatus OX=7536 GN=OFAS_OFAS006551 PE=4 SV=1	5	2	2	2	54.8	5.29
3.58185e+18	TRUE	A0A2R7VQW6	Glyco_transf_24 domain-containing protein OS=Oncopeltus fasciatus OX=7536 GN=OFAS_OFAS000861 PE=4 SV=1	17	5	5	5	47.4	16.78
-5.97994e+18	TRUE	Q9VFC8	Glycogen [starch] synthase OS=Drosophila melanogaster OX=7227 GN=GlyS PE=1 SV=2	1	1	1	1	81.7	2.32
7.78255e+17	TRUE	Q9XTL9	Glycogen phosphorylase OS=Drosophila melanogaster OX=7227 GN=GlyP PE=2 SV=2	6	4	5	3	96.9	17
4.34815e+18	TRUE	A0A2R7WPM9	GMP reductase OS=Oncopeltus fasciatus OX=7536 GN=OFAS_OFAS013788 PE=3 SV=1	13	2	3	2	34.9	9.38
6.62068e+18	TRUE	A0A2R7WN35	GMP_synt_C domain-containing protein OS=Oncopeltus fasciatus OX=7536 GN=OFAS_OFAS012461 PE=4 SV=1	13	3	3	3	29.9	7.49
1.14942e+18	TRUE	A0A2R7VZC5	GMPS ATP-PPase domain-containing protein OS=Oncopeltus fasciatus OX=7536 GN=OFAS_OFAS004676 PE=4 SV=1	8	2	2	2	45.7	6.38
2.39143e+18	TRUE	A0A2R7WQZ2	GOLD domain-containing protein (Fragment) OS=Oncopeltus fasciatus OX=7536 GN=OFAS_OFAS013601 PE=3 SV=1	11	2	2	2	19.1	6.71
-7.93054e+18	TRUE	A0A2R7W6T5	GOLD domain-containing protein OS=Oncopeltus fasciatus OX=7536 GN=OFAS_OFAS003667 PE=4 SV=1	8	1	1	1	22	4.33
-7.61636e+18	TRUE	A0A2R7WJV3	GOLD domain-containing protein OS=Oncopeltus fasciatus OX=7536 GN=OFAS_OFAS009578 PE=3 SV=1	26	4	4	4	22.8	12.67
-4.79269e+18	TRUE	A0A2R7X1V3	GOLD domain-containing protein OS=Oncopeltus fasciatus OX=7536 GN=OFAS_OFAS016609 PE=3 SV=1	21	3	4	3	14.5	13.03
2.65756e+18	TRUE	A0A2R7X509	Golgi apparatus membrane protein TVP23 homolog OS=Oncopeltus fasciatus OX=7536 GN=OFAS_OFAS017271 PE=3 SV=1	7	1	1	1	23.6	4.1
-6.3047e+18	TRUE	A0A2R7WXI4	GP-PDE domain-containing protein OS=Oncopeltus fasciatus OX=7536 GN=OFAS_OFAS014606 PE=4 SV=1	12	3	4	3	42.4	14.57
2.87304e+18	TRUE	Q08012	Growth factor receptor-bound protein 2 OS=Drosophila melanogaster OX=7227 GN=drk PE=1 SV=1	5	2	2	2	24.4	4.06
-6.33763e+18	TRUE	A0A2R7W824	GrpE protein homolog OS=Oncopeltus fasciatus OX=7536 GN=OFAS_OFAS006014 PE=3 SV=1	4	1	1	1	28	2.87
-3.67443e+18	TRUE	A0A2R7VZB4	GST C-terminal domain-containing protein OS=Oncopeltus fasciatus OX=7536 GN=OFAS_OFAS003724 PE=3 SV=1	51	7	11	7	23	37.43
-6.77163e+18	TRUE	A0A2R7W031	GST N-terminal domain-containing protein OS=Oncopeltus fasciatus OX=7536 GN=OFAS_OFAS004993 PE=4 SV=1	21	3	3	3	18.2	8.1
-4.98398e+18	TRUE	A0A2R7W6L9	GST N-terminal domain-containing protein OS=Oncopeltus fasciatus OX=7536 GN=OFAS_OFAS005374 PE=4 SV=1	53	6	7	6	14	29.15
-7.52504e+18	TRUE	A0A2R7X9Q5	GST N-terminal domain-containing protein OS=Oncopeltus fasciatus OX=7536 GN=OFAS_OFAS019392 PE=4 SV=1	8	1	1	1	11.9	2.45
-5.96324e+18	TRUE	A0A2R7VNY6	GTP-binding nuclear protein OS=Oncopeltus fasciatus OX=7536 GN=OFAS_OFAS000150 PE=3 SV=1	13	3	3	3	24.8	9.13
6.94724e+18	TRUE	A0A2R7W7G6	GTP-binding nuclear protein OS=Oncopeltus fasciatus OX=7536 GN=OFAS_OFAS006748 PE=3 SV=1	8	1	1	1	15.1	2.89
6.22951e+18	TRUE	Q9VZ23	GTP-binding nuclear protein Ran OS=Drosophila melanogaster OX=7227 GN=Ran PE=1 SV=1	10	2	2	2	24.7	5.91
-2.2825e+18	TRUE	Q9I7M2	GTP-binding protein 10 homolog OS=Drosophila melanogaster OX=7227 GN=CG10628 PE=2 SV=2	2	1	1	1	41.8	1.75
-3.70975e+18	TRUE	P26308	Guanine nucleotide-binding protein subunit beta-1 OS=Drosophila melanogaster OX=7227 GN=Gbeta13F PE=1 SV=1	5	2	2	2	37.1	4.76
-3.56267e+18	TRUE	O18640	Guanine nucleotide-binding protein subunit beta-like protein OS=Drosophila melanogaster OX=7227 GN=Rack1 PE=1 SV=2	5	2	2	1	35.6	2.64
4.15274e+18	TRUE	Q9NFZ3	Guanine nucleotide-binding protein subunit gamma-e OS=Drosophila melanogaster OX=7227 GN=Ggamma30A PE=1 SV=1	10	1	1	1	8.4	1.9
-8.01663e+18	TRUE	A0A2R7VSZ0	Guanylate cyclase domain-containing protein OS=Oncopeltus fasciatus OX=7536 GN=OFAS_OFAS000755 PE=3 SV=1	4	1	1	1	54.2	2.77
-2.37122e+18	TRUE	A0A2R7X5H5	Guanylate cyclase domain-containing protein OS=Oncopeltus fasciatus OX=7536 GN=OFAS_OFAS018476 PE=3 SV=1	9	1	1	1	25	4.37
-7.06308e+18	TRUE	A0A2R7WMA7	Guanylate kinase OS=Oncopeltus fasciatus OX=7536 GN=OFAS_OFAS009687 PE=3 SV=1	4	1	1	1	23.4	2.2
5.11665e+18	TRUE	A0A2R7WIZ2	Guanylate kinase-like domain-containing protein OS=Oncopeltus fasciatus OX=7536 GN=OFAS_OFAS011912 PE=4 SV=1	13	2	2	2	27.5	7.74
2.75616e+17	TRUE	A0A2R7X4Y4	Guanylate kinase-like domain-containing protein OS=Oncopeltus fasciatus OX=7536 GN=OFAS_OFAS018167 PE=4 SV=1	14	3	3	3	25.8	7.18
-1.56156e+18	TRUE	A0A2R7VQG8	H(+)-transporting two-sector ATPase OS=Oncopeltus fasciatus OX=7536 GN=OFAS_OFAS000728 PE=3 SV=1	70	34	52	19	68.2	197.13
5.78668e+18	TRUE	A0A2R7W925	HABP4_PAI-RBP1 domain-containing protein OS=Oncopeltus fasciatus OX=7536 GN=OFAS_OFAS007626 PE=4 SV=1	11	4	4	4	47.4	11.44
5.85686e+18	TRUE	A0A2R7X0Y5	hDGE_amylase domain-containing protein (Fragment) OS=Oncopeltus fasciatus OX=7536 GN=OFAS_OFAS015523 PE=4 SV=1	27	4	4	4	27.2	13.88
6.89129e+18	TRUE	P29843	Heat shock 70 kDa protein cognate 1 OS=Drosophila melanogaster OX=7227 GN=Hsc70-1 PE=1 SV=1	12	5	5	3	70.6	20.98
1.35191e+18	TRUE	P11146	Heat shock 70 kDa protein cognate 2 OS=Drosophila melanogaster OX=7227 GN=Hsc70-2 PE=1 SV=2	6	3	3	1	69.7	9.98
7.66833e+17	TRUE	P11147	Heat shock 70 kDa protein cognate 4 OS=Drosophila melanogaster OX=7227 GN=Hsc70-4 PE=1 SV=3	24	12	16	7	71.1	63.85
6.46663e+18	TRUE	P29845	Heat shock 70 kDa protein cognate 5 OS=Drosophila melanogaster OX=7227 GN=Hsc70-5 PE=1 SV=2	4	2	3	2	74	12.21
-3.70102e+18	TRUE	A0A2R7WZB9	Heat shock cognate 70-1 OS=Oncopeltus fasciatus OX=7536 GN=Hsc70-1 PE=3 SV=1	50	26	33	21	71.4	123.23
-5.61698e+18	TRUE	A0A2R7X1H2	Heat shock protein 23 OS=Oncopeltus fasciatus OX=7536 GN=Hsp23 PE=3 SV=1	20	2	2	1	17.4	8.97
3.89328e+18	TRUE	A0A2R7VU87	Heat shock protein 40 OS=Oncopeltus fasciatus OX=7536 GN=Hsp40 PE=4 SV=1	13	3	3	3	37.5	5.28
4.41331e+18	TRUE	A0A2R7WJI6	Heat shock protein 60, mitochondrial OS=Oncopeltus fasciatus OX=7536 GN=hsp60 PE=3 SV=1	6	2	3	1	48.2	10.87
2.67403e+18	TRUE	A0A2R7WE45	Heat shock protein 60, mitochondrial OS=Oncopeltus fasciatus OX=7536 GN=hsp60 PE=3 SV=1	47	20	26	19	60.1	89.8
3.72533e+18	TRUE	O02649	Heat shock protein 60A OS=Drosophila melanogaster OX=7227 GN=Hsp60A PE=1 SV=3	15	7	7	7	60.8	23.42
-3.36095e+18	TRUE	O97125	Heat shock protein 68 OS=Drosophila melanogaster OX=7227 GN=Hsp68 PE=1 SV=1	8	4	5	1	69.7	16.24
5.30017e+18	TRUE	A0A2R7WBX5	Heat shock protein 70 cognate 2 OS=Oncopeltus fasciatus OX=7536 GN=Hsp70-2 PE=3 SV=1	43	9	11	7	33.4	36.59
8.28366e+18	TRUE	A0A2R7WEP2	Heat shock protein 70 cognate 5 OS=Oncopeltus fasciatus OX=7536 GN=Hsp70-5 PE=3 SV=1	32	20	23	20	73.7	77.96
-8.90912e+17	TRUE	A0A2R7WJV8	Heat shock protein 70-4 OS=Oncopeltus fasciatus OX=7536 GN=Hsp70-4 PE=3 SV=1	10	3	3	3	46.4	10.12
-4.46238e+18	TRUE	P02828	Heat shock protein 83 OS=Drosophila melanogaster OX=7227 GN=Hsp83 PE=1 SV=1	6	5	6	1	81.8	20.05
5.28748e+18	TRUE	A0A2R7VW32	Heat shock protein 83 OS=Oncopeltus fasciatus OX=7536 GN=Hsp90 PE=3 SV=1	35	26	35	14	82.6	122.22
2.04021e+18	TRUE	A0A2R7W3A5	Heat shock protein 83 OS=Oncopeltus fasciatus OX=7536 GN=Hsp90-2 PE=3 SV=1	32	22	28	10	82.3	99.98
-8.34375e+18	TRUE	A0A2R7VT79	Heat shock protein 83 OS=Oncopeltus fasciatus OX=7536 GN=OFAS_OFAS002126 PE=3 SV=1	22	14	14	14	107.8	41.02
-1.07338e+18	TRUE	A0A2R7WV02	HECT domain-containing protein OS=Oncopeltus fasciatus OX=7536 GN=OFAS_OFAS015177 PE=4 SV=1	14	2	2	2	17.1	3.33
-5.0378e+18	TRUE	A0A2R7WH66	HECT-type E3 ubiquitin transferase OS=Oncopeltus fasciatus OX=7536 GN=Su(dx) PE=4 SV=1	2	1	1	1	79.3	2.47
-4.63141e+18	TRUE	A0A2R7W296	Helicase ATP-binding domain-containing protein (Fragment) OS=Oncopeltus fasciatus OX=7536 GN=OFAS_OFAS002911 PE=4 SV=1	35	8	8	4	31.7	29.6
-2.74556e+18	TRUE	A0A2R7W5M6	Helicase ATP-binding domain-containing protein OS=Oncopeltus fasciatus OX=7536 GN=OFAS_OFAS006427 PE=4 SV=1	6	2	2	2	47.7	7.1
-9.13384e+18	TRUE	A0A2R7WH32	Helicase C-terminal domain-containing protein OS=Oncopeltus fasciatus OX=7536 GN=OFAS_OFAS007708 PE=4 SV=1	48	3	3	3	10.6	9.97
4.30012e+18	TRUE	A0A2R7W9T9	Heme peroxidase OS=Oncopeltus fasciatus OX=7536 GN=HPX PE=4 SV=1	31	11	12	11	50.3	36.66
7.38137e+18	TRUE	A0A2R7X5Z4	Hemocytin (Fragment) OS=Oncopeltus fasciatus OX=7536 GN=OFAS_OFAS017867 PE=4 SV=1	26	4	4	4	18.9	12.65
-6.13354e+18	TRUE	A0A2R7X603	Hemocytin (Fragment) OS=Oncopeltus fasciatus OX=7536 GN=OFAS_OFAS025275 PE=4 SV=1	22	14	14	14	77.5	35.05
-7.79317e+18	TRUE	A0A2R7X429	Hemocytin (Fragment) OS=Oncopeltus fasciatus OX=7536 GN=OFAS_OFAS027003 PE=3 SV=1	19	32	37	32	260.1	127.51
5.34993e+18	TRUE	A0A2R7WAB6	Hepatocyte growth factor-regulated tyrosine kinase substrate OS=Oncopeltus fasciatus OX=7536 GN=OFAS_OFAS007096 PE=4 SV=1	5	3	3	3	87.7	4.69
3.15309e+18	TRUE	P48809	Heterogeneous nuclear ribonucleoprotein 27C OS=Drosophila melanogaster OX=7227 GN=Hrb27C PE=1 SV=2	4	1	2	1	44.7	9.22
-2.40119e+18	TRUE	A0A2R7VP15	Heterogeneous nuclear ribonucleoprotein 27c OS=Oncopeltus fasciatus OX=7536 GN=OFAS_OFAS027062 PE=4 SV=1	24	5	7	5	43.7	32.66
3.04883e+17	TRUE	P48810	Heterogeneous nuclear ribonucleoprotein 87F OS=Drosophila melanogaster OX=7227 GN=Hrb87F PE=2 SV=2	2	1	2	1	39.5	5.27
-7.33202e+18	TRUE	P07909	Heterogeneous nuclear ribonucleoprotein A1 OS=Drosophila melanogaster OX=7227 GN=Hrb98DE PE=2 SV=1	2	1	2	1	39	5.27
-7.98098e+18	TRUE	A0A2R7VSG3	Heterogeneous nuclear ribonucleoprotein Q/R OS=Oncopeltus fasciatus OX=7536 GN=OFAS_OFAS027078 PE=4 SV=1	18	5	5	5	31	16.43
4.30202e+17	TRUE	A0A2R7WXK8	Hexamerin OS=Oncopeltus fasciatus OX=7536 GN=OFAS_OFAS014551 PE=4 SV=1	3	2	2	2	80.7	2.67
-6.53623e+18	TRUE	A0A2R7WZA6	Hexosyltransferase (Fragment) OS=Oncopeltus fasciatus OX=7536 GN=OFAS_OFAS015665 PE=3 SV=1	5	2	2	2	55.8	6.2
-6.50022e+18	TRUE	A0A2R7WRL6	HGTP_anticodon domain-containing protein OS=Oncopeltus fasciatus OX=7536 GN=OFAS_OFAS012881 PE=4 SV=1	40	4	4	4	17.8	14.59
-2.8443e+18	TRUE	A0A2R7WPP5	Histidine--tRNA ligase OS=Oncopeltus fasciatus OX=7536 GN=OFAS_OFAS012292 PE=4 SV=1	4	1	1	1	34.2	2.9
-5.95624e+18	TRUE	A0A2R7X4A8	Histone 2B,2 OS=Oncopeltus fasciatus OX=7536 GN=H2B,3 PE=3 SV=1	26	3	4	3	13.8	10.77
1.11908e+18	TRUE	A0A2R7VR43	Histone deacetylase 6 (Fragment) OS=Oncopeltus fasciatus OX=7536 GN=OFAS_OFAS000336 PE=4 SV=1	5	3	3	3	116.8	9
6.83075e+18	TRUE	P84051	Histone H2A OS=Drosophila melanogaster OX=7227 GN=His2A PE=1 SV=2	26	2	3	1	13.4	11.22
-1.51941e+18	TRUE	A0A2R7WAH5	Histone H2A OS=Oncopeltus fasciatus OX=7536 GN=H2A,1 PE=3 SV=1	26	2	3	1	13.3	11.22
6.86613e+18	TRUE	A0A2R7VZC3	Histone H2A OS=Oncopeltus fasciatus OX=7536 GN=H2AV,2 PE=3 SV=1	15	2	3	1	13.4	7.96
-8.52575e+18	TRUE	P08985	Histone H2A,v OS=Drosophila melanogaster OX=7227 GN=His2Av PE=1 SV=2	13	2	3	1	15	7.96
-4.74422e+18	TRUE	P02283	Histone H2B OS=Drosophila melanogaster OX=7227 GN=His2B PE=1 SV=2	33	5	6	5	13.7	16.78
-4.69127e+18	TRUE	A0A2R7W8A9	Histone H2B OS=Oncopeltus fasciatus OX=7536 GN=H2B,1 PE=3 SV=1	33	5	6	5	13.7	16.78
4.76144e+18	TRUE	P02299	Histone H3 OS=Drosophila melanogaster OX=7227 GN=His3 PE=1 SV=4	17	3	4	3	15.4	8.59
-6.00154e+17	TRUE	A0A2R7WMX1	Histone H3 OS=Oncopeltus fasciatus OX=7536 GN=H3,3 PE=3 SV=1	16	3	4	3	16.6	8.59
-8.28393e+18	TRUE	A0A2R7WPB3	Histone H3,2 OS=Oncopeltus fasciatus OX=7536 GN=H3,2 PE=3 SV=1	18	3	4	3	15	8.59
-8.59734e+18	TRUE	C0HL66	Histone H3,3A OS=Drosophila melanogaster OX=7227 GN=His3,3A PE=1 SV=1	17	3	4	3	15.3	8.59
-6.27749e+18	TRUE	A0A2R7W889	Histone H4 (Fragment) OS=Oncopeltus fasciatus OX=7536 GN=H4,1 PE=3 SV=1	38	4	5	4	7.2	18.96
7.81585e+18	TRUE	P84040	Histone H4 OS=Drosophila melanogaster OX=7227 GN=His4 PE=1 SV=2	52	7	9	7	11.4	32.23
4.81026e+18	TRUE	A0A2R7W3V6	HIT domain-containing protein OS=Oncopeltus fasciatus OX=7536 GN=OFAS_OFAS006021 PE=4 SV=1	35	5	6	5	18.4	14.82
1.65841e+18	TRUE	A0A2R7W0X8	HMG box domain-containing protein OS=Oncopeltus fasciatus OX=7536 GN=OFAS_OFAS003129 PE=4 SV=1	4	1	1	1	41.9	2.06
3.87783e+18	TRUE	A0A2R7WCB7	Holocytochrome c-type synthase OS=Oncopeltus fasciatus OX=7536 GN=OFAS_OFAS006870 PE=3 SV=1	28	3	3	3	15.9	10.64
6.55903e+18	TRUE	A0A2R7X4W6	hSac2 domain-containing protein (Fragment) OS=Oncopeltus fasciatus OX=7536 GN=OFAS_OFAS018492 PE=4 SV=1	17	2	2	2	15.5	5.32
-6.74013e+17	TRUE	A0A2R7WAD4	Hydant_A_N domain-containing protein (Fragment) OS=Oncopeltus fasciatus OX=7536 GN=OFAS_OFAS007095 PE=4 SV=1	3	1	1	1	23.2	1.88
-4.7323e+18	TRUE	A0A2R7WE54	Hydantoinase_A domain-containing protein (Fragment) OS=Oncopeltus fasciatus OX=7536 GN=OFAS_OFAS007094 PE=4 SV=1	7	2	2	2	45.8	6.79
-5.86584e+18	TRUE	A0A2R7W3X4	I/LWEQ domain-containing protein (Fragment) OS=Oncopeltus fasciatus OX=7536 GN=OFAS_OFAS003908 PE=4 SV=1	9	12	12	12	209.4	42.66
7.25425e+18	TRUE	A0A2R7W6B5	I/LWEQ domain-containing protein OS=Oncopeltus fasciatus OX=7536 GN=OFAS_OFAS004127 PE=4 SV=1	5	1	1	1	53.3	3.28
-3.81263e+18	TRUE	A0A2R7WPD1	I/LWEQ domain-containing protein OS=Oncopeltus fasciatus OX=7536 GN=OFAS_OFAS010268 PE=4 SV=1	2	1	1	1	55.8	2.13
8.10816e+18	TRUE	A0A2R7WN00	IBB domain-containing protein OS=Oncopeltus fasciatus OX=7536 GN=OFAS_OFAS012582 PE=4 SV=1	5	1	2	1	37.2	5.71
3.55865e+18	TRUE	A0A2R7WS65	IF rod domain-containing protein (Fragment) OS=Oncopeltus fasciatus OX=7536 GN=OFAS_OFAS013286 PE=3 SV=1	51	24	31	24	47.2	103.37
8.43294e+17	TRUE	A0A2R7VTU5	IGF-II mRNA-binding protein isoform A OS=Oncopeltus fasciatus OX=7536 GN=OFAS_OFAS002691 PE=3 SV=1	24	10	12	10	55.5	38.66
5.2666e+17	TRUE	A0A2R7VUS6	IGF-II mRNA-binding protein isoform B OS=Oncopeltus fasciatus OX=7536 GN=OFAS_OFAS002691 PE=4 SV=1	27	10	12	10	49.6	38.66
7.47621e+18	TRUE	A0A2R7VU76	IGF-II mRNA-binding protein isoform C OS=Oncopeltus fasciatus OX=7536 GN=OFAS_OFAS002691 PE=3 SV=1	24	10	12	10	55.8	38.66
8.7232e+17	TRUE	A0A2R7VTW2	IGF-II mRNA-binding protein isoform D OS=Oncopeltus fasciatus OX=7536 GN=OFAS_OFAS002691 PE=4 SV=1	27	10	12	10	49.3	38.66
-3.96579e+18	TRUE	A0A2R7VUA3	Ig-like domain-containing protein (Fragment) OS=Oncopeltus fasciatus OX=7536 GN=OFAS_OFAS001868 PE=4 SV=1	5	1	1	1	20.8	1.81
5.0367e+18	TRUE	A0A2R7X5H9	Ig-like domain-containing protein (Fragment) OS=Oncopeltus fasciatus OX=7536 GN=OFAS_OFAS017837 PE=4 SV=1	44	5	6	5	19.6	24.53
1.96812e+18	TRUE	A0A2R7X977	Ig-like domain-containing protein (Fragment) OS=Oncopeltus fasciatus OX=7536 GN=OFAS_OFAS019327 PE=4 SV=1	9	2	2	1	23.7	3.9
1.98098e+18	TRUE	A0A2R7X9N7	Ig-like domain-containing protein (Fragment) OS=Oncopeltus fasciatus OX=7536 GN=OFAS_OFAS019605 PE=4 SV=1	12	1	1	1	11.6	3.32
-1.15554e+18	TRUE	A0A2R7VPB6	Ig-like domain-containing protein OS=Oncopeltus fasciatus OX=7536 GN=OFAS_OFAS000778 PE=4 SV=1	2	1	1	1	47.4	2.21
8.61754e+18	TRUE	A0A2R7WR83	Ig-like domain-containing protein OS=Oncopeltus fasciatus OX=7536 GN=OFAS_OFAS012128 PE=4 SV=1	5	6	6	6	180.7	20
8.04799e+18	TRUE	A0A2R7WY76	Ig-like domain-containing protein OS=Oncopeltus fasciatus OX=7536 GN=OFAS_OFAS015212 PE=4 SV=1	14	3	4	3	32	14.13
-7.42468e+18	TRUE	A0A2R7X4T9	Ig-like domain-containing protein OS=Oncopeltus fasciatus OX=7536 GN=OFAS_OFAS017838 PE=4 SV=1	39	4	4	4	14.7	17.92
7.96208e+17	TRUE	A0A2R7WNI4	Importin N-terminal domain-containing protein OS=Oncopeltus fasciatus OX=7536 GN=OFAS_OFAS012261 PE=4 SV=1	4	1	1	1	36	3.15
-1.16579e+18	TRUE	A0A2R7X7J6	Innexin (Fragment) OS=Oncopeltus fasciatus OX=7536 GN=inx PE=3 SV=1	19	5	5	5	30.4	10.86
-5.28169e+18	TRUE	P27716	Innexin inx1 OS=Drosophila melanogaster OX=7227 GN=ogre PE=1 SV=1	3	1	1	1	42.6	2.58
6.70604e+18	TRUE	A0A2R7X112	Innexin OS=Oncopeltus fasciatus OX=7536 GN=inx PE=3 SV=1	4	2	2	2	61.9	4.83
-4.52704e+18	TRUE	A0A2R7W9J7	Innexin OS=Oncopeltus fasciatus OX=7536 GN=inx PE=3 SV=1	12	4	5	4	47.1	14.77
-1.28038e+18	TRUE	A0A2R7WYH0	Innexin OS=Oncopeltus fasciatus OX=7536 GN=inx PE=3 SV=1	22	9	11	9	47.3	30.17
4.06037e+18	TRUE	Q07152	Inosine-5'-monophosphate dehydrogenase OS=Drosophila melanogaster OX=7227 GN=ras PE=1 SV=1	2	1	1	1	57.8	2.5
5.42726e+18	TRUE	A0A2R7W2W8	Inosine-5'-monophosphate dehydrogenase OS=Oncopeltus fasciatus OX=7536 GN=OFAS_OFAS003671 PE=3 SV=1	16	6	6	6	55.6	19.68
-2.81377e+18	TRUE	A0A2R7WN06	Integral membrane protein 2 (Fragment) OS=Oncopeltus fasciatus OX=7536 GN=OFAS_OFAS012587 PE=3 SV=1	14	1	1	1	15.6	2.17
-1.54129e+18	TRUE	Q9VAH9	Integrator complex subunit 11 OS=Drosophila melanogaster OX=7227 GN=IntS11 PE=1 SV=1	2	1	1	1	67.5	1.69
6.85777e+18	TRUE	A0A2R7WHK4	Integrator complex subunit 11 OS=Oncopeltus fasciatus OX=7536 GN=OFAS_OFAS010672 PE=3 SV=1	2	1	1	1	67	1.69
-8.15313e+17	TRUE	A0A2R7WCV0	Integrin beta (Fragment) OS=Oncopeltus fasciatus OX=7536 GN=OFAS_OFAS008371 PE=3 SV=1	11	3	3	3	34.8	8.23
6.50365e+18	TRUE	A0A2R7WXW1	Integrin beta OS=Oncopeltus fasciatus OX=7536 GN=OFAS_OFAS014732 PE=3 SV=1	6	2	2	2	53.4	5.02
7.46637e+18	TRUE	A0A2R7WK57	Integrin_alpha2 domain-containing protein OS=Oncopeltus fasciatus OX=7536 GN=OFAS_OFAS010194 PE=3 SV=1	1	1	1	1	193.1	4.08
-5.14799e+18	TRUE	A0A2R7WSR0	Integrin_alpha2 domain-containing protein OS=Oncopeltus fasciatus OX=7536 GN=OFAS_OFAS013509 PE=3 SV=1	9	3	3	3	73.3	8.82
3.35894e+18	TRUE	A0A2R7VS06	INTEIN_C_TER domain-containing protein OS=Oncopeltus fasciatus OX=7536 GN=OFAS_OFAS001427 PE=4 SV=1	9	4	4	4	100.7	11.77
-7.82978e+18	TRUE	A0A2R7VR15	Intersectin-1 OS=Oncopeltus fasciatus OX=7536 GN=OFAS_OFAS027061 PE=4 SV=1	16	22	28	22	193	87.05
4.05971e+18	TRUE	A0A2R7VXW7	I-set domain-containing protein OS=Oncopeltus fasciatus OX=7536 GN=OFAS_OFAS005443 PE=4 SV=1	27	3	3	3	20.5	9.66
-2.93215e+18	TRUE	A0A2R7WKF2	Iso_dh domain-containing protein OS=Oncopeltus fasciatus OX=7536 GN=OFAS_OFAS012055 PE=3 SV=1	41	13	14	13	40	48.32
2.47013e+18	TRUE	A0A2R7X524	Iso_dh domain-containing protein OS=Oncopeltus fasciatus OX=7536 GN=OFAS_OFAS018035 PE=3 SV=1	26	5	6	5	23.7	21.82
-8.71481e+18	TRUE	A0A2R7W1F3	Isochorismatase domain-containing protein OS=Oncopeltus fasciatus OX=7536 GN=OFAS_OFAS003560 PE=3 SV=1	29	4	5	4	20.2	17.15
-7.79818e+18	TRUE	A0A2R7WWR4	Isocitrate dehydrogenase [NAD] subunit, mitochondrial OS=Oncopeltus fasciatus OX=7536 GN=OFAS_OFAS012035 PE=3 SV=1	41	13	20	13	41.1	65.77
3.50978e+18	TRUE	A0A2R7WYM0	Isocitrate dehydrogenase [NADP] OS=Oncopeltus fasciatus OX=7536 GN=OFAS_OFAS015643 PE=3 SV=1	3	1	1	1	46.2	2.42
7.90287e+18	TRUE	A0A2R7WPD0	Isoleucyl-tRNA synthetase OS=Oncopeltus fasciatus OX=7536 GN=OFAS_OFAS012925 PE=3 SV=1	1	1	1	1	142.6	2.7
-2.46957e+18	TRUE	A0A2R7WFR3	ITG-like isoform A OS=Oncopeltus fasciatus OX=7536 GN=OFAS_OFAS025288 PE=4 SV=1	59	9	20	9	22.9	80.37
-1.73426e+18	TRUE	A0A2R7WNH4	J domain-containing protein (Fragment) OS=Oncopeltus fasciatus OX=7536 GN=OFAS_OFAS012251 PE=4 SV=1	14	4	4	4	39.9	7.28
-7.84665e+18	TRUE	A0A2R7W5N6	J domain-containing protein OS=Oncopeltus fasciatus OX=7536 GN=OFAS_OFAS005512 PE=4 SV=1	2	1	1	1	63.1	3
-5.85376e+18	TRUE	A0A2R7WZT0	J domain-containing protein OS=Oncopeltus fasciatus OX=7536 GN=OFAS_OFAS014252 PE=4 SV=1	6	2	2	2	28.4	4.07
1.6891e+18	TRUE	A0A2R7X0U7	J domain-containing protein OS=Oncopeltus fasciatus OX=7536 GN=OFAS_OFAS015961 PE=4 SV=1	4	1	1	1	26.2	3.5
6.34936e+18	TRUE	A0A2R7X7E0	J domain-containing protein OS=Oncopeltus fasciatus OX=7536 GN=OFAS_OFAS018336 PE=4 SV=1	21	5	6	5	36.5	21.32
5.68447e+18	TRUE	A0A2R7WIF3	Juvenile hormone epoxide hydrolase 1b OS=Oncopeltus fasciatus OX=7536 GN=OFAS_OFAS010297 PE=3 SV=1	27	10	13	3	50	43.63
-8.03115e+18	TRUE	A0A2R7WP37	KH domain-containing protein OS=Oncopeltus fasciatus OX=7536 GN=OFAS_OFAS010813 PE=4 SV=1	22	9	12	9	37	25.27
8.43424e+18	TRUE	A0A2R7WLZ2	KH type-2 domain-containing protein (Fragment) OS=Oncopeltus fasciatus OX=7536 GN=OFAS_OFAS011756 PE=4 SV=1	7	1	1	1	13.4	2.32
4.36756e+17	TRUE	A0A2R7WLY5	KH type-2 domain-containing protein OS=Oncopeltus fasciatus OX=7536 GN=OFAS_OFAS011755 PE=3 SV=1	4	1	1	1	21.1	2.32
-7.07556e+18	TRUE	A0A2R7WVF9	KHA domain-containing protein OS=Oncopeltus fasciatus OX=7536 GN=OFAS_OFAS014139 PE=4 SV=1	4	1	1	1	43.3	3.78
1.88257e+18	TRUE	A0A2R7WDK3	KIF-binding protein OS=Oncopeltus fasciatus OX=7536 GN=OFAS_OFAS007987 PE=3 SV=1	4	2	2	2	65.2	2.35
7.79004e+18	TRUE	P17210	Kinesin heavy chain OS=Drosophila melanogaster OX=7227 GN=Khc PE=1 SV=2	5	4	4	4	110.3	13
7.79988e+18	TRUE	P46824	Kinesin light chain OS=Drosophila melanogaster OX=7227 GN=Klc PE=1 SV=1	6	2	2	2	58	8.74
-2.7986e+18	TRUE	A0A2R7WLG0	Kinesin light chain OS=Oncopeltus fasciatus OX=7536 GN=OFAS_OFAS010686 PE=3 SV=1	8	2	2	2	21.6	4.56
-2.37546e+18	TRUE	A0A2R7WB55	Kinesin-like protein (Fragment) OS=Oncopeltus fasciatus OX=7536 GN=OFAS_OFAS008587 PE=3 SV=1	3	1	1	1	35.5	2.14
2.52465e+18	TRUE	A0A2R7VQR3	Kinesin-like protein OS=Oncopeltus fasciatus OX=7536 GN=OFAS_OFAS000557 PE=3 SV=1	14	10	10	10	93	31.69
-3.07203e+18	TRUE	A0A2R7WD13	Kinesin-like protein OS=Oncopeltus fasciatus OX=7536 GN=OFAS_OFAS008484 PE=3 SV=1	3	1	1	1	39	2.2
5.24129e+18	TRUE	A0A2R7X7W8	Kinin OS=Oncopeltus fasciatus OX=7536 GN=Kinin PE=4 SV=1	3	1	1	1	48.6	2.57
-9.13079e+18	TRUE	A0A2R7X254	Knickkopf 2 OS=Oncopeltus fasciatus OX=7536 GN=OFAS_OFAS025073 PE=4 SV=1	5	1	1	1	43.1	2.98
-5.80478e+18	TRUE	A0A2R7VZ71	Kurtz OS=Oncopeltus fasciatus OX=7536 GN=OFAS_OFAS003290 PE=3 SV=1	9	2	2	2	17.5	3.48
1.5014e+18	TRUE	A0A2R7W1M6	L27 domain-containing protein OS=Oncopeltus fasciatus OX=7536 GN=OFAS_OFAS005706 PE=4 SV=1	6	1	1	1	31	2.63
-4.07561e+18	TRUE	A0A2R7X1L5	L27 domain-containing protein OS=Oncopeltus fasciatus OX=7536 GN=OFAS_OFAS017239 PE=4 SV=1	12	1	1	1	11.2	2.8
2.80688e+18	TRUE	A0A2R7VRY8	LAM_G_DOMAIN domain-containing protein OS=Oncopeltus fasciatus OX=7536 GN=OFAS_OFAS001217 PE=4 SV=1	11	1	1	1	22	4.28
-8.8046e+17	TRUE	Q03427	Lamin-C OS=Drosophila melanogaster OX=7227 GN=LamC PE=1 SV=2	1	1	1	1	69.8	2.17
8.29626e+18	TRUE	A0A2R7W4B3	Laminin A OS=Oncopeltus fasciatus OX=7536 GN=OFAS_OFAS025266 PE=4 SV=1	19	27	30	27	211.1	94.41
3.21705e+18	TRUE	A0A2R7WQ20	Laminin N-terminal domain-containing protein OS=Oncopeltus fasciatus OX=7536 GN=OFAS_OFAS012004 PE=4 SV=1	33	5	5	5	27.2	17.85
-3.90208e+18	TRUE	A0A2R7X8Q6	Laminin N-terminal domain-containing protein OS=Oncopeltus fasciatus OX=7536 GN=OFAS_OFAS018812 PE=4 SV=1	6	1	1	1	14	2.12
9.07428e+18	TRUE	A0A2R7VTS3	Lasp (Fragment) OS=Oncopeltus fasciatus OX=7536 GN=OFAS_OFAS003179 PE=4 SV=1	24	5	5	5	27.7	12.08
7.38716e+17	TRUE	A0A2R7X8R9	Lasp (Fragment) OS=Oncopeltus fasciatus OX=7536 GN=OFAS_OFAS019563 PE=4 SV=1	16	1	1	1	6.6	1.99
-2.84957e+17	TRUE	A0A2R7WZ06	Late endosomal/lysosomal adaptor and MAPK and MTOR activator 1 OS=Oncopeltus fasciatus OX=7536 GN=OFAS_OFAS015432 PE=3 SV=1	32	3	3	3	19.4	9.21
4.74478e+18	TRUE	A0A2R7WUJ9	Lethal 2 essential for life OS=Oncopeltus fasciatus OX=7536 GN=l(2)efl PE=3 SV=1	24	3	3	2	20.5	11.2
7.60233e+18	TRUE	A0A2R7W8R2	Licorne OS=Oncopeltus fasciatus OX=7536 GN=lic PE=3 SV=1	5	1	1	1	37.2	3.29
4.7392e+18	TRUE	A0A2R7X120	Ligase_CoA domain-containing protein OS=Oncopeltus fasciatus OX=7536 GN=OFAS_OFAS015279 PE=4 SV=1	54	9	10	9	21.7	29.66
-6.62616e+18	TRUE	A0A2R7WDQ5	LIM zinc-binding domain-containing protein OS=Oncopeltus fasciatus OX=7536 GN=OFAS_OFAS009420 PE=4 SV=1	17	3	3	3	20.5	9.25
-1.12865e+18	TRUE	A0A2R7WA51	Lipase maturation factor OS=Oncopeltus fasciatus OX=7536 GN=OFAS_OFAS006359 PE=3 SV=1	16	10	14	10	76	42.24
-6.96416e+18	TRUE	A0A2R7Y0C6	Lipocln_cytosolic_FA-bd_dom domain-containing protein OS=Oncopeltus fasciatus OX=7536 GN=OFAS_OFAS001562 PE=3 SV=1	5	1	1	1	16.4	1.76
2.42578e+18	TRUE	A0A2R7WM91	Lipocln_cytosolic_FA-bd_dom domain-containing protein OS=Oncopeltus fasciatus OX=7536 GN=OFAS_OFAS011956 PE=4 SV=1	21	3	5	3	25.1	23.7
-5.6052e+18	TRUE	A0A2R7WLX0	Liquid facets protein OS=Oncopeltus fasciatus OX=7536 GN=OFAS_OFAS010708 PE=4 SV=1	3	1	1	1	23	2.11
3.00374e+18	TRUE	A0A2R7W5J1	LNS2 domain-containing protein OS=Oncopeltus fasciatus OX=7536 GN=OFAS_OFAS005949 PE=4 SV=1	6	1	1	1	24	4.09
6.27704e+18	TRUE	Q7KUT2	Lon protease homolog, mitochondrial OS=Drosophila melanogaster OX=7227 GN=Lon PE=1 SV=1	1	1	1	1	115	2.42
5.73867e+17	TRUE	A0A2R7W1H9	Lon proteolytic domain-containing protein OS=Oncopeltus fasciatus OX=7536 GN=OFAS_OFAS002217 PE=3 SV=1	4	1	1	1	39.5	3.27
-1.52584e+18	TRUE	A0A2R7X3Z0	Lon proteolytic domain-containing protein OS=Oncopeltus fasciatus OX=7536 GN=OFAS_OFAS016969 PE=3 SV=1	1	1	1	1	70.5	1.84
4.51254e+18	TRUE	A0A2R7WYT8	LRRCT domain-containing protein OS=Oncopeltus fasciatus OX=7536 GN=OFAS_OFAS014224 PE=4 SV=1	42	7	10	7	26.7	33.71
-1.9058e+18	TRUE	A0A2R7W032	L-type lectin OS=Oncopeltus fasciatus OX=7536 GN=OFAS_OFAS001552 PE=4 SV=1	22	9	12	9	55.8	38.11
-1.13659e+18	TRUE	A0A2R7VRY5	L-type lectin OS=Oncopeltus fasciatus OX=7536 GN=OFAS_OFAS001654 PE=4 SV=1	12	2	2	2	21.5	6.6
6.0631e+18	TRUE	A0A2R7WLU6	Lysozyme (Fragment) OS=Oncopeltus fasciatus OX=7536 GN=OFAS_OFAS013276 PE=4 SV=1	16	2	3	2	29	10.81
-3.72209e+18	TRUE	A0A2R7WWT6	Lysozyme OS=Oncopeltus fasciatus OX=7536 GN=OFAS_OFAS015457 PE=4 SV=1	7	1	1	1	17	3.76
-8.13024e+18	TRUE	A0A2R7WJ29	Malate dehydrogenase OS=Oncopeltus fasciatus OX=7536 GN=OFAS_OFAS011379 PE=3 SV=1	4	1	1	1	31.8	3.2
-5.93117e+18	TRUE	A0A2R7X5N5	Malectin domain-containing protein OS=Oncopeltus fasciatus OX=7536 GN=OFAS_OFAS018149 PE=3 SV=1	12	2	2	2	30.3	4.99
1.39956e+18	TRUE	A0A2R7W5M7	Male-lethal OS=Oncopeltus fasciatus OX=7536 GN=OFAS_OFAS006428 PE=4 SV=1	17	6	6	6	58.9	19.44
2.54084e+18	TRUE	A0A2R7X7M4	malic domain-containing protein OS=Oncopeltus fasciatus OX=7536 GN=OFAS_OFAS018889 PE=3 SV=1	45	13	17	13	40	59.77
-1.75128e+18	TRUE	A0A2R7W5B3	Malic enzyme OS=Oncopeltus fasciatus OX=7536 GN=OFAS_OFAS005372 PE=3 SV=1	9	3	3	3	62.9	9.08
2.84784e+18	TRUE	A0A2R7X888	MaoC-like domain-containing protein OS=Oncopeltus fasciatus OX=7536 GN=OFAS_OFAS019269 PE=4 SV=1	8	1	1	1	13	2.5
-8.04026e+18	TRUE	A0A2R7VWI3	MAP kinase-activating death domain protein (Fragment) OS=Oncopeltus fasciatus OX=7536 GN=OFAS_OFAS002585 PE=3 SV=1	2	1	1	1	76.5	4.28
7.28293e+18	TRUE	A0A2R7VVG6	MARVEL domain-containing protein OS=Oncopeltus fasciatus OX=7536 GN=OFAS_OFAS003406 PE=3 SV=1	16	2	2	2	12.6	4.43
7.67867e+18	TRUE	A0A2R7X0A8	MARVEL domain-containing protein OS=Oncopeltus fasciatus OX=7536 GN=OFAS_OFAS016956 PE=4 SV=1	15	2	3	2	20.4	9.49
3.77679e+18	TRUE	A0A2R7VZW1	Methenyltetrahydrofolate cyclohydrolase (Fragment) OS=Oncopeltus fasciatus OX=7536 GN=OFAS_OFAS003229 PE=3 SV=1	5	1	1	1	38.7	3.81
-7.33023e+17	TRUE	A0A2R7WLE7	Methyltransf_21 domain-containing protein OS=Oncopeltus fasciatus OX=7536 GN=OFAS_OFAS012424 PE=4 SV=1	4	1	1	1	29.2	1.64
-7.91995e+17	TRUE	A0A2R7WL45	MFS domain-containing protein (Fragment) OS=Oncopeltus fasciatus OX=7536 GN=OFAS_OFAS008923 PE=4 SV=1	4	1	1	1	50.6	2.87
8.72063e+18	TRUE	A0A2R7WQ25	MFS domain-containing protein (Fragment) OS=Oncopeltus fasciatus OX=7536 GN=OFAS_OFAS012263 PE=4 SV=1	14	1	1	1	11	2.37
-6.7918e+18	TRUE	A0A2R7VVZ5	MFS domain-containing protein OS=Oncopeltus fasciatus OX=7536 GN=OFAS_OFAS002681 PE=4 SV=1	2	1	1	1	35.2	2.15
8.98393e+18	TRUE	A0A2R7W9K2	MFS domain-containing protein OS=Oncopeltus fasciatus OX=7536 GN=OFAS_OFAS006210 PE=4 SV=1	2	1	1	1	69.4	3.16
-2.95074e+18	TRUE	A0A2R7WFI5	MFS domain-containing protein OS=Oncopeltus fasciatus OX=7536 GN=OFAS_OFAS007298 PE=3 SV=1	6	2	2	2	44.4	7.21
6.63471e+18	TRUE	A0A2R7WAQ4	MFS domain-containing protein OS=Oncopeltus fasciatus OX=7536 GN=OFAS_OFAS010233 PE=4 SV=1	2	1	2	1	46.1	2.09
-8.57096e+18	TRUE	A0A2R7WMW1	MFS domain-containing protein OS=Oncopeltus fasciatus OX=7536 GN=OFAS_OFAS012738 PE=4 SV=1	5	2	2	2	54.9	6.16
3.72709e+17	TRUE	A0A2R7WRG2	MFS domain-containing protein OS=Oncopeltus fasciatus OX=7536 GN=OFAS_OFAS014995 PE=3 SV=1	11	5	6	5	70.3	19.26
4.82591e+18	TRUE	A0A2R7X7G8	MFS domain-containing protein OS=Oncopeltus fasciatus OX=7536 GN=OFAS_OFAS018493 PE=4 SV=1	1	1	1	1	60.8	2.11
2.19563e+18	TRUE	A0A2R7WJ51	MFS_1_like domain-containing protein OS=Oncopeltus fasciatus OX=7536 GN=OFAS_OFAS010674 PE=3 SV=1	8	1	1	1	13.7	2.34
-6.96915e+18	TRUE	A0A2R7WFT2	MFS_1_like domain-containing protein OS=Oncopeltus fasciatus OX=7536 GN=OFAS_OFAS011130 PE=3 SV=1	8	1	2	1	21.2	10.17
7.73364e+18	TRUE	A0A2R7VSX3	MG3 domain-containing protein OS=Oncopeltus fasciatus OX=7536 GN=OFAS_OFAS002110 PE=4 SV=1	12	2	2	2	18.7	2.42
-4.62489e+18	TRUE	A0A2R7VRH6	MH2 domain-containing protein OS=Oncopeltus fasciatus OX=7536 GN=OFAS_OFAS000397 PE=4 SV=1	4	1	1	1	24.8	1.92
2.68658e+18	TRUE	A0A2R7WHJ2	MHD domain-containing protein OS=Oncopeltus fasciatus OX=7536 GN=OFAS_OFAS010341 PE=3 SV=1	22	9	10	9	58.8	33.91
-2.73534e+18	TRUE	A0A2R7X799	MHD domain-containing protein OS=Oncopeltus fasciatus OX=7536 GN=OFAS_OFAS018307 PE=3 SV=1	2	1	1	1	48.4	2.05
-2.69281e+18	TRUE	A0A2R7W079	MI domain-containing protein OS=Oncopeltus fasciatus OX=7536 GN=OFAS_OFAS002803 PE=4 SV=1	5	7	7	7	177.4	17.57
7.96044e+18	TRUE	A0A2R7WEV1	MICOS complex subunit MIC10 OS=Oncopeltus fasciatus OX=7536 GN=OFAS_OFAS007023 PE=3 SV=1	40	4	5	4	7.7	20.97
-2.92783e+18	TRUE	A0A2R7W6X5	MICOS complex subunit MIC13 OS=Oncopeltus fasciatus OX=7536 GN=OFAS_OFAS004395 PE=3 SV=1	11	1	1	1	13.2	2.09
-7.64712e+18	TRUE	A0A2R7WSG5	MICOS complex subunit MIC60 OS=Oncopeltus fasciatus OX=7536 GN=OFAS_OFAS011887 PE=3 SV=1	27	12	14	12	61.4	43.94
1.23196e+18	TRUE	A0A2R7VUH8	MICOS complex subunit OS=Oncopeltus fasciatus OX=7536 GN=OFAS_OFAS001820 PE=3 SV=1	18	3	3	3	29.4	11.18
-8.27905e+18	TRUE	A0A2R7WGZ9	Microsomal epoxide hydrolase (Fragment) OS=Oncopeltus fasciatus OX=7536 GN=OFAS_OFAS010296 PE=3 SV=1	19	5	6	1	41	21.98
-1.99293e+18	TRUE	Q9W596	Microtubule-associated protein futsch OS=Drosophila melanogaster OX=7227 GN=futsch PE=1 SV=4	0	1	1	1	591.7	2.88
8.76182e+18	TRUE	A0A2R7X0A4	Microtubule-associated protein OS=Oncopeltus fasciatus OX=7536 GN=OFAS_OFAS016239 PE=4 SV=1	2	1	1	1	84.7	2.57
-1.00508e+18	TRUE	A0A2R7VRI9	MIF4G domain-containing protein OS=Oncopeltus fasciatus OX=7536 GN=OFAS_OFAS001142 PE=4 SV=1	3	1	1	1	31.1	1.64
-5.33673e+18	TRUE	A0A2R7X4J4	MitMem_reg domain-containing protein OS=Oncopeltus fasciatus OX=7536 GN=OFAS_OFAS017744 PE=4 SV=1	15	2	2	2	19.7	5.68
9.75209e+17	TRUE	A0A2R7VWQ7	Mitochondrial fission 1 protein OS=Oncopeltus fasciatus OX=7536 GN=OFAS_OFAS001334 PE=3 SV=1	43	6	8	6	17.5	32.63
2.53317e+18	TRUE	A0A2R7VX32	Mitochondrial import inner membrane translocase subunit TIM44 OS=Oncopeltus fasciatus OX=7536 GN=OFAS_OFAS003405 PE=3 SV=1	7	2	2	2	49.1	4.68
-8.98982e+18	TRUE	A0A2R7X784	Mitochondrial import receptor subunit TOM22 homolog OS=Oncopeltus fasciatus OX=7536 GN=OFAS_OFAS018950 PE=3 SV=1	12	1	1	1	11.1	3.76
-2.49425e+18	TRUE	Q9U4L6	Mitochondrial import receptor subunit TOM40 homolog 1 OS=Drosophila melanogaster OX=7227 GN=Tom40 PE=2 SV=2	3	1	1	1	36.3	2.53
-1.76903e+18	TRUE	A1Z6L1	Mitochondrial import receptor subunit TOM40 homolog 2 OS=Drosophila melanogaster OX=7227 GN=tomboy40 PE=2 SV=1	3	1	1	1	37	2.53
-5.18752e+18	TRUE	A0A2R7WZA5	Mitochondrial import receptor subunit TOM7 homolog OS=Oncopeltus fasciatus OX=7536 GN=OFAS_OFAS015591 PE=3 SV=1	11	1	1	1	9.7	2.86
2.66331e+18	TRUE	A0A2R7WT30	Mitochondrial inner membrane protease ATP23 OS=Oncopeltus fasciatus OX=7536 GN=OFAS_OFAS011583 PE=3 SV=1	7	2	2	2	27.4	3.97
-6.57077e+17	TRUE	A0A2R7WBK8	Mitochondrial pyruvate carrier OS=Oncopeltus fasciatus OX=7536 GN=OFAS_OFAS005700 PE=3 SV=1	20	2	2	2	10.7	5.21
7.32584e+18	TRUE	A0A2R7W519	Mitogen-activated protein kinase (Fragment) OS=Oncopeltus fasciatus OX=7536 GN=OFAS_OFAS004957 PE=4 SV=1	38	5	5	5	21	20.06
-8.97792e+18	TRUE	P40417	Mitogen-activated protein kinase ERK-A OS=Drosophila melanogaster OX=7227 GN=rl PE=1 SV=3	9	3	3	3	43.1	9.91
-5.77419e+18	TRUE	A0A2R7VY40	MMS1_N domain-containing protein OS=Oncopeltus fasciatus OX=7536 GN=OFAS_OFAS003931 PE=4 SV=1	21	4	4	4	25.1	9.2
3.49576e+18	TRUE	Q8IQG1	MOB kinase activator-like 2 OS=Drosophila melanogaster OX=7227 GN=Mob2 PE=1 SV=3	3	1	1	1	58.9	3.25
-3.17663e+18	TRUE	Q7K0E3	MOB kinase activator-like 4 OS=Drosophila melanogaster OX=7227 GN=Mob4 PE=2 SV=1	4	1	1	1	25.7	1.98
-1.42507e+18	TRUE	A0A2R7W0L5	Molybdopterin molybdenumtransferase OS=Oncopeltus fasciatus OX=7536 GN=OFAS_OFAS003797 PE=3 SV=1	2	1	1	1	65.8	1.64
1.6504e+18	TRUE	A0A2R7W0C8	MPN domain-containing protein OS=Oncopeltus fasciatus OX=7536 GN=OFAS_OFAS003497 PE=3 SV=1	4	2	2	2	37.5	1.96
1.14726e+18	TRUE	A0A2R7WAX2	MPN domain-containing protein OS=Oncopeltus fasciatus OX=7536 GN=OFAS_OFAS009125 PE=3 SV=1	11	3	3	3	38.5	9.42
-7.77135e+17	TRUE	A0A2R7WXD7	MPN domain-containing protein OS=Oncopeltus fasciatus OX=7536 GN=OFAS_OFAS014817 PE=4 SV=1	20	4	4	4	28.3	12.03
-6.94637e+18	TRUE	A0A2R7W815	MRH domain-containing protein OS=Oncopeltus fasciatus OX=7536 GN=OFAS_OFAS007682 PE=4 SV=1	6	2	2	2	29.4	3.95
-8.28456e+18	TRUE	A0A2R7W5Q1	MRP-S28 domain-containing protein OS=Oncopeltus fasciatus OX=7536 GN=OFAS_OFAS006475 PE=4 SV=1	7	2	2	2	37.9	4.72
-6.54337e+18	TRUE	A0A2R7WA80	MSP domain-containing protein OS=Oncopeltus fasciatus OX=7536 GN=OFAS_OFAS006397 PE=4 SV=1	45	9	12	9	26.3	38.16
4.28385e+18	TRUE	Q9I7S8	Multifunctional protein ADE2 OS=Drosophila melanogaster OX=7227 GN=Paics PE=2 SV=2	2	1	1	1	47.3	2.44
-2.52742e+18	TRUE	P53777	Muscle LIM protein 1 OS=Drosophila melanogaster OX=7227 GN=Mlp60A PE=2 SV=1	9	1	1	1	10	1.69
2.14628e+18	TRUE	Q24400	Muscle LIM protein Mlp84B OS=Drosophila melanogaster OX=7227 GN=Mlp84B PE=1 SV=1	2	1	1	1	53.5	1.69
-1.70138e+18	TRUE	P14318	Muscle-specific protein 20 OS=Drosophila melanogaster OX=7227 GN=Mp20 PE=2 SV=2	4	1	1	1	20.2	1.77
5.51111e+18	TRUE	Q01989	Myosin heavy chain 95F OS=Drosophila melanogaster OX=7227 GN=jar PE=2 SV=4	1	1	1	1	143.2	3.92
1.46458e+18	TRUE	P05661	Myosin heavy chain, muscle OS=Drosophila melanogaster OX=7227 GN=Mhc PE=1 SV=4	18	41	57	2	224.3	221.34
-6.31601e+18	TRUE	Q99323	Myosin heavy chain, non-muscle OS=Drosophila melanogaster OX=7227 GN=zip PE=1 SV=2	1	3	3	1	236.5	7.11
-4.89897e+18	TRUE	A0A2R7WQS0	Myosin light chain alkali OS=Oncopeltus fasciatus OX=7536 GN=OFAS_OFAS014640 PE=4 SV=1	23	3	4	3	19.2	13.84
3.99743e+18	TRUE	A0A2R7X1J2	Myosin motor domain-containing protein (Fragment) OS=Oncopeltus fasciatus OX=7536 GN=OFAS_OFAS016029 PE=3 SV=1	13	10	10	10	106.5	25.36
-2.36575e+18	TRUE	A0A2R7X450	Myosin motor domain-containing protein (Fragment) OS=Oncopeltus fasciatus OX=7536 GN=OFAS_OFAS017657 PE=3 SV=1	5	2	2	2	44.7	4.68
1.69048e+18	TRUE	A0A2R7W3G0	Myosin motor domain-containing protein OS=Oncopeltus fasciatus OX=7536 GN=OFAS_OFAS005108 PE=3 SV=1	61	98	137	59	151.8	501.98
2.07158e+18	TRUE	A0A2R7WJS1	Myosin motor domain-containing protein OS=Oncopeltus fasciatus OX=7536 GN=OFAS_OFAS011472 PE=3 SV=1	6	1	1	1	19.9	2.23
-8.37948e+18	TRUE	A0A2R7WT68	Myosin motor domain-containing protein OS=Oncopeltus fasciatus OX=7536 GN=OFAS_OFAS014587 PE=3 SV=1	22	11	13	9	63.7	40.25
8.16914e+18	TRUE	A0A2R7X983	Myosin motor domain-containing protein OS=Oncopeltus fasciatus OX=7536 GN=OFAS_OFAS019067 PE=3 SV=1	9	1	1	1	10.2	2.38
7.91845e+18	TRUE	A0A2R7WT64	Myosin N-terminal SH3-like domain-containing protein OS=Oncopeltus fasciatus OX=7536 GN=OFAS_OFAS014585 PE=4 SV=1	12	1	1	1	19.7	2.65
4.54929e+18	TRUE	A0A2R7W4X6	Myosin_tail_1 domain-containing protein OS=Oncopeltus fasciatus OX=7536 GN=OFAS_OFAS004366 PE=4 SV=1	63	38	59	38	61.5	235.91
7.55527e+18	TRUE	A0A2R7W6P6	Myosin_tail_1 domain-containing protein OS=Oncopeltus fasciatus OX=7536 GN=OFAS_OFAS004367 PE=4 SV=1	52	26	40	24	54.1	158.53
7.88036e+18	TRUE	A0A2R7WVX6	Myosin_tail_1 domain-containing protein OS=Oncopeltus fasciatus OX=7536 GN=OFAS_OFAS014588 PE=4 SV=1	38	14	16	14	47.6	54.6
1.94512e+17	TRUE	P54357	Myosin-2 essential light chain OS=Drosophila melanogaster OX=7227 GN=Mlc-c PE=1 SV=1	6	1	1	1	16.6	2.91
-3.23933e+18	TRUE	A0A2R7X2R5	Myosin-VI_CBD domain-containing protein OS=Oncopeltus fasciatus OX=7536 GN=OFAS_OFAS016030 PE=4 SV=1	5	1	1	1	20.7	1.6
-1.57656e+17	TRUE	A0A2R7WU05	Na_Ca_ex domain-containing protein OS=Oncopeltus fasciatus OX=7536 GN=OFAS_OFAS013360 PE=3 SV=1	9	1	1	1	21.3	4.39
1.57635e+18	TRUE	A0A2R7X9D4	Na+ K+ ATPase alpha-subunit 1B (Fragment) OS=Oncopeltus fasciatus OX=7536 GN=OFAS_OFAS025097 PE=4 SV=1	21	1	1	1	5	2.51
-7.26887e+18	TRUE	A0A2R7W1L1	Na+/K+ ATPase alpha subunit 1B (Fragment) OS=Oncopeltus fasciatus OX=7536 GN=OFAS_OFAS025028 PE=3 SV=1	44	32	48	6	92	186.38
2.73277e+18	TRUE	A0A2R7W600	Na+/K+ ATPase alpha subunit 1C-RA (Fragment) OS=Oncopeltus fasciatus OX=7536 GN=OFAS_OFAS006682 PE=4 SV=1	35	27	39	1	90.9	152.53
5.80536e+17	TRUE	A0A2R7W1L8	Na+/K+ ATPase alpha subunit 1C-RB (Fragment) OS=Oncopeltus fasciatus OX=7536 GN=OFAS_OFAS006682 PE=4 SV=1	35	27	39	1	91	152.53
-3.61582e+18	TRUE	A0A2R7X0J3	N-acetyltransferase domain-containing protein OS=Oncopeltus fasciatus OX=7536 GN=OFAS_OFAS017013 PE=4 SV=1	12	4	4	4	37.3	6.71
6.74845e+18	TRUE	A0A2R7VUY0	N-acyl-L-amino-acid amidohydrolase (Fragment) OS=Oncopeltus fasciatus OX=7536 GN=OFAS_OFAS002787 PE=3 SV=1	24	6	6	6	43.9	22.61
-6.37363e+18	TRUE	A0A2R7VTY7	N-acyl-L-amino-acid amidohydrolase OS=Oncopeltus fasciatus OX=7536 GN=OFAS_OFAS002786 PE=3 SV=1	16	4	5	4	39.7	16.33
-4.62643e+18	TRUE	Q6IDD9	NAD(+) hydrolase sarm1 OS=Drosophila melanogaster OX=7227 GN=Sarm PE=1 SV=1	1	1	1	1	147.8	3.39
9.03845e+18	TRUE	A0A2R7X502	NAD(P) transhydrogenase subunit beta OS=Oncopeltus fasciatus OX=7536 GN=OFAS_OFAS017748 PE=3 SV=1	2	1	1	1	43.9	2.45
3.2258e+18	TRUE	Q9VF27	NADH dehydrogenase (ubiquinone) 23 kDa subunit OS=Drosophila melanogaster OX=7227 GN=ND-23 PE=1 SV=1	17	3	4	3	24.6	15.84
6.4473e+18	TRUE	A0A2R7W1X2	NADH dehydrogenase [ubiquinone] 1 alpha subcomplex subunit 12 OS=Oncopeltus fasciatus OX=7536 GN=OFAS_OFAS002956 PE=3 SV=1	18	3	3	3	16.9	7.23
-4.95194e+17	TRUE	A0A2R7X8X6	NADH dehydrogenase [ubiquinone] 1 alpha subcomplex subunit 13 OS=Oncopeltus fasciatus OX=7536 GN=OFAS_OFAS019218 PE=3 SV=1	36	5	5	5	17.5	18.31
-1.81196e+18	TRUE	A0A2R7WC81	NADH dehydrogenase [ubiquinone] 1 alpha subcomplex subunit 8 OS=Oncopeltus fasciatus OX=7536 GN=OFAS_OFAS006150 PE=3 SV=1	27	4	4	4	19.8	6.1
-5.88756e+18	TRUE	A0A2R7X1Q7	NADH dehydrogenase [ubiquinone] 1 beta subcomplex subunit 10 OS=Oncopeltus fasciatus OX=7536 GN=OFAS_OFAS014292 PE=3 SV=1	50	10	11	10	20.7	37.08
8.78588e+18	TRUE	A0A2R7WJU2	NADH dehydrogenase [ubiquinone] 1 beta subcomplex subunit 7 OS=Oncopeltus fasciatus OX=7536 GN=OFAS_OFAS012777 PE=3 SV=1	24	2	2	2	9.8	4.26
1.49848e+18	TRUE	A0A2R7X019	NADH dehydrogenase [ubiquinone] flavoprotein 1, mitochondrial OS=Oncopeltus fasciatus OX=7536 GN=OFAS_OFAS016713 PE=3 SV=1	27	10	12	10	54.8	44.78
7.76452e+18	TRUE	A0A2R7VX39	NADH dehydrogenase [ubiquinone] iron-sulfur protein 3, mitochondrial OS=Oncopeltus fasciatus OX=7536 GN=OFAS_OFAS002986 PE=3 SV=1	33	6	9	6	24.8	31.63
8.05676e+18	TRUE	A0A2R7WQQ1	NADH dehydrogenase [ubiquinone] iron-sulfur protein 4, mitochondrial OS=Oncopeltus fasciatus OX=7536 GN=OFAS_OFAS012674 PE=3 SV=1	12	1	1	1	19.7	4.78
6.27881e+18	TRUE	Q94511	NADH-ubiquinone oxidoreductase 75 kDa subunit, mitochondrial OS=Drosophila melanogaster OX=7227 GN=ND-75 PE=2 SV=3	2	1	1	1	78.6	3.02
2.04567e+18	TRUE	A0A2R7VT40	NADH-ubiquinone oxidoreductase 75 kDa subunit, mitochondrial OS=Oncopeltus fasciatus OX=7536 GN=OFAS_OFAS002164 PE=4 SV=1	26	5	6	5	25.2	18.97
4.37694e+18	TRUE	A0A2R7X122	NADPH--cytochrome P450 reductase OS=Oncopeltus fasciatus OX=7536 GN=OFAS_OFAS016418 PE=3 SV=1	16	9	10	9	77.1	26.07
6.78391e+18	TRUE	A0A2R7W523	Net Platelet Angiogenic Activity-like OS=Oncopeltus fasciatus OX=7536 GN=NPAA PE=4 SV=1	25	2	2	2	11.4	4.81
4.03086e+18	TRUE	A0A2R7WIH3	Neur_chan_LBD domain-containing protein (Fragment) OS=Oncopeltus fasciatus OX=7536 GN=OFAS_OFAS008298 PE=4 SV=1	15	5	5	4	38.5	15.68
-2.01042e+18	TRUE	A0A2R7WK22	Neur_chan_LBD domain-containing protein OS=Oncopeltus fasciatus OX=7536 GN=OFAS_OFAS011322 PE=3 SV=1	22	4	4	4	21.9	9.46
-3.32098e+18	TRUE	A0A2R7WVN7	Neur_chan_LBD domain-containing protein OS=Oncopeltus fasciatus OX=7536 GN=OFAS_OFAS012313 PE=4 SV=1	5	4	4	3	71.4	10.98
3.75455e+18	TRUE	A0A2R7WNP7	Neural-cadherin (Fragment) OS=Oncopeltus fasciatus OX=7536 GN=OFAS_OFAS025127 PE=4 SV=1	12	17	17	9	171.9	44.09
-1.0783e+18	TRUE	O15943	Neural-cadherin OS=Drosophila melanogaster OX=7227 GN=CadN PE=1 SV=2	5	14	14	3	347	30.03
-2.50768e+18	TRUE	A0A2R7VN87	Neurexin-4 isoform A OS=Oncopeltus fasciatus OX=7536 GN=OFAS_OFAS027058 PE=3 SV=1	29	26	27	26	140.9	84.76
1.61503e+18	TRUE	A0A2R7VNR2	Neurexin-4 isoform B OS=Oncopeltus fasciatus OX=7536 GN=OFAS_OFAS027058 PE=3 SV=1	27	25	26	25	141.2	82.33
-6.93309e+18	TRUE	Q9W4E2	Neurobeachin OS=Drosophila melanogaster OX=7227 GN=rg PE=1 SV=4	0	1	1	1	384.3	2.98
2.157e+18	TRUE	A0A2R7WZF6	Neurotrypsin-like OS=Oncopeltus fasciatus OX=7536 GN=OFAS_OFAS027193 PE=4 SV=1	5	3	3	3	141.5	6.49
4.42272e+18	TRUE	A0A2R7WH97	Neutral ceramidase (Fragment) OS=Oncopeltus fasciatus OX=7536 GN=OFAS_OFAS012391 PE=4 SV=1	13	1	1	1	13.7	3.57
2.62566e+18	TRUE	A0A2R7WHD9	Neutral ceramidase OS=Oncopeltus fasciatus OX=7536 GN=OFAS_OFAS012390 PE=3 SV=1	4	1	1	1	19.6	2.51
-1.76576e+18	TRUE	Q9VQX4	Nicotinate phosphoribosyltransferase OS=Drosophila melanogaster OX=7227 GN=Naprt PE=2 SV=2	1	1	1	1	62.1	1.94
7.14087e+18	TRUE	A0A2R7WAR4	Nicotinate phosphoribosyltransferase OS=Oncopeltus fasciatus OX=7536 GN=OFAS_OFAS006935 PE=3 SV=1	5	3	3	3	45.5	5.62
-3.47238e+18	TRUE	A0A2R7X8B5	Nicotinate phosphoribosyltransferase OS=Oncopeltus fasciatus OX=7536 GN=OFAS_OFAS018878 PE=4 SV=1	11	2	2	2	23.3	5.38
-1.9748e+18	TRUE	A0A2R7WXF0	NIDO domain-containing protein (Fragment) OS=Oncopeltus fasciatus OX=7536 GN=OFAS_OFAS014884 PE=4 SV=1	47	9	15	9	24.3	61.22
3.51908e+18	TRUE	A0A2R7WXF1	Nidogen G2 beta-barrel domain-containing protein (Fragment) OS=Oncopeltus fasciatus OX=7536 GN=OFAS_OFAS014883 PE=4 SV=1	33	9	23	9	31.9	78.12
2.27873e+17	TRUE	A0A2R7WFK2	NIPSNAP domain-containing protein OS=Oncopeltus fasciatus OX=7536 GN=OFAS_OFAS010764 PE=3 SV=1	26	3	3	3	17.3	10.16
-2.52427e+18	TRUE	A0A2R7WK44	Non-specific serine/threonine protein kinase OS=Oncopeltus fasciatus OX=7536 GN=OFAS_OFAS027149 PE=3 SV=1	2	2	2	2	101.9	4.87
-1.99848e+18	TRUE	A0A2R7WDC5	Nop domain-containing protein OS=Oncopeltus fasciatus OX=7536 GN=OFAS_OFAS009867 PE=4 SV=1	3	1	1	1	44.3	3.2
-7.25487e+18	TRUE	A0A2R7X7I0	Nop domain-containing protein OS=Oncopeltus fasciatus OX=7536 GN=OFAS_OFAS017983 PE=4 SV=1	3	1	1	1	51.4	3.2
4.16235e+18	TRUE	A0A2R7WLI4	Novel acetylcholine receptor chaperone OS=Oncopeltus fasciatus OX=7536 GN=OFAS_OFAS010826 PE=3 SV=1	8	1	1	1	16	2.65
-7.07215e+18	TRUE	A0A2R7X3G1	NRF domain-containing protein OS=Oncopeltus fasciatus OX=7536 GN=OFAS_OFAS017588 PE=4 SV=1	5	3	3	3	62.2	6.7
-4.32143e+18	TRUE	A0A2R7X4N2	Nsp1_C domain-containing protein OS=Oncopeltus fasciatus OX=7536 GN=OFAS_OFAS017448 PE=3 SV=1	12	3	3	3	38.7	4.23
-4.80648e+18	TRUE	A0A2R7VT49	NTF2 domain-containing protein OS=Oncopeltus fasciatus OX=7536 GN=OFAS_OFAS002174 PE=4 SV=1	15	1	2	1	12.1	7.86
6.09492e+18	TRUE	A0A2R7W7D2	NTP_transferase domain-containing protein OS=Oncopeltus fasciatus OX=7536 GN=OFAS_OFAS007439 PE=4 SV=1	9	2	2	2	37.7	5.2
-4.63577e+18	TRUE	A0A2R7VPA1	Nuclear protein MDM1 OS=Oncopeltus fasciatus OX=7536 GN=OFAS_OFAS000760 PE=3 SV=1	30	3	4	3	21.2	20.91
-8.06456e+17	TRUE	A0A2R7VPA0	Nuclear protein MDM1 OS=Oncopeltus fasciatus OX=7536 GN=OFAS_OFAS000761 PE=3 SV=1	29	6	6	6	22.1	12.53
-4.99838e+18	TRUE	A0A2R7WKJ5	NVP-like OS=Oncopeltus fasciatus OX=7536 GN=OFAS_OFAS010896 PE=4 SV=1	29	2	2	2	19.1	3.42
2.79039e+18	TRUE	A0A2R7X1K7	OCIA domain-containing protein OS=Oncopeltus fasciatus OX=7536 GN=OFAS_OFAS016094 PE=4 SV=1	31	6	6	6	27.4	19.82
7.5007e+18	TRUE	A0A2R7WUM2	Omp85 domain-containing protein OS=Oncopeltus fasciatus OX=7536 GN=OFAS_OFAS014982 PE=3 SV=1	13	3	3	3	24.5	7.79
5.27516e+18	TRUE	A0A2R7X3E0	O-phosphoseryl-tRNA(Sec) selenium transferase OS=Oncopeltus fasciatus OX=7536 GN=OFAS_OFAS016134 PE=3 SV=1	13	4	4	4	40.3	9.61
8.69359e+18	TRUE	A0A2R7WPD9	Oxidored_q6 domain-containing protein OS=Oncopeltus fasciatus OX=7536 GN=OFAS_OFAS012800 PE=3 SV=1	29	4	4	4	20.1	13.28
-4.23033e+18	TRUE	A0A2R7W2B5	Oxoglutarate dehydrogenase (succinyl-transferring) OS=Oncopeltus fasciatus OX=7536 GN=OFAS_OFAS006413 PE=3 SV=1	34	20	22	20	81.2	80.08
3.14952e+16	TRUE	A0A2R7W2C1	Oxoglutarate dehydrogenase (succinyl-transferring) OS=Oncopeltus fasciatus OX=7536 GN=OFAS_OFAS006414 PE=3 SV=1	32	3	4	3	16.9	18.3
4.87444e+18	TRUE	A0A2R7X496	Oxysterol-binding protein OS=Oncopeltus fasciatus OX=7536 GN=OFAS_OFAS018001 PE=3 SV=1	23	7	7	7	40.6	10.26
4.45846e+18	TRUE	A0A2R7WMS9	P4Hc domain-containing protein OS=Oncopeltus fasciatus OX=7536 GN=OFAS_OFAS013073 PE=4 SV=1	9	1	1	1	13.1	1.74
-2.36005e+18	TRUE	A0A2R7W7L0	PABS domain-containing protein OS=Oncopeltus fasciatus OX=7536 GN=OFAS_OFAS006331 PE=4 SV=1	21	2	2	2	12.5	5.38
-8.78159e+17	TRUE	A0A2R7VSB1	PALP domain-containing protein OS=Oncopeltus fasciatus OX=7536 GN=OFAS_OFAS001889 PE=4 SV=1	13	2	2	2	27.8	8.52
-4.29555e+18	TRUE	A0A2R7VYC5	PAM2 domain-containing protein OS=Oncopeltus fasciatus OX=7536 GN=OFAS_OFAS002652 PE=3 SV=1	7	1	1	1	21.6	2.02
-5.18007e+18	TRUE	A0A2R7W2K5	PAM2 domain-containing protein OS=Oncopeltus fasciatus OX=7536 GN=OFAS_OFAS005767 PE=4 SV=1	11	11	11	11	151.4	40.06
8.76225e+18	TRUE	P35415	Paramyosin, long form OS=Drosophila melanogaster OX=7227 GN=Prm PE=1 SV=1	5	5	7	3	102.3	20.6
4.46251e+18	TRUE	A0A2R7W3L8	Paxillin OS=Oncopeltus fasciatus OX=7536 GN=Pax PE=4 SV=1	27	5	6	5	29.9	22.07
8.52509e+18	TRUE	A0A2R7WSN7	PB1 domain-containing protein OS=Oncopeltus fasciatus OX=7536 GN=OFAS_OFAS013470 PE=4 SV=1	34	8	8	8	30.7	27.36
-2.25017e+18	TRUE	A0A2R7VY38	PCI domain-containing protein OS=Oncopeltus fasciatus OX=7536 GN=OFAS_OFAS002594 PE=4 SV=1	7	2	2	2	44.7	5.08
-3.26787e+18	TRUE	A0A2R7W1Z7	PCI domain-containing protein OS=Oncopeltus fasciatus OX=7536 GN=OFAS_OFAS005631 PE=3 SV=1	17	8	8	8	59.7	20.87
1.54518e+18	TRUE	A0A2R7WGE9	PCI domain-containing protein OS=Oncopeltus fasciatus OX=7536 GN=OFAS_OFAS010566 PE=3 SV=1	14	5	5	5	46.8	15.28
9.46911e+17	TRUE	A0A2R7WXR0	PCI domain-containing protein OS=Oncopeltus fasciatus OX=7536 GN=OFAS_OFAS013698 PE=3 SV=1	15	6	7	6	52.7	21.32
-6.67766e+18	TRUE	A0A2R7WN82	PDEase domain-containing protein OS=Oncopeltus fasciatus OX=7536 GN=OFAS_OFAS012862 PE=4 SV=1	2	1	1	1	41	1.84
-1.62898e+18	TRUE	A0A2R7W2Z4	PDZ domain-containing protein (Fragment) OS=Oncopeltus fasciatus OX=7536 GN=OFAS_OFAS004002 PE=4 SV=1	15	1	1	1	13.5	3.52
8.07837e+18	TRUE	A0A2R7W7F6	PDZ domain-containing protein (Fragment) OS=Oncopeltus fasciatus OX=7536 GN=OFAS_OFAS006578 PE=4 SV=1	36	4	4	4	14.8	10.43
-8.70047e+18	TRUE	A0A2R7VZN3	PDZ domain-containing protein OS=Oncopeltus fasciatus OX=7536 GN=OFAS_OFAS002665 PE=4 SV=1	58	4	5	4	12.3	17.51
-6.71979e+18	TRUE	A0A2R7VV64	PDZ domain-containing protein OS=Oncopeltus fasciatus OX=7536 GN=OFAS_OFAS003513 PE=4 SV=1	2	1	1	1	52	2.42
8.25589e+18	TRUE	A0A2R7VR82	PDZ GRASP-type domain-containing protein OS=Oncopeltus fasciatus OX=7536 GN=OFAS_OFAS000871 PE=3 SV=1	3	1	1	1	42.5	1.94
-8.30311e+18	TRUE	A0A2R7WUY9	P-element somatic inhibitor OS=Oncopeltus fasciatus OX=7536 GN=OFAS_OFAS015183 PE=4 SV=1	18	11	12	11	66.4	38.79
-3.87716e+18	TRUE	A0A2R7VS38	Pept_C1 domain-containing protein OS=Oncopeltus fasciatus OX=7536 GN=OFAS_OFAS001454 PE=3 SV=1	35	8	22	8	30.5	63.12
-8.38896e+18	TRUE	A0A2R7VTZ3	Peptidase A1 domain-containing protein (Fragment) OS=Oncopeltus fasciatus OX=7536 GN=OFAS_OFAS001388 PE=3 SV=1	7	1	1	1	14.1	2.25
7.38193e+18	TRUE	A0A2R7VUI8	Peptidase A1 domain-containing protein OS=Oncopeltus fasciatus OX=7536 GN=OFAS_OFAS001387 PE=3 SV=1	11	2	3	2	15.9	13.09
5.41785e+18	TRUE	A0A2R7WBE2	Peptidase A1 domain-containing protein OS=Oncopeltus fasciatus OX=7536 GN=OFAS_OFAS005660 PE=3 SV=1	23	8	8	8	44.7	19.02
3.76989e+18	TRUE	A0A2R7VR09	Peptidase S1 domain-containing protein OS=Oncopeltus fasciatus OX=7536 GN=OFAS_OFAS001145 PE=4 SV=1	6	1	1	1	28.7	2.72
-6.79359e+18	TRUE	A0A2R7VYB6	Peptidase S1 domain-containing protein OS=Oncopeltus fasciatus OX=7536 GN=OFAS_OFAS002642 PE=4 SV=1	13	2	2	2	22.7	7.05
-4.44446e+18	TRUE	A0A2R7WH12	Peptidase S1 domain-containing protein OS=Oncopeltus fasciatus OX=7536 GN=OFAS_OFAS009611 PE=3 SV=1	20	5	7	5	30.9	28.53
-4.93842e+18	TRUE	A0A2R7WKE9	Peptidase S1 domain-containing protein OS=Oncopeltus fasciatus OX=7536 GN=OFAS_OFAS010724 PE=3 SV=1	10	3	3	3	67.7	12.72
2.24429e+18	TRUE	A0A2R7X318	Peptidase S1 domain-containing protein OS=Oncopeltus fasciatus OX=7536 GN=OFAS_OFAS017609 PE=4 SV=1	24	3	3	3	16.7	9.67
-5.43974e+18	TRUE	A0A2R7X5K9	Peptidase S1 domain-containing protein OS=Oncopeltus fasciatus OX=7536 GN=OFAS_OFAS017611 PE=4 SV=1	19	7	11	7	64	42.36
-6.09597e+18	TRUE	A0A2R7X3X7	Peptidase S1 domain-containing protein OS=Oncopeltus fasciatus OX=7536 GN=OFAS_OFAS017828 PE=4 SV=1	4	3	3	3	116.7	9.16
3.23974e+18	TRUE	A0A2R7WVQ0	Peptidase S72 domain-containing protein OS=Oncopeltus fasciatus OX=7536 GN=OFAS_OFAS015635 PE=4 SV=1	10	1	1	1	21.5	2.82
-2.73445e+18	TRUE	A0A2R7W3X7	Peptidase_M13_N domain-containing protein (Fragment) OS=Oncopeltus fasciatus OX=7536 GN=OFAS_OFAS005835 PE=3 SV=1	4	1	1	1	28.4	1.95
-5.45563e+18	TRUE	A0A2R7WJF6	Peptidase_M14 domain-containing protein OS=Oncopeltus fasciatus OX=7536 GN=OFAS_OFAS009772 PE=3 SV=1	3	1	1	1	26.1	2.16
-3.2245e+18	TRUE	A0A2R7W3V7	Peptidase_M16 domain-containing protein (Fragment) OS=Oncopeltus fasciatus OX=7536 GN=OFAS_OFAS004644 PE=4 SV=1	65	3	6	3	11.8	30.57
-7.51774e+18	TRUE	A0A2R7VZH2	Peptidase_M16_C domain-containing protein OS=Oncopeltus fasciatus OX=7536 GN=OFAS_OFAS004645 PE=4 SV=1	61	9	14	9	19.8	57.52
-1.93622e+18	TRUE	A0A2R7X353	Peptidase_M17_N domain-containing protein (Fragment) OS=Oncopeltus fasciatus OX=7536 GN=OFAS_OFAS015164 PE=4 SV=1	14	1	1	1	15.4	4.06
-6.7724e+18	TRUE	A0A2R7WM77	Peptidase_M28 domain-containing protein OS=Oncopeltus fasciatus OX=7536 GN=OFAS_OFAS010861 PE=4 SV=1	6	1	1	1	21.1	3.83
-5.05878e+18	TRUE	A0A2R7XAW4	Peptidase_M28 domain-containing protein OS=Oncopeltus fasciatus OX=7536 GN=OFAS_OFAS018993 PE=4 SV=1	14	3	3	3	29.6	8.97
5.34861e+18	TRUE	A0A2R7X5M7	Peptidase_S9 domain-containing protein OS=Oncopeltus fasciatus OX=7536 GN=OFAS_OFAS017530 PE=4 SV=1	19	11	12	11	77.2	36.75
7.26728e+18	TRUE	A0A2R7WLU2	Peptidylglycine monooxygenase OS=Oncopeltus fasciatus OX=7536 GN=OFAS_OFAS011427 PE=4 SV=1	3	1	1	1	37	2.69
1.67812e+18	TRUE	A0A2R7W9G5	Peptidyl-prolyl cis-trans isomerase OS=Oncopeltus fasciatus OX=7536 GN=OFAS_OFAS005979 PE=3 SV=1	52	10	63	10	22.8	195.29
4.57126e+18	TRUE	A0A2R7W401	Peptidylprolyl isomerase OS=Oncopeltus fasciatus OX=7536 GN=OFAS_OFAS007531 PE=4 SV=1	15	3	3	3	28.7	8.14
8.59254e+18	TRUE	A0A2R7X2F8	Peptidylprolyl isomerase OS=Oncopeltus fasciatus OX=7536 GN=OFAS_OFAS017206 PE=4 SV=1	14	4	5	4	49.8	17.25
1.98678e+18	TRUE	A0A2R7WKY0	Perlecan OS=Oncopeltus fasciatus OX=7536 GN=OFAS_OFAS025241 PE=4 SV=1	55	124	333	124	340.7	1287.12
8.09212e+18	TRUE	A0A2R7VNJ8	Peroxidoxin 1 OS=Oncopeltus fasciatus OX=7536 GN=OFAS_OFAS000033 PE=4 SV=1	28	7	9	6	28.2	31.86
2.5159e+18	TRUE	Q9V3P0	Peroxiredoxin 1 OS=Drosophila melanogaster OX=7227 GN=Jafrac1 PE=1 SV=1	18	2	2	1	21.7	5.64
1.04666e+18	TRUE	A0A2R7VUJ8	Peroxiredoxin 3 OS=Oncopeltus fasciatus OX=7536 GN=OFAS_OFAS003832 PE=3 SV=1	22	5	5	5	20.6	15.58
6.55261e+17	TRUE	A0A2R7X0R6	Peroxiredoxin-5 OS=Oncopeltus fasciatus OX=7536 GN=OFAS_OFAS015949 PE=3 SV=1	24	2	2	2	12.9	7.63
8.65659e+18	TRUE	A0A2R7WUV1	Peroxisomal assembly protein PEX3 OS=Oncopeltus fasciatus OX=7536 GN=OFAS_OFAS013393 PE=4 SV=1	2	1	1	1	42.1	1.73
8.75026e+18	TRUE	A0A2R7W0Q1	PFK domain-containing protein (Fragment) OS=Oncopeltus fasciatus OX=7536 GN=OFAS_OFAS004269 PE=4 SV=1	16	5	5	5	45	16.39
-1.55203e+17	TRUE	A0A2R7W0Q2	PFK domain-containing protein OS=Oncopeltus fasciatus OX=7536 GN=OFAS_OFAS004270 PE=4 SV=1	10	4	4	4	41.6	7.67
-2.02207e+18	TRUE	A0A2R7VTZ1	PH domain-containing protein OS=Oncopeltus fasciatus OX=7536 GN=OFAS_OFAS002660 PE=4 SV=1	10	2	2	2	21.9	5.19
-8.02357e+17	TRUE	A0A2R7W413	PH domain-containing protein OS=Oncopeltus fasciatus OX=7536 GN=OFAS_OFAS007406 PE=4 SV=1	5	1	1	1	21.8	1.76
8.60072e+18	TRUE	A0A2R7WDP5	PH domain-containing protein OS=Oncopeltus fasciatus OX=7536 GN=OFAS_OFAS009614 PE=4 SV=1	2	1	1	1	70.3	3.26
7.2226e+18	TRUE	A0A2R7VNV5	PHB domain-containing protein OS=Oncopeltus fasciatus OX=7536 GN=OFAS_OFAS000470 PE=3 SV=1	12	2	2	2	20.9	6.58
4.91797e+18	TRUE	A0A2R7VX33	PHB domain-containing protein OS=Oncopeltus fasciatus OX=7536 GN=OFAS_OFAS001494 PE=4 SV=1	19	3	3	3	16.3	7.43
5.62854e+18	TRUE	A0A2R7W6F8	PHB domain-containing protein OS=Oncopeltus fasciatus OX=7536 GN=OFAS_OFAS005064 PE=3 SV=1	22	8	9	8	47.9	27.86
-1.31384e+18	TRUE	A0A2R7WYT4	PHB domain-containing protein OS=Oncopeltus fasciatus OX=7536 GN=OFAS_OFAS015975 PE=3 SV=1	3	1	1	1	32.7	2.43
4.09075e+18	TRUE	A0A2R7WYU6	PHB domain-containing protein OS=Oncopeltus fasciatus OX=7536 GN=OFAS_OFAS015976 PE=3 SV=1	6	1	1	1	19.7	2.43
-7.79072e+18	TRUE	A0A2R7X7Q7	PHB domain-containing protein OS=Oncopeltus fasciatus OX=7536 GN=OFAS_OFAS018899 PE=3 SV=1	29	6	7	6	28	26.64
7.88009e+18	TRUE	A0A2R7X5W9	Phenoloxidase OS=Oncopeltus fasciatus OX=7536 GN=OFAS_OFAS018384 PE=4 SV=1	7	3	3	3	72.7	4.38
-9.7782e+17	TRUE	A0A2R7WNA2	Phenylalanine--tRNA ligase OS=Oncopeltus fasciatus OX=7536 GN=OFAS_OFAS012867 PE=3 SV=1	7	3	3	3	56.1	5.1
-7.67406e+18	TRUE	A0A2R7X4C4	Phenylalanyl-tRNA synthetase beta subunit OS=Oncopeltus fasciatus OX=7536 GN=OFAS_OFAS017646 PE=3 SV=1	6	3	3	3	62.2	1.72
-7.2481e+18	TRUE	A0A2R7W462	PhoLip_ATPase_N domain-containing protein OS=Oncopeltus fasciatus OX=7536 GN=OFAS_OFAS005332 PE=4 SV=1	4	1	1	1	25.3	2.79
-3.12187e+18	TRUE	A0A2R7W5B0	Phorbol-ester/DAG-type domain-containing protein OS=Oncopeltus fasciatus OX=7536 GN=OFAS_OFAS005095 PE=4 SV=1	23	1	1	1	7.1	3.85
-3.0683e+18	TRUE	A0A2R7WZE5	Phorbol-ester/DAG-type domain-containing protein OS=Oncopeltus fasciatus OX=7536 GN=OFAS_OFAS016488 PE=4 SV=1	10	1	1	1	22.9	3.26
3.09033e+18	TRUE	A0A2R7VQM5	Phosphate carrier protein, mitochondrial OS=Oncopeltus fasciatus OX=7536 GN=OFAS_OFAS000260 PE=3 SV=1	35	13	14	13	38.2	45.69
3.31702e+18	TRUE	A0A2R7WR90	Phosphate carrier protein, mitochondrial OS=Oncopeltus fasciatus OX=7536 GN=OFAS_OFAS014511 PE=3 SV=1	2	1	1	1	38.5	1.91
8.18677e+17	TRUE	A0A2R7WQC8	Phosphatidylinositol 4-kinase type 2 OS=Oncopeltus fasciatus OX=7536 GN=OFAS_OFAS012185 PE=3 SV=1	10	3	3	3	30.6	5.5
-5.02545e+18	TRUE	Q9W0I6	Phosphatidylinositol-3-phosphatase SAC1 OS=Drosophila melanogaster OX=7227 GN=Sac1 PE=2 SV=1	2	1	1	1	67.7	2.25
7.5584e+18	TRUE	A0A2R7X604	Phosphatidylinositol-4,5-bisphosphate 4-phosphatase OS=Oncopeltus fasciatus OX=7536 GN=OFAS_OFAS017839 PE=4 SV=1	8	2	2	2	27.7	5.55
-2.92724e+18	TRUE	Q9VI75	Phosphatidylinositol-binding clathrin assembly protein LAP OS=Drosophila melanogaster OX=7227 GN=lap PE=1 SV=3	4	2	2	1	49.8	5.86
-6.14561e+18	TRUE	A0A2R7W5N2	Phosphoglucomutase-2 OS=Oncopeltus fasciatus OX=7536 GN=OFAS_OFAS027104 PE=3 SV=1	3	2	2	2	68.3	4.59
-9.03705e+18	TRUE	A0A2R7W267	Phosphoinositide 5-phosphatase OS=Oncopeltus fasciatus OX=7536 GN=OFAS_OFAS003814 PE=3 SV=1	7	6	6	6	118.1	12.84
7.44478e+18	TRUE	A0A2R7WHE1	Phosphoinositide phospholipase C OS=Oncopeltus fasciatus OX=7536 GN=OFAS_OFAS009813 PE=4 SV=1	1	1	1	1	97	2.1
2.17416e+18	TRUE	A0A2R7VYL5	Phospholipid scramblase OS=Oncopeltus fasciatus OX=7536 GN=OFAS_OFAS003413 PE=3 SV=1	16	5	6	5	36.2	17.77
3.9698e+18	TRUE	A0A2R7WUP2	Phosphorylase kinase OS=Oncopeltus fasciatus OX=7536 GN=OFAS_OFAS014815 PE=3 SV=1	2	1	1	1	47.3	2.16
5.05419e+18	TRUE	A0A2R7WXU6	Phosphotransferase OS=Oncopeltus fasciatus OX=7536 GN=OFAS_OFAS015376 PE=3 SV=1	2	1	1	1	49.2	2.09
-2.9111e+18	TRUE	A0A2R7W3Z1	PID domain-containing protein OS=Oncopeltus fasciatus OX=7536 GN=OFAS_OFAS004704 PE=4 SV=1	4	1	1	1	34.9	2.44
-6.18154e+18	TRUE	A0A2R7XZZ2	PIPK domain-containing protein OS=Oncopeltus fasciatus OX=7536 GN=OFAS_OFAS001563 PE=4 SV=1	5	2	2	2	69.8	5.78
-6.03671e+18	TRUE	A0A2R7WXN8	PKS_ER domain-containing protein OS=Oncopeltus fasciatus OX=7536 GN=OFAS_OFAS016040 PE=4 SV=1	6	1	1	1	38.6	2.94
7.46089e+18	TRUE	A0A2R7WS35	PNP_UDP_1 domain-containing protein OS=Oncopeltus fasciatus OX=7536 GN=OFAS_OFAS013774 PE=3 SV=1	26	7	8	7	39.5	32.13
-7.87521e+18	TRUE	P21187	Polyadenylate-binding protein OS=Drosophila melanogaster OX=7227 GN=pAbp PE=1 SV=3	4	2	2	2	69.9	8.23
-1.95744e+18	TRUE	A0A2R7WHW3	Polysacc_synt_4 domain-containing protein OS=Oncopeltus fasciatus OX=7536 GN=OFAS_OFAS010990 PE=4 SV=1	9	1	1	1	16	2.26
-7.08815e+18	TRUE	P0CG69	Polyubiquitin OS=Drosophila melanogaster OX=7227 GN=Ubi-p63E PE=3 SV=1	56	4	6	4	85.7	15.61
1.74301e+18	TRUE	A0A2R7W0A3	PPM-type phosphatase domain-containing protein OS=Oncopeltus fasciatus OX=7536 GN=OFAS_OFAS005764 PE=4 SV=1	2	1	1	1	40.4	1.88
-6.6493e+18	TRUE	A0A2R7WDX6	PPM-type phosphatase domain-containing protein OS=Oncopeltus fasciatus OX=7536 GN=OFAS_OFAS009597 PE=3 SV=1	2	1	1	1	54.4	2.06
-4.10966e+18	TRUE	A0A2R7WJ27	PPM-type phosphatase domain-containing protein OS=Oncopeltus fasciatus OX=7536 GN=OFAS_OFAS011378 PE=4 SV=1	5	1	1	1	26.1	2.76
2.0608e+18	TRUE	A0A2R7VWH0	Pre-mRNA-processing factor 19 OS=Oncopeltus fasciatus OX=7536 GN=OFAS_OFAS001535 PE=3 SV=1	5	1	1	1	25	3.58
-2.9902e+18	TRUE	A0A2R7WWH9	Pribosyltran_N domain-containing protein (Fragment) OS=Oncopeltus fasciatus OX=7536 GN=OFAS_OFAS016111 PE=3 SV=1	8	1	1	1	17	3.8
-6.81582e+18	TRUE	P25161	Probable 26S proteasome non-ATPase regulatory subunit 3 OS=Drosophila melanogaster OX=7227 GN=Rpn3 PE=2 SV=1	2	1	1	1	56	1.89
3.85038e+18	TRUE	Q9VWH4	Probable isocitrate dehydrogenase [NAD] subunit alpha, mitochondrial OS=Drosophila melanogaster OX=7227 GN=Idh3a PE=2 SV=1	10	3	5	3	40.8	11.4
-5.34056e+18	TRUE	Q9VSA3	Probable medium-chain specific acyl-CoA dehydrogenase, mitochondrial OS=Drosophila melanogaster OX=7227 GN=CG12262 PE=2 SV=1	2	1	1	1	45.8	2.61
-3.89203e+18	TRUE	A0A2R7WTQ3	Probable methylthioribulose-1-phosphate dehydratase OS=Oncopeltus fasciatus OX=7536 GN=OFAS_OFAS014326 PE=3 SV=1	17	3	3	3	25.2	9.04
9.13335e+18	TRUE	Q9VLV5	Probable small nuclear ribonucleoprotein E OS=Drosophila melanogaster OX=7227 GN=SmE PE=1 SV=1	12	1	1	1	11.1	2.79
7.97013e+18	TRUE	Q9VU02	Probable small nuclear ribonucleoprotein Sm D1 OS=Drosophila melanogaster OX=7227 GN=SmD1 PE=1 SV=1	9	1	2	1	13.8	7.93
1.08531e+18	TRUE	Q9NEF6	Probable V-type proton ATPase subunit D 2 OS=Drosophila melanogaster OX=7227 GN=Vha36-3 PE=3 SV=1	5	1	1	1	28.1	3.76
2.13557e+18	TRUE	A0A2R7WJM6	Profilin OS=Oncopeltus fasciatus OX=7536 GN=OFAS_OFAS025248 PE=3 SV=1	73	8	9	8	13.9	30.77
8.55584e+18	TRUE	A0A2R7X4E6	Prohibitin (Fragment) OS=Oncopeltus fasciatus OX=7536 GN=OFAS_OFAS018000 PE=3 SV=1	18	1	1	1	8.3	4.03
5.62736e+18	TRUE	A0A2R7WCH9	Prohibitin OS=Oncopeltus fasciatus OX=7536 GN=OFAS_OFAS005608 PE=3 SV=1	28	7	7	7	31.3	19.83
2.33744e+18	TRUE	A0A2R7W8K6	Prohibitin OS=Oncopeltus fasciatus OX=7536 GN=OFAS_OFAS006281 PE=3 SV=1	40	7	7	7	21.4	18.71
-2.04363e+18	TRUE	A0A2R7X1P6	Prohibitin OS=Oncopeltus fasciatus OX=7536 GN=OFAS_OFAS016321 PE=3 SV=1	39	7	7	7	26.5	23.06
-7.4054e+18	TRUE	A0A2R7W3K1	Proline dehydrogenase OS=Oncopeltus fasciatus OX=7536 GN=OFAS_OFAS004785 PE=3 SV=1	14	8	10	2	71.7	26.69
-3.1312e+18	TRUE	A0A2R7W1L4	Proline dehydrogenase OS=Oncopeltus fasciatus OX=7536 GN=OFAS_OFAS006126 PE=3 SV=1	36	13	14	8	46	40.75
-8.43253e+17	TRUE	A0A2R7W1G8	Proline dehydrogenase OS=Oncopeltus fasciatus OX=7536 GN=OFAS_OFAS006127 PE=3 SV=1	20	5	5	4	33.9	22.91
7.46056e+18	TRUE	A0A2R7VN18	Prophenoloxidase OS=Oncopeltus fasciatus OX=7536 GN=proPO PE=4 SV=1	2	1	1	1	47.1	2.46
-2.33542e+18	TRUE	A0A2R7WFL3	Proteasome endopeptidase complex OS=Oncopeltus fasciatus OX=7536 GN=OFAS_OFAS008598 PE=4 SV=1	6	1	1	1	24	3.15
2.20188e+18	TRUE	A0A2R7W136	Proteasome subunit alpha type OS=Oncopeltus fasciatus OX=7536 GN=OFAS_OFAS003626 PE=3 SV=1	5	1	1	1	27.6	2.9
-6.69202e+18	TRUE	A0A2R7X246	Proteasome subunit alpha type OS=Oncopeltus fasciatus OX=7536 GN=OFAS_OFAS017128 PE=3 SV=1	4	1	1	1	28.4	2.22
-3.11698e+18	TRUE	Q95083	Proteasome subunit alpha type-5 OS=Drosophila melanogaster OX=7227 GN=Prosalpha5 PE=2 SV=2	5	1	1	1	26.9	2.9
9.44562e+17	TRUE	Q9XZJ4	Proteasome subunit alpha type-6 OS=Drosophila melanogaster OX=7227 GN=Prosalpha1 PE=1 SV=2	4	1	1	1	27.1	2.22
-3.7834e+17	TRUE	Q9V8R9	Protein 4,1 homolog OS=Drosophila melanogaster OX=7227 GN=cora PE=1 SV=1	0	1	1	1	184.1	2.44
3.84953e+18	TRUE	Q24522	Protein bunched, class 1/class 3/D/E isoforms OS=Drosophila melanogaster OX=7227 GN=bun PE=2 SV=2	7	2	2	2	22.7	4.39
1.71564e+18	TRUE	Q24523	Protein bunched, class 2/F/G isoform OS=Drosophila melanogaster OX=7227 GN=bun PE=2 SV=4	1	2	2	2	138	4.39
4.04792e+18	TRUE	A0A2R7X0V2	Protein cereblon OS=Oncopeltus fasciatus OX=7536 GN=OFAS_OFAS017279 PE=3 SV=1	8	2	2	2	40.1	7.97
-1.86813e+18	TRUE	Q01617	Protein couch potato OS=Drosophila melanogaster OX=7227 GN=cpo PE=2 SV=4	1	1	1	1	63.3	1.66
3.17787e+18	TRUE	Q9VIF5	Protein deadlock OS=Drosophila melanogaster OX=7227 GN=del PE=1 SV=2	1	1	1	1	110.7	1.65
1.78313e+18	TRUE	A0A2R7WQJ2	Protein disulfide-isomerase OS=Oncopeltus fasciatus OX=7536 GN=OFAS_OFAS012553 PE=4 SV=1	33	7	8	7	25.5	23.56
3.62252e+18	TRUE	A0A2R7WTE8	Protein disulfide-isomerase OS=Oncopeltus fasciatus OX=7536 GN=OFAS_OFAS012554 PE=4 SV=1	18	3	3	3	23.3	10.48
-2.56824e+18	TRUE	A0A2R7WM59	Protein kinase domain-containing protein (Fragment) OS=Oncopeltus fasciatus OX=7536 GN=OFAS_OFAS013660 PE=4 SV=1	4	1	1	1	20.7	1.92
4.16781e+17	TRUE	A0A2R7WZN3	Protein kinase domain-containing protein (Fragment) OS=Oncopeltus fasciatus OX=7536 GN=OFAS_OFAS016485 PE=4 SV=1	4	1	1	1	26.6	2.15
5.83778e+18	TRUE	A0A2R7X3D3	Protein kinase domain-containing protein (Fragment) OS=Oncopeltus fasciatus OX=7536 GN=OFAS_OFAS017427 PE=3 SV=1	6	2	2	1	42.1	4.75
2.74376e+18	TRUE	A0A2R7VRC0	Protein kinase domain-containing protein OS=Oncopeltus fasciatus OX=7536 GN=OFAS_OFAS000848 PE=4 SV=1	8	2	2	1	34.3	5.21
6.07012e+18	TRUE	A0A2R7VTG9	Protein kinase domain-containing protein OS=Oncopeltus fasciatus OX=7536 GN=OFAS_OFAS002011 PE=4 SV=1	3	1	1	1	36	2.85
-6.19117e+18	TRUE	A0A2R7VTK7	Protein kinase domain-containing protein OS=Oncopeltus fasciatus OX=7536 GN=OFAS_OFAS002145 PE=4 SV=1	8	2	2	2	46.3	4.93
2.50239e+18	TRUE	A0A2R7VZ85	Protein kinase domain-containing protein OS=Oncopeltus fasciatus OX=7536 GN=OFAS_OFAS002764 PE=4 SV=1	18	2	3	2	23.3	11.12
1.42436e+18	TRUE	A0A2R7W5H8	Protein kinase domain-containing protein OS=Oncopeltus fasciatus OX=7536 GN=OFAS_OFAS003743 PE=3 SV=1	14	4	4	4	41.3	13.11
-6.41974e+18	TRUE	A0A2R7W914	Protein kinase domain-containing protein OS=Oncopeltus fasciatus OX=7536 GN=OFAS_OFAS004131 PE=4 SV=1	4	1	1	1	57.3	2.77
1.19373e+18	TRUE	A0A2R7W298	Protein kinase domain-containing protein OS=Oncopeltus fasciatus OX=7536 GN=OFAS_OFAS004223 PE=3 SV=1	5	2	2	1	33.7	2.47
1.63107e+18	TRUE	A0A2R7W5D7	Protein kinase domain-containing protein OS=Oncopeltus fasciatus OX=7536 GN=OFAS_OFAS006612 PE=4 SV=1	3	1	1	1	47.3	4.03
7.98949e+18	TRUE	A0A2R7W6M3	Protein kinase domain-containing protein OS=Oncopeltus fasciatus OX=7536 GN=OFAS_OFAS006642 PE=3 SV=1	6	1	1	1	41.5	5.25
-1.92424e+17	TRUE	A0A2R7WF84	Protein kinase domain-containing protein OS=Oncopeltus fasciatus OX=7536 GN=OFAS_OFAS006896 PE=3 SV=1	10	3	3	2	36.2	7.66
2.97099e+18	TRUE	A0A2R7WBK2	Protein kinase domain-containing protein OS=Oncopeltus fasciatus OX=7536 GN=OFAS_OFAS008570 PE=4 SV=1	9	3	3	3	39.3	10.13
-3.29849e+18	TRUE	A0A2R7WX19	Protein kinase domain-containing protein OS=Oncopeltus fasciatus OX=7536 GN=OFAS_OFAS013527 PE=4 SV=1	8	1	2	1	18.1	6.58
-6.74712e+18	TRUE	A0A2R7WXA3	Protein kinase domain-containing protein OS=Oncopeltus fasciatus OX=7536 GN=OFAS_OFAS013529 PE=4 SV=1	43	6	7	3	16.3	21.16
-4.07506e+18	TRUE	A0A2R7WZU1	Protein kish OS=Oncopeltus fasciatus OX=7536 GN=OFAS_OFAS015800 PE=3 SV=1	13	1	1	1	8.2	1.93
-4.45738e+18	TRUE	P24156	Protein l(2)37Cc OS=Drosophila melanogaster OX=7227 GN=l(2)37Cc PE=2 SV=2	9	2	2	2	30.4	7.25
6.15725e+18	TRUE	Q7KRY7	Protein lap4 OS=Drosophila melanogaster OX=7227 GN=scrib PE=1 SV=1	1	1	1	1	200.3	2.67
4.11744e+18	TRUE	A0A2R7VTL5	Protein lin-7 homolog OS=Oncopeltus fasciatus OX=7536 GN=OFAS_OFAS002146 PE=3 SV=1	19	4	4	4	21.7	10.33
3.86188e+17	TRUE	P91891	Protein Mo25 OS=Drosophila melanogaster OX=7227 GN=Mo25 PE=2 SV=2	12	3	3	3	39.4	8.68
8.27676e+18	TRUE	X2JAU8	Protein nervous wreck OS=Drosophila melanogaster OX=7227 GN=nwk PE=1 SV=1	3	4	4	4	117.2	11.87
-9.00232e+18	TRUE	P40797	Protein peanut OS=Drosophila melanogaster OX=7227 GN=pnut PE=1 SV=2	1	1	1	1	60.1	2.01
-3.18536e+18	TRUE	A0A2R7WMD0	Protein phosphatase methylesterase-1 (Fragment) OS=Oncopeltus fasciatus OX=7536 GN=OFAS_OFAS012488 PE=3 SV=1	8	1	1	1	12.7	2.02
6.17071e+18	TRUE	A0A2R7W661	Protein quiver (Fragment) OS=Oncopeltus fasciatus OX=7536 GN=OFAS_OFAS005468 PE=3 SV=1	7	2	2	2	28	2.07
-3.89398e+18	TRUE	A0A2R7W230	Protein quiver OS=Oncopeltus fasciatus OX=7536 GN=OFAS_OFAS003878 PE=3 SV=1	9	1	1	1	19.8	3.49
8.36579e+18	TRUE	A0A2R7VW92	Protein quiver OS=Oncopeltus fasciatus OX=7536 GN=OFAS_OFAS004254 PE=3 SV=1	12	1	1	1	18.1	2.45
1.5999e+18	TRUE	A0A2R7W651	Protein quiver OS=Oncopeltus fasciatus OX=7536 GN=OFAS_OFAS005458 PE=3 SV=1	33	4	5	4	17	17.43
-3.96181e+18	TRUE	A0A2R7W652	Protein quiver OS=Oncopeltus fasciatus OX=7536 GN=OFAS_OFAS005459 PE=3 SV=1	5	1	1	1	20.2	2.95
3.43834e+18	TRUE	A0A2R7W7U9	Protein quiver OS=Oncopeltus fasciatus OX=7536 GN=OFAS_OFAS005466 PE=3 SV=1	31	4	10	4	15.8	36.04
6.48731e+18	TRUE	A0A2R7W659	Protein quiver OS=Oncopeltus fasciatus OX=7536 GN=OFAS_OFAS005469 PE=3 SV=1	6	1	1	1	16.7	2.22
5.26863e+18	TRUE	A0A2R7WK02	Protein RER1 OS=Oncopeltus fasciatus OX=7536 GN=OFAS_OFAS013204 PE=3 SV=1	12	2	2	2	22.2	5.95
6.43579e+18	TRUE	Q07327	Protein ROP OS=Drosophila melanogaster OX=7227 GN=Rop PE=2 SV=2	4	2	3	1	67.8	10.25
5.43436e+18	TRUE	Q9VLV7	Protein spaetzle 3 OS=Drosophila melanogaster OX=7227 GN=spz3 PE=2 SV=2	2	1	1	1	67.1	1.67
-8.52086e+18	TRUE	P91621	Protein still life, isoform SIF type 1 OS=Drosophila melanogaster OX=7227 GN=sif PE=2 SV=2	1	1	1	1	231	2.96
8.44467e+18	TRUE	P25991	Protein suppressor of forked OS=Drosophila melanogaster OX=7227 GN=su(f) PE=1 SV=2	1	1	1	1	88.2	1.83
2.23393e+18	TRUE	A0A2R7VUX8	Protein TBRG4 OS=Oncopeltus fasciatus OX=7536 GN=OFAS_OFAS027090 PE=4 SV=1	2	1	1	1	54.9	3.14
-6.71603e+18	TRUE	A0A2R7WVC2	Protein transport protein SEC23 OS=Oncopeltus fasciatus OX=7536 GN=OFAS_OFAS014839 PE=3 SV=1	11	6	7	6	86.1	16.99
8.45962e+18	TRUE	Q9V668	Protein transport protein Sec61 gamma-1 subunit OS=Drosophila melanogaster OX=7227 GN=SEC61G1 PE=3 SV=1	19	1	1	1	7.6	2.95
-9.20381e+18	TRUE	Q9VWE9	Protein transport protein Sec61 gamma-2 subunit OS=Drosophila melanogaster OX=7227 GN=Sec61gamma PE=3 SV=1	19	1	1	1	7.6	2.95
4.05108e+18	TRUE	A0A2R7WL65	Protein transport protein Sec61 subunit beta OS=Oncopeltus fasciatus OX=7536 GN=OFAS_OFAS009330 PE=3 SV=1	22	2	2	2	10.2	5.31
-8.62762e+18	TRUE	Q967D7	Protein turtle OS=Drosophila melanogaster OX=7227 GN=tutl PE=1 SV=2	1	1	1	1	170.9	3.47
-5.58619e+18	TRUE	A0A2R7WRD5	Protein-L-isoaspartate O-methyltransferase OS=Oncopeltus fasciatus OX=7536 GN=OFAS_OFAS012645 PE=3 SV=1	27	5	5	5	27.3	20.84
-6.58884e+18	TRUE	A0A2R7WYV8	Protein-serine/threonine kinase OS=Oncopeltus fasciatus OX=7536 GN=OFAS_OFAS013855 PE=3 SV=1	21	3	3	3	23.4	10.25
-4.77108e+18	TRUE	A0A2R7X5F7	Protein-serine/threonine phosphatase OS=Oncopeltus fasciatus OX=7536 GN=OFAS_OFAS017803 PE=4 SV=1	3	2	2	2	76.1	5.92
-5.68723e+18	TRUE	A0A2R7WS49	Pru domain-containing protein (Fragment) OS=Oncopeltus fasciatus OX=7536 GN=OFAS_OFAS013783 PE=4 SV=1	12	2	3	2	30.8	10.12
-2.72295e+18	TRUE	A0A2R7WJ14	P-type Ca(2+) transporter (Fragment) OS=Oncopeltus fasciatus OX=7536 GN=OFAS_OFAS011751 PE=4 SV=1	13	11	12	8	120.7	36.86
-6.83026e+18	TRUE	A0A2R7WJY5	P-type phospholipid transporter OS=Oncopeltus fasciatus OX=7536 GN=OFAS_OFAS010854 PE=3 SV=1	11	1	1	1	30.9	2.27
-3.59416e+17	TRUE	A0A2R7W8D9	Purity of essence (Fragment) OS=Oncopeltus fasciatus OX=7536 GN=OFAS_OFAS027118 PE=3 SV=1	3	8	8	8	366.6	21.08
8.50928e+18	TRUE	A0A2R7VQJ6	Purple acid phosphatase OS=Oncopeltus fasciatus OX=7536 GN=OFAS_OFAS001155 PE=3 SV=1	11	4	4	4	55.6	11.12
7.43497e+17	TRUE	A0A2R7WUS2	Putative aquaporin OS=Oncopeltus fasciatus OX=7536 GN=OFAS_OFAS025244 PE=4 SV=1	9	1	1	1	13.6	3.17
-7.30945e+18	TRUE	A0A2R7VQJ7	Putative ELAV-like protein 3 OS=Oncopeltus fasciatus OX=7536 GN=OFAS_OFAS001156 PE=3 SV=1	9	2	2	2	37.2	8.18
-3.7457e+18	TRUE	A0A2R7VV07	Putative Long neuropeptide F OS=Oncopeltus fasciatus OX=7536 GN=OFAS_OFAS025089 PE=3 SV=1	25	2	2	2	11.5	5.94
-3.69219e+18	TRUE	P83100	Putative mitogen-activated protein kinase 14C OS=Drosophila melanogaster OX=7227 GN=p38c PE=2 SV=1	2	1	1	1	41.9	2.3
-7.23416e+18	TRUE	A0A2R7X036	PWWP domain-containing protein OS=Oncopeltus fasciatus OX=7536 GN=OFAS_OFAS014439 PE=3 SV=1	1	2	2	2	263.1	6.04
-5.65355e+18	TRUE	A0A2R7X2J4	PX domain-containing protein (Fragment) OS=Oncopeltus fasciatus OX=7536 GN=OFAS_OFAS017356 PE=4 SV=1	27	2	2	2	10.3	6.91
-6.16487e+18	TRUE	A0A2R7WKQ2	PX domain-containing protein OS=Oncopeltus fasciatus OX=7536 GN=OFAS_OFAS009876 PE=4 SV=1	17	1	1	1	33	3.5
-1.37289e+18	TRUE	A0A2R7VTB8	Pyr_redox_2 domain-containing protein (Fragment) OS=Oncopeltus fasciatus OX=7536 GN=OFAS_OFAS002510 PE=4 SV=1	9	4	5	4	46.2	8.53
3.15619e+18	TRUE	A0A2R7WPP9	Pyr_redox_2 domain-containing protein OS=Oncopeltus fasciatus OX=7536 GN=OFAS_OFAS014973 PE=4 SV=1	10	1	1	1	10.8	2.05
4.27665e+18	TRUE	A0A2R7WRI2	Pyrroline-5-carboxylate reductase OS=Oncopeltus fasciatus OX=7536 GN=OFAS_OFAS012399 PE=3 SV=1	19	1	1	1	12.3	4.43
-2.03067e+18	TRUE	A0A2R7W6G5	Pyruvate dehydrogenase E1 component subunit alpha OS=Oncopeltus fasciatus OX=7536 GN=OFAS_OFAS006422 PE=4 SV=1	28	11	11	11	43.1	33.32
-4.42471e+18	TRUE	A0A2R7WV59	Pyruvate dehydrogenase E1 component subunit beta OS=Oncopeltus fasciatus OX=7536 GN=OFAS_OFAS012789 PE=4 SV=1	42	10	11	10	38.5	43.04
-3.10401e+18	TRUE	A0A2R7VX09	Rab GDP dissociation inhibitor OS=Oncopeltus fasciatus OX=7536 GN=OFAS_OFAS002614 PE=3 SV=1	14	5	5	5	49.9	13.03
-5.30799e+18	TRUE	A0A2R7W4P7	Ras oncogene at 85D OS=Oncopeltus fasciatus OX=7536 GN=OFAS_OFAS004119 PE=4 SV=1	20	3	3	3	21.7	8.16
-1.91204e+18	TRUE	P48148	Ras-like GTP-binding protein Rho1 OS=Drosophila melanogaster OX=7227 GN=Rho1 PE=1 SV=1	14	3	4	3	21.7	13.17
1.98804e+18	TRUE	P08646	Ras-like protein 1 OS=Drosophila melanogaster OX=7227 GN=Ras85D PE=1 SV=2	6	1	1	1	21.6	2.91
7.42853e+18	TRUE	P04388	Ras-like protein 2 OS=Drosophila melanogaster OX=7227 GN=Ras64B PE=1 SV=2	6	1	1	1	22.2	2.41
-2.45567e+18	TRUE	A0A2R7VZ04	Ras-related protein Rab-14 OS=Oncopeltus fasciatus OX=7536 GN=OFAS_OFAS003833 PE=3 SV=1	46	7	8	7	24.1	26.95
-8.55044e+18	TRUE	A0A2R7VSH7	Ras-related protein Rab-21 OS=Oncopeltus fasciatus OX=7536 GN=OFAS_OFAS001772 PE=3 SV=1	5	1	1	1	24.9	2.27
1.01536e+18	TRUE	Q9VP48	Ras-related protein Rab-26 OS=Drosophila melanogaster OX=7227 GN=Rab26 PE=2 SV=2	4	1	1	1	43	3.88
-5.40679e+18	TRUE	P25228	Ras-related protein Rab-3 OS=Drosophila melanogaster OX=7227 GN=Rab3 PE=1 SV=1	19	3	6	3	24.8	15.01
-4.47278e+18	TRUE	A0A2R7VU72	Ras-related protein Rab-3 OS=Oncopeltus fasciatus OX=7536 GN=OFAS_OFAS002127 PE=3 SV=1	34	5	10	5	25	32.8
6.97229e+18	TRUE	O18334	Ras-related protein Rab6 OS=Drosophila melanogaster OX=7227 GN=Rab6 PE=1 SV=1	9	2	2	1	23.5	5.25
-6.75923e+17	TRUE	P40792	Ras-related protein Rac1 OS=Drosophila melanogaster OX=7227 GN=Rac1 PE=1 SV=2	4	1	1	1	21.3	1.88
-3.48408e+18	TRUE	P48554	Ras-related protein Rac2 OS=Drosophila melanogaster OX=7227 GN=Rac2 PE=1 SV=1	4	1	1	1	21.3	1.88
-1.21776e+18	TRUE	P48555	Ras-related protein Ral-a OS=Drosophila melanogaster OX=7227 GN=Rala PE=1 SV=2	21	3	3	3	22.9	6.18
-9.04716e+18	TRUE	P08645	Ras-related protein Rap1 OS=Drosophila melanogaster OX=7227 GN=Rap1 PE=2 SV=2	23	4	4	4	20.9	11.96
7.47824e+18	TRUE	A0A2R7WTZ9	RBD domain-containing protein (Fragment) OS=Oncopeltus fasciatus OX=7536 GN=OFAS_OFAS011906 PE=4 SV=1	13	3	3	3	36.5	9.76
-7.22335e+18	TRUE	A0A2R7W4I0	Receptor expression-enhancing protein OS=Oncopeltus fasciatus OX=7536 GN=OFAS_OFAS006707 PE=3 SV=1	10	1	1	1	16.1	4.33
-8.98731e+18	TRUE	A0A2R7X5D5	Reticulon domain-containing protein OS=Oncopeltus fasciatus OX=7536 GN=OFAS_OFAS018284 PE=4 SV=1	31	2	2	2	9.9	7.45
7.42525e+16	TRUE	A0A2R7X5E7	Reticulon-like protein (Fragment) OS=Oncopeltus fasciatus OX=7536 GN=OFAS_OFAS018285 PE=4 SV=1	6	1	1	1	14.1	2.2
-6.50951e+18	TRUE	A0A2R7WH14	RH1 domain-containing protein (Fragment) OS=Oncopeltus fasciatus OX=7536 GN=OFAS_OFAS011194 PE=4 SV=1	11	1	1	1	14.2	3.82
-4.87199e+18	TRUE	Q9V9S7	Rho GTPase-activating protein 100F OS=Drosophila melanogaster OX=7227 GN=RhoGAP100F PE=1 SV=2	1	2	2	2	198.2	2.52
4.45301e+17	TRUE	A0A2R7W3W6	Rho-GAP domain-containing protein OS=Oncopeltus fasciatus OX=7536 GN=OFAS_OFAS005825 PE=4 SV=1	3	1	1	1	31	2.52
-6.31906e+18	TRUE	A0A2R7W8U9	Rho-GAP domain-containing protein OS=Oncopeltus fasciatus OX=7536 GN=OFAS_OFAS007904 PE=4 SV=1	3	1	1	1	64.5	3.21
-2.82369e+18	TRUE	A0A2R7WAZ7	Ribonucloprotein OS=Oncopeltus fasciatus OX=7536 GN=OFAS_OFAS006212 PE=3 SV=1	9	1	1	1	14.2	2.69
4.74845e+18	TRUE	A0A2R7WGX5	Ribosomal protein L15 OS=Oncopeltus fasciatus OX=7536 GN=OFAS_OFAS008210 PE=3 SV=1	19	4	6	4	24.1	16.66
-8.43988e+18	TRUE	A0A2R7WR79	Ribosomal protein L19 OS=Oncopeltus fasciatus OX=7536 GN=OFAS_OFAS012560 PE=3 SV=1	10	1	2	1	19.2	7.52
3.60465e+18	TRUE	A0A2R7X2F9	Ribosomal protein S3 OS=Oncopeltus fasciatus OX=7536 GN=RPS3 PE=3 SV=1	42	9	11	9	26.6	32.45
-8.78526e+17	TRUE	A0A2R7WI25	Ribosomal protein S5a isoform A OS=Oncopeltus fasciatus OX=7536 GN=OFAS_OFAS011853 PE=3 SV=1	22	5	6	2	23.1	20.48
8.00086e+18	TRUE	A0A2R7VTC6	Ribosomal_L16 domain-containing protein OS=Oncopeltus fasciatus OX=7536 GN=OFAS_OFAS003506 PE=4 SV=1	16	3	3	3	18.3	6.55
-3.59542e+18	TRUE	A0A2R7X5R6	Ribosomal_L16 domain-containing protein OS=Oncopeltus fasciatus OX=7536 GN=OFAS_OFAS018041 PE=4 SV=1	11	1	1	1	12.9	2.13
-9.08227e+18	TRUE	A0A2R7VQ36	Ribosomal_L18A domain-containing protein OS=Oncopeltus fasciatus OX=7536 GN=OFAS_OFAS001068 PE=3 SV=1	22	4	4	3	20.5	8.81
-7.80383e+18	TRUE	A0A2R7WMB5	Ribosomal_L23eN domain-containing protein OS=Oncopeltus fasciatus OX=7536 GN=OFAS_OFAS009697 PE=3 SV=1	3	1	1	1	33.5	1.88
-8.94181e+18	TRUE	A0A2R7VY60	Ribosomal_S10 domain-containing protein OS=Oncopeltus fasciatus OX=7536 GN=OFAS_OFAS003378 PE=3 SV=1	5	1	1	1	25.7	2.94
4.90915e+18	TRUE	A0A2R7WVD6	Rieske domain-containing protein OS=Oncopeltus fasciatus OX=7536 GN=OFAS_OFAS012766 PE=4 SV=1	10	4	5	4	58.5	17.51
1.55659e+16	TRUE	A0A2R7WLI5	RIH_assoc domain-containing protein (Fragment) OS=Oncopeltus fasciatus OX=7536 GN=OFAS_OFAS012172 PE=4 SV=1	7	1	2	1	40.9	8.33
8.68443e+18	TRUE	A0A2R7X417	RIIa domain-containing protein OS=Oncopeltus fasciatus OX=7536 GN=OFAS_OFAS017721 PE=4 SV=1	17	1	1	1	12.9	2.32
-7.19968e+17	TRUE	A0A2R7VNM7	RING-type domain-containing protein OS=Oncopeltus fasciatus OX=7536 GN=OFAS_OFAS000243 PE=4 SV=1	15	1	1	1	15	3.18
3.63195e+18	TRUE	A0A2R7WNA0	Riptocin OS=Oncopeltus fasciatus OX=7536 GN=OFAS_OFAS012870 PE=4 SV=1	22	1	1	1	9.7	3.92
-9.15697e+18	TRUE	A0A2R7W7Z0	RL10P_insert domain-containing protein OS=Oncopeltus fasciatus OX=7536 GN=OFAS_OFAS007355 PE=3 SV=1	26	6	6	6	39	19.63
7.07966e+18	TRUE	A0A2R7VST2	RNA helicase OS=Oncopeltus fasciatus OX=7536 GN=bel PE=3 SV=1	6	4	4	2	74	10.94
-7.20956e+18	TRUE	A0A2R7W518	RNA helicase OS=Oncopeltus fasciatus OX=7536 GN=OFAS_OFAS004764 PE=3 SV=1	13	6	6	4	68	17.38
2.76321e+18	TRUE	A0A2R7W457	RNA helicase OS=Oncopeltus fasciatus OX=7536 GN=OFAS_OFAS006194 PE=3 SV=1	10	7	7	3	81.4	20.3
7.43606e+18	TRUE	A0A2R7WI00	RNA helicase OS=Oncopeltus fasciatus OX=7536 GN=OFAS_OFAS007707 PE=4 SV=1	13	5	5	5	43.3	10.42
-2.08081e+18	TRUE	A0A2R7WGG2	RNA helicase OS=Oncopeltus fasciatus OX=7536 GN=OFAS_OFAS010524 PE=3 SV=1	11	4	4	4	49.6	7.9
5.71561e+18	TRUE	A0A2R7WJU5	RNA helicase OS=Oncopeltus fasciatus OX=7536 GN=OFAS_OFAS012435 PE=3 SV=1	26	12	13	10	52.1	43.59
9.07881e+17	TRUE	Q9BJZ5	RNA-binding protein fusilli OS=Drosophila melanogaster OX=7227 GN=fus PE=2 SV=1	1	1	1	1	102.7	1.82
6.20625e+18	TRUE	Q9VVE5	RNA-binding protein Musashi homolog Rbp6 OS=Drosophila melanogaster OX=7227 GN=Rbp6 PE=2 SV=3	4	1	1	1	40.1	3.49
1.92506e+18	TRUE	A0A2R7WC06	RPN1_RPN2_N domain-containing protein OS=Oncopeltus fasciatus OX=7536 GN=OFAS_OFAS010167 PE=4 SV=1	6	1	1	1	33.5	4.68
9.17436e+18	TRUE	A0A2R7WWX5	RPN2_C domain-containing protein OS=Oncopeltus fasciatus OX=7536 GN=OFAS_OFAS015019 PE=4 SV=1	24	4	5	4	30.6	18.58
5.95034e+18	TRUE	A0A2R7VUU1	RRM domain-containing protein (Fragment) OS=Oncopeltus fasciatus OX=7536 GN=OFAS_OFAS003712 PE=4 SV=1	1	1	1	1	49.4	1.82
-5.30494e+18	TRUE	A0A2R7WHT6	RRM domain-containing protein (Fragment) OS=Oncopeltus fasciatus OX=7536 GN=OFAS_OFAS007015 PE=4 SV=1	8	1	1	1	9.9	1.92
-7.78956e+18	TRUE	A0A2R7WZC4	RRM domain-containing protein (Fragment) OS=Oncopeltus fasciatus OX=7536 GN=OFAS_OFAS015237 PE=4 SV=1	14	2	3	2	20.9	6.27
1.54388e+18	TRUE	A0A2R7X8B1	RRM domain-containing protein (Fragment) OS=Oncopeltus fasciatus OX=7536 GN=OFAS_OFAS019165 PE=4 SV=1	9	1	1	1	14.4	2.76
2.75368e+18	TRUE	A0A2R7X8B8	RRM domain-containing protein (Fragment) OS=Oncopeltus fasciatus OX=7536 GN=OFAS_OFAS019166 PE=4 SV=1	16	2	2	2	14.4	4.78
6.26484e+18	TRUE	A0A2R7W7R7	RRM domain-containing protein OS=Oncopeltus fasciatus OX=7536 GN=OFAS_OFAS003748 PE=4 SV=1	17	3	4	3	20.9	11
-2.24753e+18	TRUE	A0A2R7W495	RRM domain-containing protein OS=Oncopeltus fasciatus OX=7536 GN=OFAS_OFAS003759 PE=4 SV=1	12	2	2	2	26.7	6.51
2.56025e+18	TRUE	A0A2R7W188	RRM domain-containing protein OS=Oncopeltus fasciatus OX=7536 GN=OFAS_OFAS003893 PE=4 SV=1	19	2	2	2	17.4	6.37
-5.70139e+18	TRUE	A0A2R7WD37	RRM domain-containing protein OS=Oncopeltus fasciatus OX=7536 GN=OFAS_OFAS007121 PE=4 SV=1	9	4	4	4	68	12.96
6.24718e+18	TRUE	A0A2R7WFM1	RRM domain-containing protein OS=Oncopeltus fasciatus OX=7536 GN=OFAS_OFAS008375 PE=4 SV=1	12	3	3	3	37.8	12.56
6.4421e+17	TRUE	A0A2R7WAT3	RRM domain-containing protein OS=Oncopeltus fasciatus OX=7536 GN=OFAS_OFAS009792 PE=4 SV=1	31	3	4	2	12.6	13.07
2.65176e+18	TRUE	A0A2R7WMV1	RRM domain-containing protein OS=Oncopeltus fasciatus OX=7536 GN=OFAS_OFAS011155 PE=4 SV=1	3	1	1	1	31.9	2.15
-2.72323e+18	TRUE	A0A2R7WJD8	RRM domain-containing protein OS=Oncopeltus fasciatus OX=7536 GN=OFAS_OFAS011156 PE=4 SV=1	56	5	7	3	11.1	20.31
-8.68151e+18	TRUE	A0A2R7WQB1	RRM domain-containing protein OS=Oncopeltus fasciatus OX=7536 GN=OFAS_OFAS011205 PE=4 SV=1	56	6	7	6	18	27.08
-6.18305e+18	TRUE	A0A2R7WYK0	RRM domain-containing protein OS=Oncopeltus fasciatus OX=7536 GN=OFAS_OFAS014060 PE=4 SV=1	32	11	12	11	45.2	38.23
-2.60699e+18	TRUE	A0A2R7WU02	RRM domain-containing protein OS=Oncopeltus fasciatus OX=7536 GN=OFAS_OFAS014190 PE=4 SV=1	14	2	4	2	26	20.64
-5.14352e+18	TRUE	A0A2R7WWZ4	RRM domain-containing protein OS=Oncopeltus fasciatus OX=7536 GN=OFAS_OFAS014431 PE=4 SV=1	21	2	2	2	14.8	6.63
-4.93579e+18	TRUE	A0A2R7X2P4	RRM domain-containing protein OS=Oncopeltus fasciatus OX=7536 GN=OFAS_OFAS017364 PE=3 SV=1	15	6	7	6	63.4	27.18
3.81226e+17	TRUE	A0A2R7X1K4	RRM domain-containing protein OS=Oncopeltus fasciatus OX=7536 GN=OFAS_OFAS017392 PE=4 SV=1	6	1	1	1	18.3	1.96
-4.45392e+18	TRUE	A0A2R7X6U2	RRM domain-containing protein OS=Oncopeltus fasciatus OX=7536 GN=OFAS_OFAS018487 PE=4 SV=1	17	4	4	4	36.6	14.94
-6.21772e+18	TRUE	A0A2R7X921	RRM domain-containing protein OS=Oncopeltus fasciatus OX=7536 GN=OFAS_OFAS019315 PE=4 SV=1	54	8	8	8	19	24.83
4.75683e+18	TRUE	Q9W1V3	rRNA 2'-O-methyltransferase fibrillarin OS=Drosophila melanogaster OX=7227 GN=Fib PE=2 SV=1	9	3	3	3	34.6	8.47
9.07583e+18	TRUE	A0A2R7WF06	Rumpelstiltskin OS=Oncopeltus fasciatus OX=7536 GN=rump PE=4 SV=1	22	5	5	5	36.9	17.16
-6.66779e+18	TRUE	Q9V3K3	RuvB-like helicase 2 OS=Drosophila melanogaster OX=7227 GN=rept PE=1 SV=1	2	1	1	1	53.5	2.53
-3.51463e+18	TRUE	A0A2R7WS24	RuvB-like helicase OS=Oncopeltus fasciatus OX=7536 GN=OFAS_OFAS012113 PE=3 SV=1	11	6	7	6	60.9	19.24
-3.33354e+18	TRUE	A0A2R7X2A1	RuvB-like helicase OS=Oncopeltus fasciatus OX=7536 GN=OFAS_OFAS015358 PE=3 SV=1	29	9	11	9	50.4	40.14
6.61603e+18	TRUE	A0A2R7WP40	SAC domain-containing protein OS=Oncopeltus fasciatus OX=7536 GN=OFAS_OFAS010818 PE=4 SV=1	10	4	4	4	59	7.32
7.77915e+18	TRUE	A0A2R7X489	SEA domain-containing protein OS=Oncopeltus fasciatus OX=7536 GN=OFAS_OFAS016455 PE=4 SV=1	33	14	35	14	58.7	118.02
5.43454e+18	TRUE	A0A2R7WJM3	Sec16_C domain-containing protein OS=Oncopeltus fasciatus OX=7536 GN=OFAS_OFAS010943 PE=3 SV=1	1	1	1	1	90.1	1.91
1.06437e+18	TRUE	A0A2R7VT74	Secretory carrier-associated membrane protein OS=Oncopeltus fasciatus OX=7536 GN=OFAS_OFAS001842 PE=3 SV=1	10	3	4	3	40.9	14.27
7.0117e+18	TRUE	A0A2R7X4V2	Sema domain-containing protein OS=Oncopeltus fasciatus OX=7536 GN=OFAS_OFAS018105 PE=4 SV=1	2	1	1	1	53.2	2.48
1.03557e+18	TRUE	A0A2R7WTA2	Sep15_SelM domain-containing protein OS=Oncopeltus fasciatus OX=7536 GN=OFAS_OFAS012853 PE=3 SV=1	17	3	3	3	21	4.83
-5.20972e+18	TRUE	A0A2R7W6Z8	Septin-type G domain-containing protein OS=Oncopeltus fasciatus OX=7536 GN=OFAS_OFAS008782 PE=4 SV=1	3	1	1	1	32.9	2.53
-8.87123e+18	TRUE	A0A2R7WMX4	Septin-type G domain-containing protein OS=Oncopeltus fasciatus OX=7536 GN=OFAS_OFAS009775 PE=4 SV=1	9	2	2	2	32.3	5
-5.46456e+18	TRUE	A0A2R7X6I1	SER_THR_PHOSPHATASE domain-containing protein OS=Oncopeltus fasciatus OX=7536 GN=OFAS_OFAS018145 PE=4 SV=1	13	2	2	1	19.1	5.62
3.99652e+18	TRUE	A0A2R7WNQ3	Serine/threonine kinase NLK (Nemo)-like OS=Oncopeltus fasciatus OX=7536 GN=OFAS_OFAS027157 PE=4 SV=1	2	1	1	1	37.2	2.52
-8.57888e+17	TRUE	Q9NBK5	Serine/threonine-protein kinase tricornered OS=Drosophila melanogaster OX=7227 GN=trc PE=1 SV=1	3	1	1	1	53.3	2.44
5.7182e+17	TRUE	P48456	Serine/threonine-protein phosphatase 2B catalytic subunit 1 OS=Drosophila melanogaster OX=7227 GN=CanA1 PE=2 SV=2	5	3	3	1	69.1	9.26
-5.60919e+18	TRUE	Q27889	Serine/threonine-protein phosphatase 2B catalytic subunit 2 OS=Drosophila melanogaster OX=7227 GN=Pp2B-14D PE=1 SV=2	5	3	3	1	63.1	9.26
-9.16927e+18	TRUE	Q9VXF1	Serine/threonine-protein phosphatase 2B catalytic subunit 3 OS=Drosophila melanogaster OX=7227 GN=CanA-14F PE=1 SV=4	5	3	3	1	64.2	9.26
-5.30722e+18	TRUE	P48461	Serine/threonine-protein phosphatase alpha-1 isoform OS=Drosophila melanogaster OX=7227 GN=Pp1alpha-96A PE=1 SV=1	14	4	5	1	37.3	15.14
3.96647e+18	TRUE	P48462	Serine/threonine-protein phosphatase beta isoform OS=Drosophila melanogaster OX=7227 GN=flw PE=1 SV=1	16	4	4	1	37.7	14.96
-5.26691e+18	TRUE	A0A2R7VX50	Serine/threonine-protein phosphatase OS=Oncopeltus fasciatus OX=7536 GN=OFAS_OFAS002448 PE=3 SV=1	28	6	7	2	34.2	24.2
3.28239e+18	TRUE	A0A2R7W3X8	Serine/threonine-protein phosphatase OS=Oncopeltus fasciatus OX=7536 GN=OFAS_OFAS006256 PE=3 SV=1	22	4	4	1	26.7	14.29
7.09437e+17	TRUE	A0A2R7WXL6	Serine/threonine-protein phosphatase OS=Oncopeltus fasciatus OX=7536 GN=OFAS_OFAS014912 PE=3 SV=1	3	1	1	1	29.3	2.03
-1.41404e+18	TRUE	A0A2R7WXL3	Serine/threonine-protein phosphatase OS=Oncopeltus fasciatus OX=7536 GN=PP2A PE=3 SV=1	22	6	7	6	35.5	23.66
8.83518e+18	TRUE	P36179	Serine/threonine-protein phosphatase PP2A 65 kDa regulatory subunit OS=Drosophila melanogaster OX=7227 GN=Pp2A-29B PE=2 SV=4	1	1	1	1	65.4	2.24
-4.60248e+18	TRUE	P23696	Serine/threonine-protein phosphatase PP2A OS=Drosophila melanogaster OX=7227 GN=mts PE=1 SV=1	12	3	3	3	35.4	10.57
-5.76847e+18	TRUE	A0A2R7WKM2	SERPIN domain-containing protein OS=Oncopeltus fasciatus OX=7536 GN=OFAS_OFAS011274 PE=3 SV=1	3	1	1	1	39.2	2.53
-5.7342e+18	TRUE	A0A2R7X4P2	SERPIN domain-containing protein OS=Oncopeltus fasciatus OX=7536 GN=OFAS_OFAS016851 PE=3 SV=1	17	4	4	4	46.6	12.04
-6.87141e+18	TRUE	A0A2R7WMX8	Seryl-tRNA synthetase (Fragment) OS=Oncopeltus fasciatus OX=7536 GN=OFAS_OFAS012208 PE=4 SV=1	13	1	1	1	13.4	2.72
-6.18378e+18	TRUE	A0A2R7VTB4	SF3b1 domain-containing protein OS=Oncopeltus fasciatus OX=7536 GN=OFAS_OFAS001867 PE=3 SV=1	5	2	2	2	56.3	2.74
-2.93574e+18	TRUE	A0A2R7VUK7	SH2 domain-containing protein OS=Oncopeltus fasciatus OX=7536 GN=OFAS_OFAS003842 PE=3 SV=1	5	1	1	1	58.9	2.8
1.63576e+18	TRUE	A0A2R7X2N7	SH2 domain-containing protein OS=Oncopeltus fasciatus OX=7536 GN=OFAS_OFAS014944 PE=4 SV=1	32	5	7	5	28	29.52
4.58643e+18	TRUE	A0A2R7VT25	SH3 domain-containing protein OS=Oncopeltus fasciatus OX=7536 GN=OFAS_OFAS000190 PE=4 SV=1	30	3	3	3	16.1	13.42
4.01147e+18	TRUE	A0A2R7W7C1	SH3 domain-containing protein OS=Oncopeltus fasciatus OX=7536 GN=OFAS_OFAS005702 PE=4 SV=1	3	2	2	2	63.6	1.8
3.09346e+18	TRUE	A0A2R7WFG6	SH3 domain-containing protein OS=Oncopeltus fasciatus OX=7536 GN=OFAS_OFAS008816 PE=4 SV=1	3	2	2	2	63	4.78
-2.08802e+18	TRUE	A0A2R7WIZ0	SH3 domain-containing protein OS=Oncopeltus fasciatus OX=7536 GN=OFAS_OFAS011913 PE=4 SV=1	36	2	2	2	10.4	6.07
1.47406e+18	TRUE	A0A2R7X8I1	SH3 domain-containing protein OS=Oncopeltus fasciatus OX=7536 GN=OFAS_OFAS019162 PE=4 SV=1	29	5	5	5	21.2	20.26
-1.82679e+18	TRUE	A0A2R7VRG4	Shaggy isoform A OS=Oncopeltus fasciatus OX=7536 GN=OFAS_OFAS001767 PE=3 SV=1	21	5	5	5	41	14.73
3.78041e+18	TRUE	A0A2R7VTC8	Shaggy isoform B OS=Oncopeltus fasciatus OX=7536 GN=OFAS_OFAS001767 PE=3 SV=1	21	5	5	5	40.5	14.73
-2.04484e+18	TRUE	A0A2R7VRE9	Shaggy isoform C OS=Oncopeltus fasciatus OX=7536 GN=OFAS_OFAS001767 PE=3 SV=1	21	5	5	5	39.7	14.73
-2.16535e+18	TRUE	A0A2R7VRF8	Shaggy isoform D OS=Oncopeltus fasciatus OX=7536 GN=OFAS_OFAS001767 PE=3 SV=1	14	3	3	3	34	8.57
-2.65516e+18	TRUE	A0A2R7VUH1	SHR-BD domain-containing protein OS=Oncopeltus fasciatus OX=7536 GN=OFAS_OFAS000826 PE=4 SV=1	2	3	3	3	110.6	3
-8.26424e+18	TRUE	A0A2R7WGS4	SHR-BD domain-containing protein OS=Oncopeltus fasciatus OX=7536 GN=OFAS_OFAS010427 PE=4 SV=1	2	1	1	1	69	2.37
-7.74516e+18	TRUE	A0A2R7WW24	SHSP domain-containing protein OS=Oncopeltus fasciatus OX=7536 GN=OFAS_OFAS013638 PE=3 SV=1	13	1	1	1	11.7	2.97
-5.88501e+18	TRUE	A0A2R7X892	SHSP domain-containing protein OS=Oncopeltus fasciatus OX=7536 GN=OFAS_OFAS019190 PE=3 SV=1	36	1	2	1	7.7	6.51
-8.06762e+18	TRUE	A0A2R7VYM5	Sidoreflexin OS=Oncopeltus fasciatus OX=7536 GN=OFAS_OFAS001741 PE=3 SV=1	31	8	8	8	35	25.37
-8.84506e+18	TRUE	A0A2R7W6Z4	SIF OS=Oncopeltus fasciatus OX=7536 GN=SIF PE=4 SV=1	49	2	2	2	8.2	5.18
-6.38507e+17	TRUE	A0A2R7W5L9	Signal peptidase complex subunit 2 OS=Oncopeltus fasciatus OX=7536 GN=OFAS_OFAS004484 PE=3 SV=1	34	3	3	3	13.2	9.38
5.50302e+17	TRUE	A0A2R7WLQ1	Signal peptidase complex subunit 3 OS=Oncopeltus fasciatus OX=7536 GN=OFAS_OFAS011262 PE=3 SV=1	10	2	2	2	20.3	2.92
-1.32308e+18	TRUE	A0A2R7WPM1	Signal recognition particle subunit SRP72 OS=Oncopeltus fasciatus OX=7536 GN=OFAS_OFAS014972 PE=3 SV=1	6	3	3	3	74.3	8.26
-6.49397e+18	TRUE	A0A2R7W9K5	Signal sequence receptor subunit alpha OS=Oncopeltus fasciatus OX=7536 GN=OFAS_OFAS007629 PE=3 SV=1	6	1	2	1	30.3	9.31
-5.46465e+18	TRUE	A0A2R7VNI1	Signal sequence receptor subunit delta OS=Oncopeltus fasciatus OX=7536 GN=OFAS_OFAS000148 PE=3 SV=1	8	1	1	1	18.3	2.94
-3.23926e+18	TRUE	A0A2R7X544	Signal sequence receptor subunit gamma (Fragment) OS=Oncopeltus fasciatus OX=7536 GN=OFAS_OFAS017883 PE=3 SV=1	15	2	2	2	12.3	6.05
-8.72116e+18	TRUE	A0A2R7WMC0	Signal transducer and activator of transcription (Fragment) OS=Oncopeltus fasciatus OX=7536 GN=OFAS_OFAS010550 PE=3 SV=1	11	6	6	6	78.3	18.89
-4.14996e+18	TRUE	A0A2R7X7Z5	Signal transducer and activator of transcription 5B-like (Fragment) OS=Oncopeltus fasciatus OX=7536 GN=OFAS_OFAS019212 PE=4 SV=1	11	1	1	1	13.7	3.85
-5.04754e+18	TRUE	A0A2R7VVG7	SLC12 domain-containing protein (Fragment) OS=Oncopeltus fasciatus OX=7536 GN=OFAS_OFAS003637 PE=4 SV=1	16	2	2	2	19.3	7.45
4.88021e+17	TRUE	A0A2R7VVG3	SLC12 domain-containing protein OS=Oncopeltus fasciatus OX=7536 GN=OFAS_OFAS003638 PE=4 SV=1	19	2	2	2	23	10.15
-2.29369e+18	TRUE	A0A2R7WN45	Sm domain-containing protein OS=Oncopeltus fasciatus OX=7536 GN=OFAS_OFAS012533 PE=4 SV=1	13	1	1	1	9.8	2.14
-3.51927e+18	TRUE	A0A2R7W668	Small nuclear ribonucleoprotein E OS=Oncopeltus fasciatus OX=7536 GN=OFAS_OFAS006720 PE=3 SV=1	11	1	1	1	11.3	2.79
1.88597e+18	TRUE	A0A2R7W0X2	Small nuclear ribonucleoprotein G OS=Oncopeltus fasciatus OX=7536 GN=OFAS_OFAS002598 PE=3 SV=1	26	2	2	2	12.7	6.51
-6.17875e+18	TRUE	A0A2R7X200	Small nuclear ribonucleoprotein Sm D2 (Fragment) OS=Oncopeltus fasciatus OX=7536 GN=OFAS_OFAS017129 PE=3 SV=1	12	1	1	1	9.9	2.69
8.48117e+18	TRUE	O44437	Small nuclear ribonucleoprotein Sm D3 OS=Drosophila melanogaster OX=7227 GN=SmD3 PE=1 SV=1	6	1	1	1	15.6	1.78
2.12972e+18	TRUE	A0A2R7WQF9	Small nuclear ribonucleoprotein Sm D3 OS=Oncopeltus fasciatus OX=7536 GN=OFAS_OFAS012855 PE=3 SV=1	22	3	3	3	14.8	5.16
6.8281e+18	TRUE	Q05856	Small nuclear ribonucleoprotein-associated protein B OS=Drosophila melanogaster OX=7227 GN=SmB PE=1 SV=1	11	2	2	2	21	5.7
3.93029e+18	TRUE	A0A2R7VV43	Small nuclear ribonucleoprotein-associated protein OS=Oncopeltus fasciatus OX=7536 GN=OFAS_OFAS001203 PE=3 SV=1	14	3	3	3	21.5	7.71
7.56323e+18	TRUE	A0A2R7X0B4	SMB domain-containing protein (Fragment) OS=Oncopeltus fasciatus OX=7536 GN=OFAS_OFAS017111 PE=4 SV=1	24	4	7	4	18.4	20.99
7.40087e+18	TRUE	A0A2R7X5P8	Smooth isoform A OS=Oncopeltus fasciatus OX=7536 GN=OFAS_OFAS018338 PE=4 SV=1	10	3	3	3	33.5	6.54
-3.502e+18	TRUE	A0A2R7X625	Smooth isoform B OS=Oncopeltus fasciatus OX=7536 GN=OFAS_OFAS018338 PE=4 SV=1	11	3	3	3	31.8	6.54
-6.72464e+18	TRUE	A0A2R7X6P4	Smooth isoform C OS=Oncopeltus fasciatus OX=7536 GN=OFAS_OFAS018338 PE=4 SV=1	10	3	3	3	32.5	6.54
-5.26869e+18	TRUE	A0A2R7W4Z6	SMP-LTD domain-containing protein (Fragment) OS=Oncopeltus fasciatus OX=7536 GN=OFAS_OFAS005428 PE=4 SV=1	35	5	5	5	22.9	12.38
-7.82286e+18	TRUE	A0A2R7W245	SNF-like OS=Oncopeltus fasciatus OX=7536 GN=SNF PE=4 SV=1	11	1	1	1	9.8	2.46
1.52557e+18	TRUE	I7LHP3	Sodium/potassium-transporting ATPase subunit alpha (Fragment) OS=Oncopeltus fasciatus OX=7536 GN=K+ ATPase alpha subunit PE=2 SV=1	51	32	50	6	79.5	193.1
2.87385e+18	TRUE	K0GEY6	Sodium/potassium-transporting ATPase subunit alpha (Fragment) OS=Oncopeltus fasciatus OX=7536 PE=2 SV=1	2	2	4	1	107.1	6.35
-6.6418e+18	TRUE	A0A5C0C973	Sodium/potassium-transporting ATPase subunit alpha (Fragment) OS=Oncopeltus fasciatus OX=7536 PE=2 SV=1	47	41	57	7	112.2	215.28
-4.59361e+18	TRUE	K0GG94	Sodium/potassium-transporting ATPase subunit alpha (Fragment) OS=Oncopeltus fasciatus OX=7536 PE=2 SV=1	45	38	57	10	109.1	217.55
1.51339e+18	TRUE	K0GEY3	Sodium/potassium-transporting ATPase subunit alpha (Fragment) OS=Oncopeltus fasciatus OX=7536 PE=2 SV=1	50	43	62	3	110	234.87
-3.09787e+18	TRUE	P13607	Sodium/potassium-transporting ATPase subunit alpha OS=Drosophila melanogaster OX=7227 GN=Atpalpha PE=1 SV=3	27	24	33	2	115.5	134.05
-5.1948e+18	TRUE	A0A2R7W1T5	Sodium/potassium-transporting ATPase subunit alpha OS=Oncopeltus fasciatus OX=7536 GN=OFAS_OFAS005636 PE=3 SV=1	48	38	53	6	100.4	197.89
-8.55779e+18	TRUE	A0A2R7WGH9	Sodium/potassium-transporting ATPase subunit alpha OS=Oncopeltus fasciatus OX=7536 GN=OFAS_OFAS025086 PE=3 SV=1	3	3	5	2	115.5	8.48
-9.39696e+17	TRUE	A0A2R7WE87	Sodium/potassium-transporting ATPase subunit alpha OS=Oncopeltus fasciatus OX=7536 GN=OFAS_OFAS025195 PE=3 SV=1	18	14	25	1	99.3	80.41
4.23725e+18	TRUE	K0GLZ6	Sodium/potassium-transporting ATPase subunit alpha OS=Oncopeltus fasciatus OX=7536 PE=2 SV=1	21	19	32	2	111.6	112.83
7.38849e+18	TRUE	Q7K4Y6	Sodium-dependent dopamine transporter OS=Drosophila melanogaster OX=7227 GN=DAT PE=1 SV=1	1	1	1	1	70.3	2.04
4.22675e+18	TRUE	A0A2R7WN75	Spaetzle domain-containing protein OS=Oncopeltus fasciatus OX=7536 GN=OFAS_OFAS012638 PE=4 SV=1	16	1	1	1	7.9	1.67
3.54225e+18	TRUE	P13395	Spectrin alpha chain OS=Drosophila melanogaster OX=7227 GN=alpha-Spec PE=1 SV=2	13	30	41	10	278.1	145.15
3.18798e+18	TRUE	Q00963	Spectrin beta chain OS=Drosophila melanogaster OX=7227 GN=beta-Spec PE=1 SV=2	8	17	22	17	265.6	75.77
5.06735e+18	TRUE	A0A2R7X9R7	Spectrin beta chain OS=Oncopeltus fasciatus OX=7536 GN=OFAS_OFAS025114 PE=3 SV=1	54	106	151	106	270.6	542.84
1.45761e+18	TRUE	Q9VRV7	Splicing factor 3B subunit 6 OS=Drosophila melanogaster OX=7227 GN=Sf3b6 PE=1 SV=1	12	1	1	1	14.2	3.9
-6.43242e+18	TRUE	Q94535	Splicing factor U2af 38 kDa subunit OS=Drosophila melanogaster OX=7227 GN=U2af38 PE=1 SV=2	5	1	1	1	29.9	3.01
7.44916e+17	TRUE	Q24562	Splicing factor U2AF 50 kDa subunit OS=Drosophila melanogaster OX=7227 GN=U2af50 PE=1 SV=1	5	3	4	1	46.6	12.07
-6.04252e+18	TRUE	A0A2R7WGT3	Squid OS=Oncopeltus fasciatus OX=7536 GN=sqd PE=4 SV=1	34	8	13	8	29.9	48.77
5.74629e+18	TRUE	A0A2R7WBJ9	SSD domain-containing protein OS=Oncopeltus fasciatus OX=7536 GN=OFAS_OFAS007037 PE=4 SV=1	5	4	5	4	135.9	15.25
6.62454e+18	TRUE	A0A2R7WNJ0	Staufen (Fragment) OS=Oncopeltus fasciatus OX=7536 GN=stau PE=4 SV=1	2	1	1	1	68.5	2.33
5.4788e+18	TRUE	A0A2R7W3S6	STPPase_N domain-containing protein (Fragment) OS=Oncopeltus fasciatus OX=7536 GN=OFAS_OFAS006257 PE=4 SV=1	11	1	1	1	10.1	2.68
2.18354e+17	TRUE	P92208	Stress-activated protein kinase JNK OS=Drosophila melanogaster OX=7227 GN=bsk PE=1 SV=1	2	1	1	1	43	1.85
7.942e+18	TRUE	A0A2R7X259	Stress-activated protein kinase JNK OS=Oncopeltus fasciatus OX=7536 GN=JNK PE=3 SV=1	8	2	2	2	36.6	4.96
9.1678e+18	TRUE	A0A2R7VQ21	Striatin domain-containing protein (Fragment) OS=Oncopeltus fasciatus OX=7536 GN=OFAS_OFAS000640 PE=4 SV=1	7	2	2	2	25.7	4.68
6.85311e+18	TRUE	Q94523	Succinate dehydrogenase [ubiquinone] flavoprotein subunit, mitochondrial OS=Drosophila melanogaster OX=7227 GN=SdhA PE=2 SV=3	10	5	5	1	72.3	17.11
-8.4392e+18	TRUE	A0A2R7W9Y1	Succinate dehydrogenase [ubiquinone] flavoprotein subunit, mitochondrial OS=Oncopeltus fasciatus OX=7536 GN=OFAS_OFAS005974 PE=3 SV=1	38	15	15	11	60.9	56.49
3.02656e+18	TRUE	P21914	Succinate dehydrogenase [ubiquinone] iron-sulfur subunit, mitochondrial OS=Drosophila melanogaster OX=7227 GN=SdhB PE=2 SV=2	3	1	1	1	33.7	2.51
1.03815e+18	TRUE	A0A2R7VS39	Succinate dehydrogenase [ubiquinone] iron-sulfur subunit, mitochondrial OS=Oncopeltus fasciatus OX=7536 GN=OFAS_OFAS001681 PE=3 SV=1	45	11	11	11	32.8	34.55
-1.95441e+17	TRUE	A0A2R7W4G5	Succinate dehydrogenase cytochrome b560 subunit, mitochondrial OS=Oncopeltus fasciatus OX=7536 GN=OFAS_OFAS006525 PE=3 SV=1	14	2	2	2	18.6	8.56
8.13311e+18	TRUE	A0A2R7X8H7	Succinate--CoA ligase [GDP-forming] subunit beta, mitochondrial OS=Oncopeltus fasciatus OX=7536 GN=OFAS_OFAS017864 PE=3 SV=1	14	5	5	5	46.3	15.38
1.50751e+18	TRUE	A0A2R7X0X8	Suf domain-containing protein (Fragment) OS=Oncopeltus fasciatus OX=7536 GN=OFAS_OFAS015876 PE=4 SV=1	5	1	1	1	15.4	1.83
-5.42036e+18	TRUE	A0A2R7X7L8	Sulfatase domain-containing protein (Fragment) OS=Oncopeltus fasciatus OX=7536 GN=OFAS_OFAS018858 PE=3 SV=1	9	1	1	1	20.1	2.3
5.0903e+18	TRUE	A0A2R7WN78	Sulfatase domain-containing protein OS=Oncopeltus fasciatus OX=7536 GN=OFAS_OFAS010879 PE=3 SV=1	4	1	1	1	20.4	1.82
-4.19863e+18	TRUE	A0A2R7X0N3	Superoxide dismutase [Cu-Zn] OS=Oncopeltus fasciatus OX=7536 GN=OFAS_OFAS016914 PE=3 SV=1	42	7	8	7	23.5	30.95
-7.83242e+18	TRUE	A0A2R7WBP2	Superoxide dismutase OS=Oncopeltus fasciatus OX=7536 GN=SOD2 PE=3 SV=1	13	2	2	2	19.6	5.37
9.03312e+17	TRUE	Q9NFU0	Synaptic functional regulator FMR1 OS=Drosophila melanogaster OX=7227 GN=Fmr1 PE=1 SV=1	1	1	1	1	76	2.61
-2.98005e+18	TRUE	A0A2R7W3C1	Synaptosomal-associated protein (Fragment) OS=Oncopeltus fasciatus OX=7536 GN=OFAS_OFAS006341 PE=3 SV=1	14	2	2	2	15.7	5.03
7.72763e+18	TRUE	P36975	Synaptosomal-associated protein 25 OS=Drosophila melanogaster OX=7227 GN=Snap25 PE=2 SV=1	20	3	3	3	23.7	13.33
-1.16031e+17	TRUE	P21521	Synaptotagmin 1 OS=Drosophila melanogaster OX=7227 GN=Syt1 PE=1 SV=3	10	5	6	5	53.2	16.33
1.65475e+17	TRUE	A0A2R7VQR1	Synaptotagmin OS=Oncopeltus fasciatus OX=7536 GN=Syt1 PE=3 SV=1	33	14	16	14	48.5	50.09
-5.67879e+18	TRUE	A0A2R7VZ34	Syndecan OS=Oncopeltus fasciatus OX=7536 GN=OFAS_OFAS002255 PE=3 SV=1	9	1	1	1	25.3	3.26
8.53807e+18	TRUE	A0A2R7X981	SynN domain-containing protein (Fragment) OS=Oncopeltus fasciatus OX=7536 GN=OFAS_OFAS019455 PE=4 SV=1	19	1	2	1	10.4	7.9
4.60543e+18	TRUE	A0A2R7WYL2	SynN domain-containing protein OS=Oncopeltus fasciatus OX=7536 GN=OFAS_OFAS015095 PE=4 SV=1	20	1	1	1	8.4	3.29
2.15771e+18	TRUE	A0A2R7WEI1	Syntaxin-18_N domain-containing protein OS=Oncopeltus fasciatus OX=7536 GN=OFAS_OFAS008302 PE=3 SV=1	3	1	1	1	38.2	1.97
6.90107e+18	TRUE	Q24547	Syntaxin-1A OS=Drosophila melanogaster OX=7227 GN=Syx1A PE=1 SV=1	15	5	6	1	33.6	20.58
-7.28224e+18	TRUE	A0A2R7VND8	Syntaxin-1A OS=Oncopeltus fasciatus OX=7536 GN=Syx1A PE=3 SV=1	32	8	10	4	33.5	36.29
-1.48819e+18	TRUE	A0A146B0H2	Tan (Fragment) OS=Oncopeltus fasciatus OX=7536 GN=tan PE=2 SV=1	2	1	1	1	41.5	1.69
4.78194e+18	TRUE	A0A2R7WFC6	TBC1 domain family member 23 OS=Oncopeltus fasciatus OX=7536 GN=OFAS_OFAS011949 PE=4 SV=1	3	1	2	1	69.5	2.17
-9.04512e+17	TRUE	P12613	T-complex protein 1 subunit alpha OS=Drosophila melanogaster OX=7227 GN=CCT1 PE=2 SV=2	2	1	1	1	59.5	3.54
-6.98876e+17	TRUE	A0A2R7X0G3	T-complex protein 1 subunit eta OS=Oncopeltus fasciatus OX=7536 GN=OFAS_OFAS025257 PE=3 SV=1	17	8	10	8	71	38.34
5.94865e+17	TRUE	P48605	T-complex protein 1 subunit gamma OS=Drosophila melanogaster OX=7227 GN=CCT3 PE=2 SV=2	6	2	2	2	59.4	4.77
2.58339e+18	TRUE	A0A2R7WG09	T-complex protein 1 subunit gamma OS=Oncopeltus fasciatus OX=7536 GN=OFAS_OFAS011930 PE=3 SV=1	36	17	18	17	69.6	54.8
-2.28051e+17	TRUE	A0A2R7X1Q6	Tenascin major OS=Oncopeltus fasciatus OX=7536 GN=ten-m PE=4 SV=1	0	1	1	1	301.2	2.36
1.57548e+18	TRUE	A0A2R7VNR8	Tetraspanin OS=Oncopeltus fasciatus OX=7536 GN=OFAS_OFAS000211 PE=3 SV=1	20	4	6	4	24.1	18.95
-8.97824e+18	TRUE	A0A2R7X511	Tetraspanin OS=Oncopeltus fasciatus OX=7536 GN=OFAS_OFAS018071 PE=3 SV=1	4	1	1	1	25.2	2.33
-8.71664e+18	TRUE	A0A2R7WR63	TFCD_C domain-containing protein OS=Oncopeltus fasciatus OX=7536 GN=OFAS_OFAS012188 PE=4 SV=1	4	1	1	1	27.5	2.7
-7.21533e+17	TRUE	A0A2R7WXV2	TGc domain-containing protein (Fragment) OS=Oncopeltus fasciatus OX=7536 GN=OFAS_OFAS014533 PE=3 SV=1	24	8	11	8	54	46.06
6.74548e+18	TRUE	A0A2R7VRF3	Thiamine diphosphokinase OS=Oncopeltus fasciatus OX=7536 GN=OFAS_OFAS000960 PE=4 SV=1	9	2	2	2	30.9	3.63
-6.655e+18	TRUE	A0A2R7X4H6	ThiF domain-containing protein OS=Oncopeltus fasciatus OX=7536 GN=OFAS_OFAS017629 PE=4 SV=1	14	1	1	1	16.8	4.36
9.18435e+18	TRUE	A0A2R7WJT2	Thioredox_DsbH domain-containing protein OS=Oncopeltus fasciatus OX=7536 GN=OFAS_OFAS008183 PE=4 SV=1	10	2	2	2	31	6.41
3.02331e+18	TRUE	A0A2R7X5F8	Thioredoxin domain-containing protein (Fragment) OS=Oncopeltus fasciatus OX=7536 GN=OFAS_OFAS017950 PE=4 SV=1	4	1	1	1	26.6	2.4
1.85362e+17	TRUE	A0A2R7WMZ7	Thioredoxin domain-containing protein 17 OS=Oncopeltus fasciatus OX=7536 GN=OFAS_OFAS012482 PE=4 SV=1	10	1	1	1	15.3	2.09
-8.14823e+17	TRUE	A0A2R7VW11	Thioredoxin domain-containing protein OS=Oncopeltus fasciatus OX=7536 GN=OFAS_OFAS002350 PE=3 SV=1	10	1	1	1	13	3.62
-7.85511e+18	TRUE	A0A2R7VX13	Thioredoxin domain-containing protein OS=Oncopeltus fasciatus OX=7536 GN=OFAS_OFAS002351 PE=3 SV=1	3	1	1	1	35.3	2.53
-8.21447e+18	TRUE	A0A2R7W396	Thioredoxin domain-containing protein OS=Oncopeltus fasciatus OX=7536 GN=OFAS_OFAS004939 PE=4 SV=1	26	5	6	5	28.9	21.17
1.08958e+18	TRUE	A0A2R7WCI0	Thioredoxin domain-containing protein OS=Oncopeltus fasciatus OX=7536 GN=OFAS_OFAS007257 PE=4 SV=1	9	3	3	3	35.5	6.51
5.50546e+18	TRUE	A0A2R7VRV4	Thioredoxin peroxidase 1a isoform A OS=Oncopeltus fasciatus OX=7536 GN=TPX 1a PE=3 SV=1	59	7	15	7	19.1	70.24
5.24968e+18	TRUE	A0A2R7VWA0	Thioredoxin reductase 1 OS=Oncopeltus fasciatus OX=7536 GN=TRX 1 PE=3 SV=1	5	1	1	1	53.7	5.13
-2.93653e+18	TRUE	A0A2R7X689	Thioredoxin-dependent peroxiredoxin OS=Oncopeltus fasciatus OX=7536 GN=OFAS_OFAS017959 PE=3 SV=1	45	3	4	3	10.2	13.57
2.84611e+17	TRUE	Q9I7U4	Titin OS=Drosophila melanogaster OX=7227 GN=sls PE=1 SV=3	0	6	6	1	2064.5	7.53
-8.24652e+18	TRUE	A0A2R7W525	TLC domain-containing protein OS=Oncopeltus fasciatus OX=7536 GN=OFAS_OFAS004268 PE=3 SV=1	6	2	2	2	47.2	8.51
-2.09184e+18	TRUE	A0A2R7VRW3	TLDc domain-containing protein OS=Oncopeltus fasciatus OX=7536 GN=OFAS_OFAS001422 PE=4 SV=1	7	1	1	1	23.9	4.73
-1.74738e+17	TRUE	A0A2R7WW47	TLDc domain-containing protein OS=Oncopeltus fasciatus OX=7536 GN=OFAS_OFAS014904 PE=4 SV=1	9	3	3	3	48.2	10.96
7.16234e+18	TRUE	A0A2R7WTI1	TNF_2 domain-containing protein OS=Oncopeltus fasciatus OX=7536 GN=OFAS_OFAS014699 PE=3 SV=1	38	10	14	10	34.9	43.28
3.36805e+18	TRUE	A0A2R7VZQ2	TOG domain-containing protein (Fragment) OS=Oncopeltus fasciatus OX=7536 GN=OFAS_OFAS002776 PE=3 SV=1	4	6	6	6	241.7	11.67
-6.67343e+18	TRUE	A0A2R7VZ64	Tox-GHH domain-containing protein OS=Oncopeltus fasciatus OX=7536 GN=OFAS_OFAS004302 PE=4 SV=1	2	3	3	3	182.3	8.28
-3.61945e+18	TRUE	A0A2R7W6B3	TPPII domain-containing protein (Fragment) OS=Oncopeltus fasciatus OX=7536 GN=OFAS_OFAS005272 PE=4 SV=1	18	5	6	5	41.9	18.82
-2.77597e+18	TRUE	A0A2R7W6T2	TPPII_N domain-containing protein OS=Oncopeltus fasciatus OX=7536 GN=OFAS_OFAS005271 PE=4 SV=1	9	3	3	3	33.4	7.63
3.90401e+18	TRUE	A0A2R7WL05	Trafficking protein particle complex subunit OS=Oncopeltus fasciatus OX=7536 GN=OFAS_OFAS010088 PE=3 SV=1	4	1	1	1	20.1	2.01
-1.23827e+18	TRUE	A0A2R7W2D4	Transaldolase OS=Oncopeltus fasciatus OX=7536 GN=OFAS_OFAS006132 PE=3 SV=1	7	1	1	1	17.7	2.88
-1.75168e+18	TRUE	A0A2R7W8W8	Transcription elongation factor spt6 OS=Oncopeltus fasciatus OX=7536 GN=OFAS_OFAS006837 PE=3 SV=1	6	8	8	8	193.9	15.42
4.76431e+18	TRUE	A0A2R7X5A2	Transferrin-like domain-containing protein (Fragment) OS=Oncopeltus fasciatus OX=7536 GN=OFAS_OFAS018229 PE=4 SV=1	8	3	3	3	40.4	5.69
3.84422e+18	TRUE	A0A2R7X7V9	Transferrin-like domain-containing protein (Fragment) OS=Oncopeltus fasciatus OX=7536 GN=OFAS_OFAS019001 PE=4 SV=1	7	1	1	1	16.5	3.48
-6.2855e+17	TRUE	A0A2R7WMN1	Transgelin OS=Oncopeltus fasciatus OX=7536 GN=OFAS_OFAS013105 PE=3 SV=1	38	6	6	6	20.3	15.35
5.99099e+18	TRUE	Q7KN62	Transitional endoplasmic reticulum ATPase TER94 OS=Drosophila melanogaster OX=7227 GN=TER94 PE=1 SV=1	19	13	14	3	88.8	38.45
1.51356e+18	TRUE	Q9VSR3	Translational regulator orb2 OS=Drosophila melanogaster OX=7227 GN=orb2 PE=1 SV=1	6	3	3	3	74.5	11.09
-3.98538e+18	TRUE	A0A2R7WD42	Translocation protein SEC62 OS=Oncopeltus fasciatus OX=7536 GN=OFAS_OFAS008708 PE=3 SV=1	11	3	3	3	42	6.45
9.20703e+18	TRUE	A0A2R7W755	Translocon-associated protein subunit beta OS=Oncopeltus fasciatus OX=7536 GN=OFAS_OFAS006549 PE=3 SV=1	27	4	4	4	23.2	14.39
3.41942e+18	TRUE	A0A2R7W2F8	Transmembrane 9 superfamily member OS=Oncopeltus fasciatus OX=7536 GN=OFAS_OFAS003665 PE=3 SV=1	2	1	1	1	70.6	3.02
4.84337e+18	TRUE	A0A2R7WL48	Transmembrane 9 superfamily member OS=Oncopeltus fasciatus OX=7536 GN=OFAS_OFAS012889 PE=3 SV=1	3	2	2	2	68.9	4.75
8.65889e+18	TRUE	A0A2R7X5V8	Transmembrane protein 147 OS=Oncopeltus fasciatus OX=7536 GN=OFAS_OFAS017957 PE=4 SV=1	16	3	3	3	22	5.29
2.61077e+18	TRUE	A0A2R7WBV7	Transmembrane protein 208 OS=Oncopeltus fasciatus OX=7536 GN=OFAS_OFAS008156 PE=3 SV=1	6	1	1	1	16	1.72
3.94996e+18	TRUE	A0A2R7W3M3	Transporter OS=Oncopeltus fasciatus OX=7536 GN=OFAS_OFAS007404 PE=3 SV=1	16	6	8	6	63.1	27.75
-1.64067e+18	TRUE	A0A2R7WWJ3	Transporter OS=Oncopeltus fasciatus OX=7536 GN=OFAS_OFAS014384 PE=3 SV=1	2	1	1	1	46.1	2.04
6.01972e+18	TRUE	A0A2R7VN35	TRASH domain-containing protein OS=Oncopeltus fasciatus OX=7536 GN=OFAS_OFAS000056 PE=3 SV=1	36	4	4	4	13	12.64
-1.71668e+18	TRUE	A0A2R7W722	Trehalose 6-phosphate phosphatase OS=Oncopeltus fasciatus OX=7536 GN=OFAS_OFAS006550 PE=3 SV=1	2	1	1	1	41.7	2.16
2.92272e+16	TRUE	P29613	Triosephosphate isomerase OS=Drosophila melanogaster OX=7227 GN=Tpi PE=1 SV=3	5	1	1	1	26.6	3.33
-1.53955e+18	TRUE	A0A2R7VY28	Triosephosphate isomerase OS=Oncopeltus fasciatus OX=7536 GN=OFAS_OFAS003115 PE=3 SV=1	23	3	3	3	20.8	9.31
-7.94061e+17	TRUE	A0A2R7WJM1	Tropomyosin1 isoform A (Fragment) OS=Oncopeltus fasciatus OX=7536 GN=trp1 PE=3 SV=1	10	2	2	1	25.5	6.95
1.31942e+18	TRUE	P49455	Tropomyosin-1, isoforms 33/34 OS=Drosophila melanogaster OX=7227 GN=Tm1 PE=2 SV=2	6	3	3	1	54.6	8.85
-7.01398e+18	TRUE	P06754	Tropomyosin-1, isoforms 9A/A/B OS=Drosophila melanogaster OX=7227 GN=Tm1 PE=1 SV=2	9	3	3	1	39.3	8.85
3.51452e+18	TRUE	A0A2R7X008	Tropomysin II OS=Oncopeltus fasciatus OX=7536 GN=Tm2 PE=3 SV=1	11	3	3	2	31.5	7.11
3.90521e+18	TRUE	P36188	Troponin I OS=Drosophila melanogaster OX=7227 GN=wupA PE=2 SV=3	3	1	1	1	30.1	2.64
-2.5522e+18	TRUE	P19351	Troponin T, skeletal muscle OS=Drosophila melanogaster OX=7227 GN=up PE=1 SV=3	3	1	1	1	47.4	2.46
-7.35706e+18	TRUE	A0A2R7W2H1	TROVE domain-containing protein OS=Oncopeltus fasciatus OX=7536 GN=OFAS_OFAS004384 PE=3 SV=1	4	2	2	2	66.8	6.74
-4.25624e+18	TRUE	A0A2R7VWP5	Tr-type G domain-containing protein OS=Oncopeltus fasciatus OX=7536 GN=OFAS_OFAS003556 PE=3 SV=1	19	14	14	14	94.8	39.17
8.1101e+18	TRUE	A0A2R7WW46	Tr-type G domain-containing protein OS=Oncopeltus fasciatus OX=7536 GN=OFAS_OFAS013099 PE=3 SV=1	2	1	1	1	47.1	2.69
-3.1034e+18	TRUE	A0A2R7X0X7	Tr-type G domain-containing protein OS=Oncopeltus fasciatus OX=7536 GN=OFAS_OFAS016899 PE=3 SV=1	9	7	7	7	94.4	19.34
5.2833e+18	TRUE	A0A2R7W5L5	t-SNARE coiled-coil homology domain-containing protein (Fragment) OS=Oncopeltus fasciatus OX=7536 GN=OFAS_OFAS005671 PE=4 SV=1	4	1	1	1	32	3.05
5.41397e+18	TRUE	A0A2R7VS34	t-SNARE coiled-coil homology domain-containing protein OS=Oncopeltus fasciatus OX=7536 GN=OFAS_OFAS001141 PE=3 SV=1	11	3	3	3	30.7	9.78
9.15892e+18	TRUE	A0A2R7W4X4	t-SNARE coiled-coil homology domain-containing protein OS=Oncopeltus fasciatus OX=7536 GN=OFAS_OFAS005780 PE=4 SV=1	7	1	1	1	30.9	2.73
6.30152e+18	TRUE	A0A2R7VSP4	TSP C-terminal domain-containing protein OS=Oncopeltus fasciatus OX=7536 GN=OFAS_OFAS001495 PE=4 SV=1	2	1	1	1	33.2	2.18
8.47539e+18	TRUE	A0A2R7WCZ9	Tubulin alpha chain OS=Oncopeltus fasciatus OX=7536 GN=OFAS_OFAS007549 PE=3 SV=1	56	21	67	3	50	238.42
7.96861e+17	TRUE	A0A2R7WES2	Tubulin alpha chain OS=Oncopeltus fasciatus OX=7536 GN=OFAS_OFAS008079 PE=3 SV=1	56	21	63	2	50	221.94
-2.74311e+18	TRUE	A0A2R7X405	Tubulin alpha chain OS=Oncopeltus fasciatus OX=7536 GN=OFAS_OFAS017065 PE=3 SV=1	40	16	53	2	49.8	181.64
-4.81544e+18	TRUE	A0A2R7X5D6	Tubulin alpha chain OS=Oncopeltus fasciatus OX=7536 GN=OFAS_OFAS018287 PE=3 SV=1	25	6	19	1	28.3	63.33
-8.41138e+18	TRUE	P06603	Tubulin alpha-1 chain OS=Drosophila melanogaster OX=7227 GN=alphaTub84B PE=1 SV=1	51	20	63	2	49.9	218.49
-9.06672e+18	TRUE	P06605	Tubulin alpha-3 chain OS=Drosophila melanogaster OX=7227 GN=alphaTub84D PE=2 SV=1	51	20	63	2	49.9	218.49
3.24961e+18	TRUE	A0A2R7WJH5	Tubulin beta chain OS=Oncopeltus fasciatus OX=7536 GN=OFAS_OFAS011087 PE=3 SV=1	3	1	2	1	26.8	3.76
8.9658e+18	TRUE	A0A2R7WYX9	Tubulin beta chain OS=Oncopeltus fasciatus OX=7536 GN=OFAS_OFAS013350 PE=3 SV=1	66	25	91	15	54.9	333.47
3.11979e+18	TRUE	A0A2R7WXF9	Tubulin beta chain OS=Oncopeltus fasciatus OX=7536 GN=OFAS_OFAS016035 PE=3 SV=1	20	8	31	3	49.8	107.9
8.72982e+18	TRUE	A0A2R7X2J9	Tubulin beta chain OS=Oncopeltus fasciatus OX=7536 GN=OFAS_OFAS017093 PE=3 SV=1	9	3	5	1	51.3	12.05
4.93762e+18	TRUE	Q24560	Tubulin beta-1 chain OS=Drosophila melanogaster OX=7227 GN=betaTub56D PE=1 SV=2	57	22	80	12	50.1	294.09
-8.30579e+18	TRUE	P61857	Tubulin beta-2 chain OS=Drosophila melanogaster OX=7227 GN=betaTub85D PE=1 SV=1	33	14	68	7	49.8	242.14
-2.566e+18	TRUE	A0A2R7X9C9	Tubulin domain-containing protein (Fragment) OS=Oncopeltus fasciatus OX=7536 GN=OFAS_OFAS019571 PE=3 SV=1	75	2	10	2	6.4	49.46
-2.5848e+18	TRUE	A0A2R7VSQ9	Tubulin gamma chain OS=Oncopeltus fasciatus OX=7536 GN=OFAS_OFAS003173 PE=3 SV=1	6	1	1	1	21.7	2.22
-5.38191e+18	TRUE	A0A2R7X7I3	Tubulin_C domain-containing protein (Fragment) OS=Oncopeltus fasciatus OX=7536 GN=OFAS_OFAS018637 PE=3 SV=1	33	8	18	2	22.4	50.4
9.69422e+17	TRUE	A0A2R7VUU4	Tubulin_C domain-containing protein OS=Oncopeltus fasciatus OX=7536 GN=OFAS_OFAS003710 PE=3 SV=1	38	9	32	3	30.3	104.34
-8.69614e+18	TRUE	A0A2R7X5Q9	Tubulin_C domain-containing protein OS=Oncopeltus fasciatus OX=7536 GN=OFAS_OFAS018289 PE=3 SV=1	63	8	16	3	20.3	59.63
5.99197e+18	TRUE	A0A2R7WEL0	Tudor OS=Oncopeltus fasciatus OX=7536 GN=tud PE=4 SV=1	2	3	3	3	261	7.03
-7.94511e+18	TRUE	A0A077D2E1	Tyrosinase (Fragment) OS=Oncopeltus fasciatus OX=7536 PE=2 SV=1	9	5	5	5	62.3	7.86
-6.11136e+18	TRUE	A0A2R7WDF9	Tyrosine 3-hydroxylase OS=Oncopeltus fasciatus OX=7536 GN=OFAS_OFAS007495 PE=3 SV=1	3	2	2	2	64.6	4.22
7.43077e+18	TRUE	P18459	Tyrosine 3-monooxygenase OS=Drosophila melanogaster OX=7227 GN=ple PE=2 SV=2	2	1	1	1	66	1.98
-1.17585e+18	TRUE	A0A077CX25	Tyrosine hydroxylase (Fragment) OS=Oncopeltus fasciatus OX=7536 PE=2 SV=1	3	1	1	1	26	2.23
-5.45364e+18	TRUE	Q9V9J3	Tyrosine-protein kinase Src42A OS=Drosophila melanogaster OX=7227 GN=Src42A PE=1 SV=1	2	1	1	1	59	3.11
4.15883e+18	TRUE	P00528	Tyrosine-protein kinase Src64B OS=Drosophila melanogaster OX=7227 GN=Src64B PE=1 SV=3	1	1	1	1	63	2.52
-2.73663e+18	TRUE	A0A2R7WL99	Tyrosine--tRNA ligase OS=Oncopeltus fasciatus OX=7536 GN=OFAS_OFAS008554 PE=3 SV=1	2	1	1	1	61.3	2.32
8.87251e+17	TRUE	A0A2R7VXM0	U1 small nuclear ribonucleoprotein 70 kDa OS=Oncopeltus fasciatus OX=7536 GN=OFAS_OFAS002493 PE=4 SV=1	10	3	3	3	50.1	4.76
3.075e+18	TRUE	Q9VE17	U1 small nuclear ribonucleoprotein C OS=Drosophila melanogaster OX=7227 GN=snRNP-U1-C PE=1 SV=1	12	1	1	1	15.7	4.22
-9.51138e+17	TRUE	A0A2R7W507	U1 small nuclear ribonucleoprotein C OS=Oncopeltus fasciatus OX=7536 GN=OFAS_OFAS005358 PE=3 SV=1	11	1	1	1	17.2	4.22
-3.66406e+18	TRUE	A0A2R7VX75	UAS domain-containing protein OS=Oncopeltus fasciatus OX=7536 GN=OFAS_OFAS001596 PE=4 SV=1	3	1	1	1	26.2	1.72
-8.39141e+18	TRUE	A0A2R7WYM3	UBA domain-containing protein (Fragment) OS=Oncopeltus fasciatus OX=7536 GN=OFAS_OFAS015485 PE=4 SV=1	7	1	1	1	36.3	2.79
4.03409e+18	TRUE	A0A2R7VX31	Ubiquinone biosynthesis protein OS=Oncopeltus fasciatus OX=7536 GN=OFAS_OFAS002634 PE=3 SV=1	15	2	2	2	32.6	7.57
8.52495e+18	TRUE	A0A2R7WCP0	Ubiquitin carboxyl-terminal hydrolase OS=Oncopeltus fasciatus OX=7536 GN=OFAS_OFAS007076 PE=3 SV=1	3	1	1	1	37.4	2.88
-1.99321e+18	TRUE	A0A2R7WDN0	Ubiquitin carboxyl-terminal hydrolase OS=Oncopeltus fasciatus OX=7536 GN=OFAS_OFAS007963 PE=3 SV=1	3	2	2	2	78.4	4.02
-8.41344e+18	TRUE	P15357	Ubiquitin-40S ribosomal protein S27a OS=Drosophila melanogaster OX=7227 GN=RpS27A PE=1 SV=2	28	4	6	4	17.9	15.61
-4.24383e+18	TRUE	P18101	Ubiquitin-60S ribosomal protein L40 OS=Drosophila melanogaster OX=7227 GN=RpL40 PE=1 SV=2	34	4	6	4	14.7	15.61
-4.43938e+18	TRUE	A0A2R7VVH7	Ubiquitin-activating enzyme E1 OS=Oncopeltus fasciatus OX=7536 GN=OFAS_OFAS001533 PE=3 SV=1	16	14	15	14	116.7	39.79
-5.84243e+18	TRUE	P35128	Ubiquitin-conjugating enzyme E2 N OS=Drosophila melanogaster OX=7227 GN=ben PE=1 SV=1	10	1	1	1	17.2	3.16
-8.02096e+18	TRUE	A0A2R7WV88	Ubiquitin-fold modifier 1 OS=Oncopeltus fasciatus OX=7536 GN=OFAS_OFAS013388 PE=3 SV=1	9	1	1	1	8.2	1.77
-4.90337e+18	TRUE	A0A2R7WGU6	Ubiquitin-like domain-containing protein (Fragment) OS=Oncopeltus fasciatus OX=7536 GN=OFAS_OFAS008217 PE=4 SV=1	3	1	1	1	57.9	3.73
1.60595e+18	TRUE	A0A2R7WI84	Ubiquitin-like domain-containing protein (Fragment) OS=Oncopeltus fasciatus OX=7536 GN=OFAS_OFAS009911 PE=4 SV=1	9	1	1	1	13.1	2.43
-8.67722e+18	TRUE	A0A2R7VUL5	Ubiquitin-like domain-containing protein OS=Oncopeltus fasciatus OX=7536 GN=OFAS_OFAS001755 PE=4 SV=1	43	5	5	5	13.2	11.66
8.44073e+16	TRUE	A0A2R7VVF1	Ubiquitinyl hydrolase 1 (Fragment) OS=Oncopeltus fasciatus OX=7536 GN=OFAS_OFAS002154 PE=4 SV=1	12	3	3	3	38.1	11.74
-4.4771e+18	TRUE	A0A2R7W8S1	Ubiquitinyl hydrolase 1 OS=Oncopeltus fasciatus OX=7536 GN=OFAS_OFAS005369 PE=3 SV=1	3	1	1	1	29.9	1.67
1.51852e+18	TRUE	A0A2R7WDQ0	Ubiquitinyl hydrolase 1 OS=Oncopeltus fasciatus OX=7536 GN=OFAS_OFAS007964 PE=4 SV=1	8	2	2	2	30	6.08
-2.63393e+17	TRUE	A0A2R7WD24	UBX domain-containing protein OS=Oncopeltus fasciatus OX=7536 GN=OFAS_OFAS005904 PE=4 SV=1	7	2	2	2	52.7	2.97
-1.37581e+18	TRUE	A0A2R7WUQ9	UDPGT domain-containing protein OS=Oncopeltus fasciatus OX=7536 GN=OFAS_OFAS014491 PE=3 SV=1	2	1	1	1	91.3	1.69
2.99093e+18	TRUE	A0A2R7WW49	UDP-N-acetylglucosamine 4-epimerase OS=Oncopeltus fasciatus OX=7536 GN=OFAS_OFAS014900 PE=4 SV=1	4	1	1	1	45.3	4.29
-7.79466e+18	TRUE	A0A2R7WJZ8	UMA domain-containing protein OS=Oncopeltus fasciatus OX=7536 GN=OFAS_OFAS012709 PE=4 SV=1	8	1	1	1	18.4	2.35
6.67518e+16	TRUE	A0A2R7VYV5	UMP-CMP kinase OS=Oncopeltus fasciatus OX=7536 GN=OFAS_OFAS002942 PE=3 SV=1	4	1	1	1	23.4	1.8
7.836e+18	TRUE	beta_2	unbekannt OS=winter strain GN=yes PE=2 SV=1	39	13	20	13	37.4	63.26
7.87551e+18	TRUE	beta_3	unbekannt OS=winter strain GN=yes PE=2 SV=1	44	12	21	12	36.6	71.98
-2.52681e+18	TRUE	A0A2R7VN53	Uncharacterized protein (Fragment) OS=Oncopeltus fasciatus OX=7536 GN=OFAS_OFAS000075 PE=4 SV=1	18	8	9	8	65.3	26.06
4.99126e+18	TRUE	A0A2R7VQQ8	Uncharacterized protein (Fragment) OS=Oncopeltus fasciatus OX=7536 GN=OFAS_OFAS000218 PE=4 SV=1	1	1	1	1	89.7	2.56
-1.88283e+18	TRUE	A0A2R7VPL8	Uncharacterized protein (Fragment) OS=Oncopeltus fasciatus OX=7536 GN=OFAS_OFAS000333 PE=3 SV=1	26	11	11	11	49.5	29.87
5.49754e+18	TRUE	A0A2R7VPF2	Uncharacterized protein (Fragment) OS=Oncopeltus fasciatus OX=7536 GN=OFAS_OFAS000373 PE=4 SV=1	41	7	8	7	27.6	32.46
3.66575e+18	TRUE	A0A2R7VQT7	Uncharacterized protein (Fragment) OS=Oncopeltus fasciatus OX=7536 GN=OFAS_OFAS000585 PE=4 SV=1	6	1	1	1	25.2	2.91
5.43189e+18	TRUE	A0A2R7VPX1	Uncharacterized protein (Fragment) OS=Oncopeltus fasciatus OX=7536 GN=OFAS_OFAS000637 PE=3 SV=1	26	2	2	2	7.1	10.8
8.01431e+18	TRUE	A0A2R7VRY7	Uncharacterized protein (Fragment) OS=Oncopeltus fasciatus OX=7536 GN=OFAS_OFAS000641 PE=4 SV=1	12	1	2	1	10.5	4.86
-3.56721e+18	TRUE	A0A2R7VQB0	Uncharacterized protein (Fragment) OS=Oncopeltus fasciatus OX=7536 GN=OFAS_OFAS000765 PE=4 SV=1	2	1	1	1	48.7	2
-8.67547e+18	TRUE	A0A2R7VPR9	Uncharacterized protein (Fragment) OS=Oncopeltus fasciatus OX=7536 GN=OFAS_OFAS000783 PE=3 SV=1	3	5	5	5	254.6	15.66
-8.92912e+18	TRUE	A0A2R7VQA0	Uncharacterized protein (Fragment) OS=Oncopeltus fasciatus OX=7536 GN=OFAS_OFAS000827 PE=4 SV=1	12	1	1	1	19.3	2.91
6.93538e+18	TRUE	A0A2R7VVD1	Uncharacterized protein (Fragment) OS=Oncopeltus fasciatus OX=7536 GN=OFAS_OFAS000844 PE=4 SV=1	16	1	1	1	10	2.76
-7.82885e+18	TRUE	A0A2R7VR91	Uncharacterized protein (Fragment) OS=Oncopeltus fasciatus OX=7536 GN=OFAS_OFAS000881 PE=4 SV=1	25	6	6	6	35.1	21.23
-6.27265e+18	TRUE	A0A2R7VTH5	Uncharacterized protein (Fragment) OS=Oncopeltus fasciatus OX=7536 GN=OFAS_OFAS000939 PE=4 SV=1	9	1	1	1	11.1	2.43
-2.73058e+18	TRUE	A0A2R7VR78	Uncharacterized protein (Fragment) OS=Oncopeltus fasciatus OX=7536 GN=OFAS_OFAS001074 PE=4 SV=1	11	2	2	2	30	2.21
-6.48548e+18	TRUE	A0A2R7VT16	Uncharacterized protein (Fragment) OS=Oncopeltus fasciatus OX=7536 GN=OFAS_OFAS001275 PE=4 SV=1	11	1	1	1	10.4	2.06
3.49948e+17	TRUE	A0A2R7VUJ9	Uncharacterized protein (Fragment) OS=Oncopeltus fasciatus OX=7536 GN=OFAS_OFAS001397 PE=4 SV=1	9	1	1	1	18.4	2.6
8.44532e+17	TRUE	A0A2R7VRM5	Uncharacterized protein (Fragment) OS=Oncopeltus fasciatus OX=7536 GN=OFAS_OFAS001685 PE=3 SV=1	7	1	1	1	24.3	2.71
-8.05734e+18	TRUE	A0A2R7VSG1	Uncharacterized protein (Fragment) OS=Oncopeltus fasciatus OX=7536 GN=OFAS_OFAS001883 PE=4 SV=1	8	1	1	1	12.3	2.41
5.0269e+18	TRUE	A0A2R7VU47	Uncharacterized protein (Fragment) OS=Oncopeltus fasciatus OX=7536 GN=OFAS_OFAS001888 PE=4 SV=1	7	1	1	1	11.9	2.2
-1.84035e+18	TRUE	A0A2R7VSR9	Uncharacterized protein (Fragment) OS=Oncopeltus fasciatus OX=7536 GN=OFAS_OFAS002108 PE=4 SV=1	6	1	1	1	15.7	3.14
-2.39058e+18	TRUE	A0A2R7VSS7	Uncharacterized protein (Fragment) OS=Oncopeltus fasciatus OX=7536 GN=OFAS_OFAS002111 PE=4 SV=1	9	4	4	4	68.2	12.12
4.77879e+18	TRUE	A0A2R7VTP9	Uncharacterized protein (Fragment) OS=Oncopeltus fasciatus OX=7536 GN=OFAS_OFAS002150 PE=4 SV=1	10	3	3	3	43.5	9.35
5.13265e+18	TRUE	A0A2R7VT41	Uncharacterized protein (Fragment) OS=Oncopeltus fasciatus OX=7536 GN=OFAS_OFAS002176 PE=4 SV=1	22	2	2	2	18.2	6.84
7.74395e+17	TRUE	A0A2R7VW65	Uncharacterized protein (Fragment) OS=Oncopeltus fasciatus OX=7536 GN=OFAS_OFAS002302 PE=4 SV=1	3	1	1	1	25.9	1.66
-8.61529e+18	TRUE	A0A2R7VYD6	Uncharacterized protein (Fragment) OS=Oncopeltus fasciatus OX=7536 GN=OFAS_OFAS002320 PE=3 SV=1	2	1	1	1	67.9	2.58
-5.94601e+18	TRUE	A0A2R7W111	Uncharacterized protein (Fragment) OS=Oncopeltus fasciatus OX=7536 GN=OFAS_OFAS002385 PE=4 SV=1	13	1	1	1	5.6	1.68
2.89808e+18	TRUE	A0A2R7VZM3	Uncharacterized protein (Fragment) OS=Oncopeltus fasciatus OX=7536 GN=OFAS_OFAS002405 PE=4 SV=1	5	1	1	1	43.3	3.03
-4.4809e+18	TRUE	A0A2R7VXF7	Uncharacterized protein (Fragment) OS=Oncopeltus fasciatus OX=7536 GN=OFAS_OFAS002410 PE=4 SV=1	1	1	1	1	64.1	2.12
4.83016e+18	TRUE	A0A2R7VV63	Uncharacterized protein (Fragment) OS=Oncopeltus fasciatus OX=7536 GN=OFAS_OFAS002412 PE=4 SV=1	5	1	1	1	27.5	3.7
1.54548e+18	TRUE	A0A2R7VTZ2	Uncharacterized protein (Fragment) OS=Oncopeltus fasciatus OX=7536 GN=OFAS_OFAS002792 PE=4 SV=1	5	1	1	1	18.7	2.18
3.54751e+18	TRUE	A0A2R7W006	Uncharacterized protein (Fragment) OS=Oncopeltus fasciatus OX=7536 GN=OFAS_OFAS003011 PE=4 SV=1	8	1	1	1	26	2.84
-4.90319e+17	TRUE	A0A2R7W2W7	Uncharacterized protein (Fragment) OS=Oncopeltus fasciatus OX=7536 GN=OFAS_OFAS003015 PE=4 SV=1	2	1	1	1	83.5	3.82
-4.43481e+18	TRUE	A0A2R7VYQ8	Uncharacterized protein (Fragment) OS=Oncopeltus fasciatus OX=7536 GN=OFAS_OFAS003227 PE=4 SV=1	15	1	1	1	10.2	2.24
-4.80947e+18	TRUE	A0A2R7VYT4	Uncharacterized protein (Fragment) OS=Oncopeltus fasciatus OX=7536 GN=OFAS_OFAS003440 PE=4 SV=1	1	1	1	1	133.9	2.6
2.77518e+18	TRUE	A0A2R7VY00	Uncharacterized protein (Fragment) OS=Oncopeltus fasciatus OX=7536 GN=OFAS_OFAS003500 PE=4 SV=1	6	1	1	1	24.6	2
-3.5314e+18	TRUE	A0A2R7VTJ2	Uncharacterized protein (Fragment) OS=Oncopeltus fasciatus OX=7536 GN=OFAS_OFAS003691 PE=3 SV=1	26	10	10	10	64.5	33.05
-6.3616e+18	TRUE	A0A2R7VXG7	Uncharacterized protein (Fragment) OS=Oncopeltus fasciatus OX=7536 GN=OFAS_OFAS003768 PE=3 SV=1	23	8	29	2	48.9	103.73
-7.85866e+18	TRUE	A0A2R7VZR3	Uncharacterized protein (Fragment) OS=Oncopeltus fasciatus OX=7536 GN=OFAS_OFAS003925 PE=4 SV=1	24	2	3	2	17.9	13.64
2.86758e+17	TRUE	A0A2R7W319	Uncharacterized protein (Fragment) OS=Oncopeltus fasciatus OX=7536 GN=OFAS_OFAS004012 PE=4 SV=1	4	1	1	1	24.3	2.2
8.15671e+18	TRUE	A0A2R7W429	Uncharacterized protein (Fragment) OS=Oncopeltus fasciatus OX=7536 GN=OFAS_OFAS004080 PE=4 SV=1	11	3	3	3	33	6.42
-1.11461e+18	TRUE	A0A2R7VXA4	Uncharacterized protein (Fragment) OS=Oncopeltus fasciatus OX=7536 GN=OFAS_OFAS004170 PE=4 SV=1	10	2	2	2	30.6	5.45
3.06442e+17	TRUE	A0A2R7VYH0	Uncharacterized protein (Fragment) OS=Oncopeltus fasciatus OX=7536 GN=OFAS_OFAS004172 PE=4 SV=1	4	4	4	4	118.2	8.98
-3.11222e+18	TRUE	A0A2R7VWT9	Uncharacterized protein (Fragment) OS=Oncopeltus fasciatus OX=7536 GN=OFAS_OFAS004174 PE=4 SV=1	4	3	3	3	104.2	7.77
-4.06315e+18	TRUE	A0A2R7W2I8	Uncharacterized protein (Fragment) OS=Oncopeltus fasciatus OX=7536 GN=OFAS_OFAS004397 PE=4 SV=1	9	1	1	1	12.5	2.76
4.63363e+18	TRUE	A0A2R7VYR2	Uncharacterized protein (Fragment) OS=Oncopeltus fasciatus OX=7536 GN=OFAS_OFAS005228 PE=4 SV=1	31	2	2	2	13.4	11
-6.51e+18	TRUE	A0A2R7W377	Uncharacterized protein (Fragment) OS=Oncopeltus fasciatus OX=7536 GN=OFAS_OFAS005229 PE=4 SV=1	26	4	4	4	15.7	10.09
-1.03555e+16	TRUE	A0A2R7VYR8	Uncharacterized protein (Fragment) OS=Oncopeltus fasciatus OX=7536 GN=OFAS_OFAS005230 PE=4 SV=1	3	1	1	1	57	4.72
1.37645e+18	TRUE	A0A2R7WA70	Uncharacterized protein (Fragment) OS=Oncopeltus fasciatus OX=7536 GN=OFAS_OFAS005278 PE=4 SV=1	14	5	5	5	63.9	20.79
1.74262e+18	TRUE	A0A2R7W5D5	Uncharacterized protein (Fragment) OS=Oncopeltus fasciatus OX=7536 GN=OFAS_OFAS005363 PE=4 SV=1	32	22	23	22	98.7	72.09
-1.35492e+18	TRUE	A0A2R7W772	Uncharacterized protein (Fragment) OS=Oncopeltus fasciatus OX=7536 GN=OFAS_OFAS005364 PE=4 SV=1	5	3	3	3	96.6	14.85
-7.82116e+18	TRUE	A0A2R7W6M5	Uncharacterized protein (Fragment) OS=Oncopeltus fasciatus OX=7536 GN=OFAS_OFAS005365 PE=4 SV=1	27	2	3	2	10.3	7.09
8.22875e+18	TRUE	A0A2R7W2S0	Uncharacterized protein (Fragment) OS=Oncopeltus fasciatus OX=7536 GN=OFAS_OFAS005594 PE=4 SV=1	1	1	1	1	89.4	2.7
-2.59138e+17	TRUE	A0A2R7W156	Uncharacterized protein (Fragment) OS=Oncopeltus fasciatus OX=7536 GN=OFAS_OFAS005765 PE=4 SV=1	8	1	1	1	25.2	3.08
-5.58477e+18	TRUE	A0A2R7W4K0	Uncharacterized protein (Fragment) OS=Oncopeltus fasciatus OX=7536 GN=OFAS_OFAS005828 PE=4 SV=1	8	1	1	1	17.5	2.46
4.25272e+18	TRUE	A0A2R7VYH9	Uncharacterized protein (Fragment) OS=Oncopeltus fasciatus OX=7536 GN=OFAS_OFAS005920 PE=4 SV=1	7	2	2	2	17.6	3.34
-3.86189e+18	TRUE	A0A2R7W3F1	Uncharacterized protein (Fragment) OS=Oncopeltus fasciatus OX=7536 GN=OFAS_OFAS006135 PE=4 SV=1	18	2	2	2	19.9	6.66
-1.26679e+17	TRUE	A0A2R7W3B2	Uncharacterized protein (Fragment) OS=Oncopeltus fasciatus OX=7536 GN=OFAS_OFAS006136 PE=4 SV=1	3	1	1	1	46.8	1.69
6.81629e+18	TRUE	A0A2R7W8Z2	Uncharacterized protein (Fragment) OS=Oncopeltus fasciatus OX=7536 GN=OFAS_OFAS006219 PE=4 SV=1	11	1	1	1	12.5	3.54
-1.64691e+18	TRUE	A0A2R7W5Y1	Uncharacterized protein (Fragment) OS=Oncopeltus fasciatus OX=7536 GN=OFAS_OFAS006254 PE=4 SV=1	6	1	1	1	16.7	1.66
-8.63802e+18	TRUE	A0A2R7W7J4	Uncharacterized protein (Fragment) OS=Oncopeltus fasciatus OX=7536 GN=OFAS_OFAS006434 PE=4 SV=1	14	2	2	2	19.7	2.5
-1.19098e+18	TRUE	A0A2R7W385	Uncharacterized protein (Fragment) OS=Oncopeltus fasciatus OX=7536 GN=OFAS_OFAS006445 PE=4 SV=1	1	3	3	3	278.7	7.44
-8.96806e+18	TRUE	A0A2R7WBW6	Uncharacterized protein (Fragment) OS=Oncopeltus fasciatus OX=7536 GN=OFAS_OFAS006668 PE=4 SV=1	14	2	2	2	19.7	9.01
-4.22207e+18	TRUE	A0A2R7W5F2	Uncharacterized protein (Fragment) OS=Oncopeltus fasciatus OX=7536 GN=OFAS_OFAS006765 PE=4 SV=1	18	8	8	8	68.4	26.05
-1.81976e+18	TRUE	A0A2R7W8E3	Uncharacterized protein (Fragment) OS=Oncopeltus fasciatus OX=7536 GN=OFAS_OFAS006862 PE=4 SV=1	12	3	4	3	36.1	15.47
7.30492e+17	TRUE	A0A2R7W8N6	Uncharacterized protein (Fragment) OS=Oncopeltus fasciatus OX=7536 GN=OFAS_OFAS006917 PE=4 SV=1	4	1	1	1	20.8	1.73
-8.50551e+18	TRUE	A0A2R7WE85	Uncharacterized protein (Fragment) OS=Oncopeltus fasciatus OX=7536 GN=OFAS_OFAS007016 PE=4 SV=1	38	6	7	6	22.8	24.88
8.64948e+18	TRUE	A0A2R7WB23	Uncharacterized protein (Fragment) OS=Oncopeltus fasciatus OX=7536 GN=OFAS_OFAS007590 PE=4 SV=1	8	2	2	2	33.4	5.26
6.45791e+18	TRUE	A0A2R7WCJ5	Uncharacterized protein (Fragment) OS=Oncopeltus fasciatus OX=7536 GN=OFAS_OFAS007591 PE=4 SV=1	34	4	6	4	18.2	21.76
8.3787e+18	TRUE	A0A2R7WE39	Uncharacterized protein (Fragment) OS=Oncopeltus fasciatus OX=7536 GN=OFAS_OFAS007637 PE=3 SV=1	13	7	8	7	73.1	22.2
-6.30092e+18	TRUE	A0A2R7WE37	Uncharacterized protein (Fragment) OS=Oncopeltus fasciatus OX=7536 GN=OFAS_OFAS007692 PE=4 SV=1	13	1	1	1	12.5	3.82
3.59055e+18	TRUE	A0A2R7WHR3	Uncharacterized protein (Fragment) OS=Oncopeltus fasciatus OX=7536 GN=OFAS_OFAS008215 PE=4 SV=1	6	1	1	1	26.6	2.06
6.24528e+18	TRUE	A0A2R7W981	Uncharacterized protein (Fragment) OS=Oncopeltus fasciatus OX=7536 GN=OFAS_OFAS008358 PE=4 SV=1	20	4	5	4	30.2	18.1
-6.70015e+18	TRUE	A0A2R7WCF5	Uncharacterized protein (Fragment) OS=Oncopeltus fasciatus OX=7536 GN=OFAS_OFAS008439 PE=4 SV=1	7	9	10	9	182.2	26.08
2.26588e+18	TRUE	A0A2R7WIW0	Uncharacterized protein (Fragment) OS=Oncopeltus fasciatus OX=7536 GN=OFAS_OFAS008616 PE=4 SV=1	5	2	2	2	62.9	6.49
-4.69198e+18	TRUE	A0A2R7WE03	Uncharacterized protein (Fragment) OS=Oncopeltus fasciatus OX=7536 GN=OFAS_OFAS008726 PE=3 SV=1	8	1	1	1	13.8	1.94
-5.52033e+18	TRUE	A0A2R7WEE5	Uncharacterized protein (Fragment) OS=Oncopeltus fasciatus OX=7536 GN=OFAS_OFAS008728 PE=3 SV=1	6	1	1	1	26.1	4.2
3.18512e+18	TRUE	A0A2R7WG16	Uncharacterized protein (Fragment) OS=Oncopeltus fasciatus OX=7536 GN=OFAS_OFAS008753 PE=4 SV=1	15	1	1	1	9.8	2.86
7.47015e+18	TRUE	A0A2R7WDK9	Uncharacterized protein (Fragment) OS=Oncopeltus fasciatus OX=7536 GN=OFAS_OFAS008772 PE=4 SV=1	5	4	4	4	120.2	10.31
8.42587e+18	TRUE	A0A2R7W9A8	Uncharacterized protein (Fragment) OS=Oncopeltus fasciatus OX=7536 GN=OFAS_OFAS009100 PE=4 SV=1	4	2	2	2	64	2.3
-2.87124e+18	TRUE	A0A2R7WJF4	Uncharacterized protein (Fragment) OS=Oncopeltus fasciatus OX=7536 GN=OFAS_OFAS009233 PE=3 SV=1	19	6	6	6	25.8	14.97
-7.88761e+18	TRUE	A0A2R7WIV1	Uncharacterized protein (Fragment) OS=Oncopeltus fasciatus OX=7536 GN=OFAS_OFAS009688 PE=4 SV=1	31	3	3	3	16.7	12.36
-3.35572e+18	TRUE	A0A2R7WJ62	Uncharacterized protein (Fragment) OS=Oncopeltus fasciatus OX=7536 GN=OFAS_OFAS009692 PE=3 SV=1	2	3	3	3	241	5.52
-8.26943e+18	TRUE	A0A2R7WKP4	Uncharacterized protein (Fragment) OS=Oncopeltus fasciatus OX=7536 GN=OFAS_OFAS009986 PE=4 SV=1	10	6	6	6	89.3	18.72
-7.50569e+18	TRUE	A0A2R7WKQ3	Uncharacterized protein (Fragment) OS=Oncopeltus fasciatus OX=7536 GN=OFAS_OFAS009987 PE=4 SV=1	24	7	8	7	36.8	22.17
-1.79804e+18	TRUE	A0A2R7WLX3	Uncharacterized protein (Fragment) OS=Oncopeltus fasciatus OX=7536 GN=OFAS_OFAS010702 PE=4 SV=1	21	6	7	6	53.9	23.76
6.11697e+18	TRUE	A0A2R7WLW4	Uncharacterized protein (Fragment) OS=Oncopeltus fasciatus OX=7536 GN=OFAS_OFAS010703 PE=4 SV=1	15	2	2	2	15.6	5.79
6.06885e+18	TRUE	A0A2R7WJW4	Uncharacterized protein (Fragment) OS=Oncopeltus fasciatus OX=7536 GN=OFAS_OFAS010856 PE=3 SV=1	18	3	3	3	29.8	8.81
5.08819e+18	TRUE	A0A2R7WLF5	Uncharacterized protein (Fragment) OS=Oncopeltus fasciatus OX=7536 GN=OFAS_OFAS010862 PE=4 SV=1	9	1	2	1	24.4	8.01
-5.70813e+17	TRUE	A0A2R7WMM2	Uncharacterized protein (Fragment) OS=Oncopeltus fasciatus OX=7536 GN=OFAS_OFAS011043 PE=4 SV=1	6	1	1	1	31.6	2.6
-3.20315e+18	TRUE	A0A2R7WJ20	Uncharacterized protein (Fragment) OS=Oncopeltus fasciatus OX=7536 GN=OFAS_OFAS011370 PE=4 SV=1	28	11	12	11	52	45.57
3.85744e+17	TRUE	A0A2R7WKW8	Uncharacterized protein (Fragment) OS=Oncopeltus fasciatus OX=7536 GN=OFAS_OFAS011415 PE=4 SV=1	75	14	24	14	22.3	52.48
-1.91745e+18	TRUE	A0A2R7WJK7	Uncharacterized protein (Fragment) OS=Oncopeltus fasciatus OX=7536 GN=OFAS_OFAS011471 PE=3 SV=1	5	1	1	1	18.2	2
-7.78634e+18	TRUE	A0A2R7WJZ7	Uncharacterized protein (Fragment) OS=Oncopeltus fasciatus OX=7536 GN=OFAS_OFAS011641 PE=4 SV=1	16	1	1	1	15.5	2.59
4.29758e+18	TRUE	A0A2R7WR77	Uncharacterized protein (Fragment) OS=Oncopeltus fasciatus OX=7536 GN=OFAS_OFAS012129 PE=4 SV=1	13	10	11	10	115.6	30.3
-4.88931e+18	TRUE	A0A2R7WR75	Uncharacterized protein (Fragment) OS=Oncopeltus fasciatus OX=7536 GN=OFAS_OFAS012130 PE=4 SV=1	12	3	3	3	41.8	9.27
5.69952e+18	TRUE	A0A2R7WL23	Uncharacterized protein (Fragment) OS=Oncopeltus fasciatus OX=7536 GN=OFAS_OFAS012419 PE=4 SV=1	21	1	1	1	10.7	3.4
7.10642e+18	TRUE	A0A2R7WPF1	Uncharacterized protein (Fragment) OS=Oncopeltus fasciatus OX=7536 GN=OFAS_OFAS012420 PE=4 SV=1	21	2	2	2	15.1	8.04
7.27527e+17	TRUE	A0A2R7WKK7	Uncharacterized protein (Fragment) OS=Oncopeltus fasciatus OX=7536 GN=OFAS_OFAS012492 PE=3 SV=1	24	3	3	3	18.4	12.1
-6.82094e+18	TRUE	A0A2R7WP14	Uncharacterized protein (Fragment) OS=Oncopeltus fasciatus OX=7536 GN=OFAS_OFAS012625 PE=4 SV=1	32	5	5	5	22.2	16.6
4.29543e+17	TRUE	A0A2R7WS64	Uncharacterized protein (Fragment) OS=Oncopeltus fasciatus OX=7536 GN=OFAS_OFAS012880 PE=4 SV=1	13	1	2	1	14.6	6.7
9.00324e+18	TRUE	A0A2R7WTF9	Uncharacterized protein (Fragment) OS=Oncopeltus fasciatus OX=7536 GN=OFAS_OFAS013017 PE=4 SV=1	2	1	1	1	42.6	1.88
8.63083e+18	TRUE	A0A2R7WKX3	Uncharacterized protein (Fragment) OS=Oncopeltus fasciatus OX=7536 GN=OFAS_OFAS013109 PE=4 SV=1	7	2	2	2	28.7	3.85
-8.64908e+18	TRUE	A0A2R7WPA6	Uncharacterized protein (Fragment) OS=Oncopeltus fasciatus OX=7536 GN=OFAS_OFAS013110 PE=4 SV=1	12	4	4	4	36.5	9.73
-5.40268e+18	TRUE	A0A2R7WL28	Uncharacterized protein (Fragment) OS=Oncopeltus fasciatus OX=7536 GN=OFAS_OFAS013161 PE=4 SV=1	4	4	4	4	127.1	7.4
4.48601e+18	TRUE	A0A2R7WS71	Uncharacterized protein (Fragment) OS=Oncopeltus fasciatus OX=7536 GN=OFAS_OFAS013287 PE=4 SV=1	27	2	2	2	7.1	4.11
2.85118e+18	TRUE	A0A2R7WQR5	Uncharacterized protein (Fragment) OS=Oncopeltus fasciatus OX=7536 GN=OFAS_OFAS013295 PE=4 SV=1	35	3	3	2	12.4	11.23
-2.49065e+18	TRUE	A0A2R7WTE1	Uncharacterized protein (Fragment) OS=Oncopeltus fasciatus OX=7536 GN=OFAS_OFAS013641 PE=4 SV=1	36	8	9	3	29.3	24.71
5.62823e+18	TRUE	A0A2R7WSN8	Uncharacterized protein (Fragment) OS=Oncopeltus fasciatus OX=7536 GN=OFAS_OFAS013827 PE=4 SV=1	42	1	1	1	4.6	2.74
1.41867e+18	TRUE	A0A2R7WYC0	Uncharacterized protein (Fragment) OS=Oncopeltus fasciatus OX=7536 GN=OFAS_OFAS013831 PE=4 SV=1	11	12	12	12	167.4	32.6
-2.93592e+18	TRUE	A0A2R7WZG3	Uncharacterized protein (Fragment) OS=Oncopeltus fasciatus OX=7536 GN=OFAS_OFAS013832 PE=4 SV=1	9	2	2	2	23.8	4
3.17048e+18	TRUE	A0A2R7WYE8	Uncharacterized protein (Fragment) OS=Oncopeltus fasciatus OX=7536 GN=OFAS_OFAS013834 PE=4 SV=1	7	2	2	2	37.1	5.02
-5.01374e+18	TRUE	A0A2R7WYD8	Uncharacterized protein (Fragment) OS=Oncopeltus fasciatus OX=7536 GN=OFAS_OFAS013836 PE=4 SV=1	7	3	3	3	66.1	11.7
5.78309e+18	TRUE	A0A2R7WVY4	Uncharacterized protein (Fragment) OS=Oncopeltus fasciatus OX=7536 GN=OFAS_OFAS014082 PE=4 SV=1	1	1	1	1	71.3	1.99
4.63885e+17	TRUE	A0A2R7WSF3	Uncharacterized protein (Fragment) OS=Oncopeltus fasciatus OX=7536 GN=OFAS_OFAS014105 PE=4 SV=1	11	2	3	2	21.8	8.3
-5.28883e+18	TRUE	A0A2R7WZS5	Uncharacterized protein (Fragment) OS=Oncopeltus fasciatus OX=7536 GN=OFAS_OFAS014245 PE=3 SV=1	22	2	2	2	9.3	4.35
3.07043e+18	TRUE	A0A2R7WTB4	Uncharacterized protein (Fragment) OS=Oncopeltus fasciatus OX=7536 GN=OFAS_OFAS014272 PE=4 SV=1	1	1	1	1	59.3	1.81
-6.46011e+18	TRUE	A0A2R7WV57	Uncharacterized protein (Fragment) OS=Oncopeltus fasciatus OX=7536 GN=OFAS_OFAS014275 PE=3 SV=1	31	3	4	1	14.6	13.41
2.50666e+18	TRUE	A0A2R7WUP0	Uncharacterized protein (Fragment) OS=Oncopeltus fasciatus OX=7536 GN=OFAS_OFAS014583 PE=3 SV=1	3	1	1	1	36.3	3.13
4.56873e+18	TRUE	A0A2R7WYA1	Uncharacterized protein (Fragment) OS=Oncopeltus fasciatus OX=7536 GN=OFAS_OFAS015372 PE=4 SV=1	9	8	8	8	154.4	24.65
-1.34261e+18	TRUE	A0A2R7WX77	Uncharacterized protein (Fragment) OS=Oncopeltus fasciatus OX=7536 GN=OFAS_OFAS015374 PE=4 SV=1	17	4	4	4	38.7	11.9
-3.48146e+18	TRUE	A0A2R7WX79	Uncharacterized protein (Fragment) OS=Oncopeltus fasciatus OX=7536 GN=OFAS_OFAS015375 PE=4 SV=1	7	13	13	13	239.9	37.06
-7.70097e+18	TRUE	A0A2R7WYZ6	Uncharacterized protein (Fragment) OS=Oncopeltus fasciatus OX=7536 GN=OFAS_OFAS015418 PE=4 SV=1	1	1	1	1	141.1	2.02
-4.0852e+18	TRUE	A0A2R7X0U4	Uncharacterized protein (Fragment) OS=Oncopeltus fasciatus OX=7536 GN=OFAS_OFAS015521 PE=4 SV=1	2	6	6	6	553.7	16.94
4.41808e+18	TRUE	A0A2R7WZ85	Uncharacterized protein (Fragment) OS=Oncopeltus fasciatus OX=7536 GN=OFAS_OFAS015568 PE=3 SV=1	64	15	29	3	33.8	116.27
-2.68855e+18	TRUE	A0A2R7X073	Uncharacterized protein (Fragment) OS=Oncopeltus fasciatus OX=7536 GN=OFAS_OFAS015818 PE=4 SV=1	1	1	1	1	159.5	1.76
-5.43992e+18	TRUE	A0A2R7WZ07	Uncharacterized protein (Fragment) OS=Oncopeltus fasciatus OX=7536 GN=OFAS_OFAS015837 PE=4 SV=1	43	5	7	5	13.5	17.73
-6.46681e+18	TRUE	A0A2R7X047	Uncharacterized protein (Fragment) OS=Oncopeltus fasciatus OX=7536 GN=OFAS_OFAS015971 PE=4 SV=1	37	15	21	15	69	89.06
1.71332e+18	TRUE	A0A2R7WW11	Uncharacterized protein (Fragment) OS=Oncopeltus fasciatus OX=7536 GN=OFAS_OFAS016115 PE=4 SV=1	8	2	3	2	28.5	8.53
-5.5059e+18	TRUE	A0A2R7WXR2	Uncharacterized protein (Fragment) OS=Oncopeltus fasciatus OX=7536 GN=OFAS_OFAS016303 PE=4 SV=1	39	2	2	2	8.2	6.83
8.37764e+18	TRUE	A0A2R7X1G3	Uncharacterized protein (Fragment) OS=Oncopeltus fasciatus OX=7536 GN=OFAS_OFAS016341 PE=4 SV=1	3	1	1	1	36.3	2.25
2.52576e+18	TRUE	A0A2R7X2Q5	Uncharacterized protein (Fragment) OS=Oncopeltus fasciatus OX=7536 GN=OFAS_OFAS016474 PE=4 SV=1	10	3	3	3	33.9	5.26
6.51343e+18	TRUE	A0A2R7WZA8	Uncharacterized protein (Fragment) OS=Oncopeltus fasciatus OX=7536 GN=OFAS_OFAS016541 PE=4 SV=1	22	3	3	3	11.6	10.22
-3.23356e+18	TRUE	A0A2R7WYY2	Uncharacterized protein (Fragment) OS=Oncopeltus fasciatus OX=7536 GN=OFAS_OFAS016629 PE=4 SV=1	14	2	2	2	13.8	4.09
4.99016e+18	TRUE	A0A2R7X2X0	Uncharacterized protein (Fragment) OS=Oncopeltus fasciatus OX=7536 GN=OFAS_OFAS016731 PE=4 SV=1	15	8	9	8	85.2	29.73
-7.33544e+18	TRUE	A0A2R7X2Y9	Uncharacterized protein (Fragment) OS=Oncopeltus fasciatus OX=7536 GN=OFAS_OFAS016802 PE=4 SV=1	19	7	7	7	47.9	22.51
7.45519e+18	TRUE	A0A2R7X2Y6	Uncharacterized protein (Fragment) OS=Oncopeltus fasciatus OX=7536 GN=OFAS_OFAS016804 PE=4 SV=1	15	3	3	3	22.8	8.18
-1.87819e+18	TRUE	A0A2R7X2M4	Uncharacterized protein (Fragment) OS=Oncopeltus fasciatus OX=7536 GN=OFAS_OFAS016945 PE=4 SV=1	19	5	5	5	52.3	15.57
-2.72845e+18	TRUE	A0A2R7X2C6	Uncharacterized protein (Fragment) OS=Oncopeltus fasciatus OX=7536 GN=OFAS_OFAS017001 PE=4 SV=1	34	6	7	4	31	26.79
-3.95932e+17	TRUE	A0A2R7X1Z7	Uncharacterized protein (Fragment) OS=Oncopeltus fasciatus OX=7536 GN=OFAS_OFAS017125 PE=4 SV=1	13	2	2	2	17.3	4.62
-6.85172e+18	TRUE	A0A2R7X0U1	Uncharacterized protein (Fragment) OS=Oncopeltus fasciatus OX=7536 GN=OFAS_OFAS017194 PE=4 SV=1	23	3	3	1	19	10.85
-2.29684e+18	TRUE	A0A2R7X145	Uncharacterized protein (Fragment) OS=Oncopeltus fasciatus OX=7536 GN=OFAS_OFAS017212 PE=4 SV=1	37	6	19	6	23.1	74.38
4.35405e+18	TRUE	A0A2R7X3D5	Uncharacterized protein (Fragment) OS=Oncopeltus fasciatus OX=7536 GN=OFAS_OFAS017628 PE=4 SV=1	22	2	2	2	11.2	6.06
-5.93788e+18	TRUE	A0A2R7X5H6	Uncharacterized protein (Fragment) OS=Oncopeltus fasciatus OX=7536 GN=OFAS_OFAS017961 PE=3 SV=1	14	3	3	2	38.3	4.94
-8.90052e+18	TRUE	A0A2R7X4J5	Uncharacterized protein (Fragment) OS=Oncopeltus fasciatus OX=7536 GN=OFAS_OFAS018087 PE=3 SV=1	7	1	1	1	20.4	2.23
1.52201e+18	TRUE	A0A2R7X3Y2	Uncharacterized protein (Fragment) OS=Oncopeltus fasciatus OX=7536 GN=OFAS_OFAS018178 PE=4 SV=1	15	2	2	2	16.3	6.16
-5.33219e+17	TRUE	A0A2R7X9D2	Uncharacterized protein (Fragment) OS=Oncopeltus fasciatus OX=7536 GN=OFAS_OFAS018189 PE=4 SV=1	14	10	11	10	135.6	42.1
7.11379e+17	TRUE	A0A2R7X4W9	Uncharacterized protein (Fragment) OS=Oncopeltus fasciatus OX=7536 GN=OFAS_OFAS018354 PE=4 SV=1	40	2	2	1	7.8	8.94
-2.36937e+18	TRUE	A0A2R7X6Q5	Uncharacterized protein (Fragment) OS=Oncopeltus fasciatus OX=7536 GN=OFAS_OFAS018506 PE=4 SV=1	15	10	10	10	113.9	32.42
1.94813e+18	TRUE	A0A2R7X7Z4	Uncharacterized protein (Fragment) OS=Oncopeltus fasciatus OX=7536 GN=OFAS_OFAS018563 PE=3 SV=1	3	1	1	1	35.8	2.86
-4.12497e+18	TRUE	A0A2R7X723	Uncharacterized protein (Fragment) OS=Oncopeltus fasciatus OX=7536 GN=OFAS_OFAS018643 PE=4 SV=1	7	1	1	1	20.2	2.34
1.24146e+17	TRUE	A0A2R7X9S2	Uncharacterized protein (Fragment) OS=Oncopeltus fasciatus OX=7536 GN=OFAS_OFAS018666 PE=3 SV=1	4	3	3	3	92.4	7.19
2.33834e+18	TRUE	A0A2R7X702	Uncharacterized protein (Fragment) OS=Oncopeltus fasciatus OX=7536 GN=OFAS_OFAS018795 PE=3 SV=1	7	1	1	1	20.4	2.23
-7.40484e+18	TRUE	A0A2R7X7Y0	Uncharacterized protein (Fragment) OS=Oncopeltus fasciatus OX=7536 GN=OFAS_OFAS018976 PE=4 SV=1	17	1	1	1	11.7	4.13
-7.68692e+18	TRUE	A0A2R7XAA2	Uncharacterized protein (Fragment) OS=Oncopeltus fasciatus OX=7536 GN=OFAS_OFAS019077 PE=4 SV=1	7	1	1	1	12.5	1.69
3.19935e+18	TRUE	A0A2R7X8N6	Uncharacterized protein (Fragment) OS=Oncopeltus fasciatus OX=7536 GN=OFAS_OFAS019234 PE=4 SV=1	31	2	3	2	12.4	13.25
-8.87666e+18	TRUE	A0A2R7X938	Uncharacterized protein (Fragment) OS=Oncopeltus fasciatus OX=7536 GN=OFAS_OFAS019255 PE=4 SV=1	10	2	2	2	32	7.29
-8.9239e+18	TRUE	A0A2R7X8L3	Uncharacterized protein (Fragment) OS=Oncopeltus fasciatus OX=7536 GN=OFAS_OFAS019258 PE=4 SV=1	6	1	1	1	30.7	3.22
-5.84802e+18	TRUE	A0A2R7X8V5	Uncharacterized protein (Fragment) OS=Oncopeltus fasciatus OX=7536 GN=OFAS_OFAS019300 PE=4 SV=1	33	1	1	1	5.3	2.67
-6.75466e+18	TRUE	A0A2R7X8J0	Uncharacterized protein (Fragment) OS=Oncopeltus fasciatus OX=7536 GN=OFAS_OFAS019331 PE=4 SV=1	28	1	1	1	4.5	3.35
2.9054e+18	TRUE	A0A2R7X851	Uncharacterized protein (Fragment) OS=Oncopeltus fasciatus OX=7536 GN=OFAS_OFAS019406 PE=3 SV=1	9	2	2	1	25.2	4.36
2.26134e+18	TRUE	A0A2R7X8Q3	Uncharacterized protein (Fragment) OS=Oncopeltus fasciatus OX=7536 GN=OFAS_OFAS019452 PE=4 SV=1	49	2	3	2	7.7	12.64
3.04823e+18	TRUE	A0A2R7XC45	Uncharacterized protein (Fragment) OS=Oncopeltus fasciatus OX=7536 GN=OFAS_OFAS019602 PE=4 SV=1	8	1	1	1	20	3.46
2.90372e+18	TRUE	A0A2R7X9Q8	Uncharacterized protein OS=Oncopeltus fasciatus OX=7536 GN=OFAS_OFAS000005 PE=4 SV=1	1	1	1	1	76.4	1.96
5.49289e+18	TRUE	A0A2R7VSP0	Uncharacterized protein OS=Oncopeltus fasciatus OX=7536 GN=OFAS_OFAS000059 PE=3 SV=1	2	1	1	1	123.8	3.58
-2.96633e+18	TRUE	A0A2R7VN55	Uncharacterized protein OS=Oncopeltus fasciatus OX=7536 GN=OFAS_OFAS000070 PE=3 SV=1	13	5	5	5	42.8	13.34
-1.52122e+18	TRUE	A0A2R7VPD6	Uncharacterized protein OS=Oncopeltus fasciatus OX=7536 GN=OFAS_OFAS000071 PE=3 SV=1	19	4	5	3	24	9.44
1.86353e+18	TRUE	A0A2R7VNP5	Uncharacterized protein OS=Oncopeltus fasciatus OX=7536 GN=OFAS_OFAS000072 PE=4 SV=1	22	1	1	1	9.7	5.19
-3.17833e+18	TRUE	A0A2R7VQR7	Uncharacterized protein OS=Oncopeltus fasciatus OX=7536 GN=OFAS_OFAS000073 PE=3 SV=1	20	3	4	2	24.1	7.26
-7.61726e+18	TRUE	A0A2R7VQ93	Uncharacterized protein OS=Oncopeltus fasciatus OX=7536 GN=OFAS_OFAS000074 PE=4 SV=1	31	3	3	3	14.6	5.51
-1.92652e+17	TRUE	A0A2R7VN69	Uncharacterized protein OS=Oncopeltus fasciatus OX=7536 GN=OFAS_OFAS000084 PE=3 SV=1	9	2	2	2	29.4	7.93
-6.62224e+18	TRUE	A0A2R7VNT8	Uncharacterized protein OS=Oncopeltus fasciatus OX=7536 GN=OFAS_OFAS000121 PE=3 SV=1	18	6	7	6	46.2	22.66
-8.10984e+18	TRUE	A0A2R7VP65	Uncharacterized protein OS=Oncopeltus fasciatus OX=7536 GN=OFAS_OFAS000223 PE=3 SV=1	17	5	5	5	46.3	19.99
8.12435e+18	TRUE	A0A2R7VR85	Uncharacterized protein OS=Oncopeltus fasciatus OX=7536 GN=OFAS_OFAS000227 PE=3 SV=1	11	4	4	3	59.1	13.06
-3.1757e+18	TRUE	A0A2R7VQR9	Uncharacterized protein OS=Oncopeltus fasciatus OX=7536 GN=OFAS_OFAS000228 PE=3 SV=1	11	3	4	2	52.8	13.52
4.56102e+18	TRUE	A0A2R7VNJ3	Uncharacterized protein OS=Oncopeltus fasciatus OX=7536 GN=OFAS_OFAS000252 PE=3 SV=1	11	3	3	3	40.2	7.71
8.32011e+18	TRUE	A0A2R7VT43	Uncharacterized protein OS=Oncopeltus fasciatus OX=7536 GN=OFAS_OFAS000254 PE=3 SV=1	42	9	9	9	33.2	24.76
3.60222e+18	TRUE	A0A2R7VPR6	Uncharacterized protein OS=Oncopeltus fasciatus OX=7536 GN=OFAS_OFAS000257 PE=4 SV=1	2	1	1	1	49	1.64
-3.40187e+18	TRUE	A0A2R7VNK3	Uncharacterized protein OS=Oncopeltus fasciatus OX=7536 GN=OFAS_OFAS000261 PE=3 SV=1	8	3	3	3	47.5	9.62
-9.22252e+18	TRUE	A0A2R7VNV6	Uncharacterized protein OS=Oncopeltus fasciatus OX=7536 GN=OFAS_OFAS000279 PE=3 SV=1	21	3	3	3	17.4	8.94
-6.48101e+18	TRUE	A0A2R7VRI3	Uncharacterized protein OS=Oncopeltus fasciatus OX=7536 GN=OFAS_OFAS000313 PE=4 SV=1	3	2	2	2	164.1	6.45
-6.90073e+18	TRUE	A0A2R7VQ51	Uncharacterized protein OS=Oncopeltus fasciatus OX=7536 GN=OFAS_OFAS000332 PE=4 SV=1	9	1	1	1	13.3	2.08
-2.3065e+18	TRUE	A0A2R7VRN2	Uncharacterized protein OS=Oncopeltus fasciatus OX=7536 GN=OFAS_OFAS000352 PE=4 SV=1	12	4	5	4	52.1	15.83
-6.29455e+18	TRUE	A0A2R7VNR6	Uncharacterized protein OS=Oncopeltus fasciatus OX=7536 GN=OFAS_OFAS000451 PE=3 SV=1	4	2	2	2	90.1	5.72
5.90476e+18	TRUE	A0A2R7VPW5	Uncharacterized protein OS=Oncopeltus fasciatus OX=7536 GN=OFAS_OFAS000455 PE=4 SV=1	9	2	2	2	37.3	6.75
8.04892e+18	TRUE	A0A2R7VPM1	Uncharacterized protein OS=Oncopeltus fasciatus OX=7536 GN=OFAS_OFAS000482 PE=4 SV=1	3	1	1	1	34.9	2.04
1.37941e+18	TRUE	A0A2R7VV77	Uncharacterized protein OS=Oncopeltus fasciatus OX=7536 GN=OFAS_OFAS000539 PE=3 SV=1	66	16	24	16	31.3	98.45
-1.20354e+17	TRUE	A0A2R7VQN2	Uncharacterized protein OS=Oncopeltus fasciatus OX=7536 GN=OFAS_OFAS000590 PE=3 SV=1	2	1	1	1	60.1	2.77
6.14009e+18	TRUE	A0A2R7VRI4	Uncharacterized protein OS=Oncopeltus fasciatus OX=7536 GN=OFAS_OFAS000642 PE=4 SV=1	8	2	2	2	28.4	6.4
-1.88022e+18	TRUE	A0A2R7VQ59	Uncharacterized protein OS=Oncopeltus fasciatus OX=7536 GN=OFAS_OFAS000665 PE=4 SV=1	3	3	3	3	139.8	8.33
3.10558e+18	TRUE	A0A2R7VQ74	Uncharacterized protein OS=Oncopeltus fasciatus OX=7536 GN=OFAS_OFAS000668 PE=4 SV=1	3	1	1	1	40.1	2.48
4.28639e+18	TRUE	A0A2R7VS50	Uncharacterized protein OS=Oncopeltus fasciatus OX=7536 GN=OFAS_OFAS000672 PE=4 SV=1	11	1	1	1	14.8	2.69
8.71154e+17	TRUE	A0A2R7VQ80	Uncharacterized protein OS=Oncopeltus fasciatus OX=7536 GN=OFAS_OFAS000683 PE=3 SV=1	19	4	4	4	22.4	11.54
8.21739e+18	TRUE	A0A2R7VPF4	Uncharacterized protein OS=Oncopeltus fasciatus OX=7536 GN=OFAS_OFAS000703 PE=3 SV=1	10	1	1	1	14.1	2.48
-8218660462029887	TRUE	A0A2R7VQH6	Uncharacterized protein OS=Oncopeltus fasciatus OX=7536 GN=OFAS_OFAS000737 PE=4 SV=1	12	2	2	1	27.1	7.85
6.49e+18	TRUE	A0A2R7VV26	Uncharacterized protein OS=Oncopeltus fasciatus OX=7536 GN=OFAS_OFAS000739 PE=4 SV=1	3	1	1	1	45.1	3.04
-3.50093e+18	TRUE	A0A2R7VRL0	Uncharacterized protein OS=Oncopeltus fasciatus OX=7536 GN=OFAS_OFAS000742 PE=3 SV=1	7	1	1	1	30.7	3.19
-5.57921e+18	TRUE	A0A2R7VTW3	Uncharacterized protein OS=Oncopeltus fasciatus OX=7536 GN=OFAS_OFAS000762 PE=4 SV=1	31	3	3	3	21.8	15.35
-6.86669e+18	TRUE	A0A2R7VSP9	Uncharacterized protein OS=Oncopeltus fasciatus OX=7536 GN=OFAS_OFAS000806 PE=4 SV=1	11	1	1	1	16.2	2.86
4.5909e+18	TRUE	A0A2R7VPX5	Uncharacterized protein OS=Oncopeltus fasciatus OX=7536 GN=OFAS_OFAS000828 PE=3 SV=1	4	4	4	4	152.5	12.04
-7.50104e+18	TRUE	A0A2R7VQX0	Uncharacterized protein OS=Oncopeltus fasciatus OX=7536 GN=OFAS_OFAS000853 PE=4 SV=1	32	11	13	11	37.4	37.88
-5.33483e+18	TRUE	A0A2R7VR74	Uncharacterized protein OS=Oncopeltus fasciatus OX=7536 GN=OFAS_OFAS000864 PE=4 SV=1	23	8	8	8	42.3	27.9
-5.49329e+18	TRUE	A0A2R7VSU0	Uncharacterized protein OS=Oncopeltus fasciatus OX=7536 GN=OFAS_OFAS000899 PE=4 SV=1	14	1	1	1	9.7	3.4
7.98823e+18	TRUE	A0A2R7VST9	Uncharacterized protein OS=Oncopeltus fasciatus OX=7536 GN=OFAS_OFAS000942 PE=4 SV=1	16	4	4	4	30.4	12.54
-4.10931e+18	TRUE	A0A2R7VR14	Uncharacterized protein OS=Oncopeltus fasciatus OX=7536 GN=OFAS_OFAS000975 PE=3 SV=1	32	18	24	7	81.3	83.31
-1.03614e+17	TRUE	A0A2R7VRR3	Uncharacterized protein OS=Oncopeltus fasciatus OX=7536 GN=OFAS_OFAS001014 PE=4 SV=1	3	1	1	1	54.1	2.9
4.68925e+17	TRUE	A0A2R7VUE3	Uncharacterized protein OS=Oncopeltus fasciatus OX=7536 GN=OFAS_OFAS001028 PE=4 SV=1	9	2	2	2	44.4	9.47
-6.17844e+18	TRUE	A0A2R7VRE1	Uncharacterized protein OS=Oncopeltus fasciatus OX=7536 GN=OFAS_OFAS001149 PE=4 SV=1	12	3	4	3	31.1	12.72
-8.38541e+18	TRUE	A0A2R7VQK6	Uncharacterized protein OS=Oncopeltus fasciatus OX=7536 GN=OFAS_OFAS001165 PE=4 SV=1	19	6	7	6	48.1	26.23
-8.48794e+18	TRUE	A0A2R7VTC4	Uncharacterized protein OS=Oncopeltus fasciatus OX=7536 GN=OFAS_OFAS001204 PE=3 SV=1	10	2	2	2	31.3	5.44
-5.23229e+17	TRUE	A0A2R7VTE5	Uncharacterized protein OS=Oncopeltus fasciatus OX=7536 GN=OFAS_OFAS001209 PE=3 SV=1	16	11	11	11	82.2	31.68
1.59779e+18	TRUE	A0A2R7VSV8	Uncharacterized protein OS=Oncopeltus fasciatus OX=7536 GN=OFAS_OFAS001239 PE=4 SV=1	11	1	2	1	18.8	8.32
7.95089e+18	TRUE	A0A2R7VR54	Uncharacterized protein OS=Oncopeltus fasciatus OX=7536 GN=OFAS_OFAS001278 PE=4 SV=1	1	1	1	1	123.2	2.2
-6.85781e+18	TRUE	A0A2R7VSZ1	Uncharacterized protein OS=Oncopeltus fasciatus OX=7536 GN=OFAS_OFAS001327 PE=3 SV=1	8	6	6	6	89.1	11.72
-1.42425e+18	TRUE	A0A2R7VS81	Uncharacterized protein OS=Oncopeltus fasciatus OX=7536 GN=OFAS_OFAS001341 PE=4 SV=1	29	3	3	2	16.7	11.93
-1.5439e+18	TRUE	A0A2R7VWB0	Uncharacterized protein OS=Oncopeltus fasciatus OX=7536 GN=OFAS_OFAS001357 PE=3 SV=1	11	3	3	3	36.8	8.64
9.07975e+17	TRUE	A0A2R7VY20	Uncharacterized protein OS=Oncopeltus fasciatus OX=7536 GN=OFAS_OFAS001394 PE=4 SV=1	47	42	63	27	103.1	231.79
5.92265e+18	TRUE	A0A2R7VTP7	Uncharacterized protein OS=Oncopeltus fasciatus OX=7536 GN=OFAS_OFAS001395 PE=4 SV=1	16	1	1	1	7.6	3.57
2.4995e+18	TRUE	A0A2R7VRB1	Uncharacterized protein OS=Oncopeltus fasciatus OX=7536 GN=OFAS_OFAS001423 PE=4 SV=1	5	1	1	1	17	1.85
2.97406e+18	TRUE	A0A2R7VS72	Uncharacterized protein OS=Oncopeltus fasciatus OX=7536 GN=OFAS_OFAS001429 PE=3 SV=1	7	3	3	3	61.9	8.13
8.30696e+18	TRUE	A0A2R7VS80	Uncharacterized protein OS=Oncopeltus fasciatus OX=7536 GN=OFAS_OFAS001438 PE=4 SV=1	29	5	6	5	21	12.52
-1.86846e+17	TRUE	A0A2R7VTX1	Uncharacterized protein OS=Oncopeltus fasciatus OX=7536 GN=OFAS_OFAS001452 PE=3 SV=1	18	3	3	3	22	9.92
6.50764e+18	TRUE	A0A2R7VTG4	Uncharacterized protein OS=Oncopeltus fasciatus OX=7536 GN=OFAS_OFAS001462 PE=3 SV=1	6	1	1	1	20.9	3.43
-3.78648e+18	TRUE	A0A2R7VUE0	Uncharacterized protein OS=Oncopeltus fasciatus OX=7536 GN=OFAS_OFAS001463 PE=4 SV=1	2	2	2	2	145.6	4.45
-3.17198e+18	TRUE	A0A2R7VSN3	Uncharacterized protein OS=Oncopeltus fasciatus OX=7536 GN=OFAS_OFAS001485 PE=4 SV=1	18	1	1	1	10.1	2.92
2.42153e+18	TRUE	A0A2R7VRT8	Uncharacterized protein OS=Oncopeltus fasciatus OX=7536 GN=OFAS_OFAS001520 PE=4 SV=1	16	5	6	5	44.7	17.66
7.08771e+18	TRUE	A0A2R7VRU2	Uncharacterized protein OS=Oncopeltus fasciatus OX=7536 GN=OFAS_OFAS001521 PE=4 SV=1	12	2	2	2	31.1	7.15
6.51078e+18	TRUE	A0A2R7VRT6	Uncharacterized protein OS=Oncopeltus fasciatus OX=7536 GN=OFAS_OFAS001522 PE=4 SV=1	17	36	40	36	314.8	101.79
-2.20917e+18	TRUE	A0A2R7VWD0	Uncharacterized protein OS=Oncopeltus fasciatus OX=7536 GN=OFAS_OFAS001523 PE=4 SV=1	16	25	25	25	224.6	78.91
5.32726e+18	TRUE	A0A2R7XZX5	Uncharacterized protein OS=Oncopeltus fasciatus OX=7536 GN=OFAS_OFAS001583 PE=4 SV=1	14	2	2	2	18.7	4.63
4.28936e+18	TRUE	A0A2R7VWL5	Uncharacterized protein OS=Oncopeltus fasciatus OX=7536 GN=OFAS_OFAS001597 PE=3 SV=1	11	5	5	5	58.4	12.1
8.3406e+18	TRUE	A0A2R7VSA0	Uncharacterized protein OS=Oncopeltus fasciatus OX=7536 GN=OFAS_OFAS001637 PE=3 SV=1	5	1	1	1	21.1	1.94
2.56872e+18	TRUE	A0A2R7VRL1	Uncharacterized protein OS=Oncopeltus fasciatus OX=7536 GN=OFAS_OFAS001679 PE=3 SV=1	21	3	3	3	14.7	8.33
6.15647e+17	TRUE	A0A2R7VW68	Uncharacterized protein OS=Oncopeltus fasciatus OX=7536 GN=OFAS_OFAS001687 PE=4 SV=1	18	3	3	3	28.4	9.47
2.3622e+18	TRUE	A0A2R7VU73	Uncharacterized protein OS=Oncopeltus fasciatus OX=7536 GN=OFAS_OFAS001759 PE=4 SV=1	9	1	1	1	13.2	3.54
3.08082e+18	TRUE	A0A2R7VW25	Uncharacterized protein OS=Oncopeltus fasciatus OX=7536 GN=OFAS_OFAS001789 PE=3 SV=1	7	3	3	3	57.5	4.58
-5.5259e+18	TRUE	A0A2R7VWS8	Uncharacterized protein OS=Oncopeltus fasciatus OX=7536 GN=OFAS_OFAS001803 PE=4 SV=1	40	8	9	8	23.6	27.06
3.52372e+18	TRUE	A0A2R7VUJ0	Uncharacterized protein OS=Oncopeltus fasciatus OX=7536 GN=OFAS_OFAS001817 PE=3 SV=1	5	1	1	1	25	2.49
-5.62955e+18	TRUE	A0A2R7VXS1	Uncharacterized protein OS=Oncopeltus fasciatus OX=7536 GN=OFAS_OFAS001855 PE=3 SV=1	39	8	8	8	26.8	23.41
-5.9199e+18	TRUE	A0A2R7VXT1	Uncharacterized protein OS=Oncopeltus fasciatus OX=7536 GN=OFAS_OFAS001865 PE=4 SV=1	4	1	1	1	42.8	3
-4.68442e+18	TRUE	A0A2R7VU74	Uncharacterized protein OS=Oncopeltus fasciatus OX=7536 GN=OFAS_OFAS001899 PE=4 SV=1	3	1	1	1	27.3	2.12
3.50678e+18	TRUE	A0A2R7VU92	Uncharacterized protein OS=Oncopeltus fasciatus OX=7536 GN=OFAS_OFAS001909 PE=3 SV=1	3	1	1	1	45.6	2.18
2.5621e+17	TRUE	A0A2R7VWL3	Uncharacterized protein OS=Oncopeltus fasciatus OX=7536 GN=OFAS_OFAS001925 PE=4 SV=1	6	3	3	3	84.2	10.02
2.62265e+18	TRUE	A0A2R7VYI7	Uncharacterized protein OS=Oncopeltus fasciatus OX=7536 GN=OFAS_OFAS001996 PE=4 SV=1	4	1	1	1	24.2	1.96
2.79812e+18	TRUE	A0A2R7VSG5	Uncharacterized protein OS=Oncopeltus fasciatus OX=7536 GN=OFAS_OFAS002017 PE=3 SV=1	2	1	1	1	51.3	2
5.849e+18	TRUE	A0A2R7VT24	Uncharacterized protein OS=Oncopeltus fasciatus OX=7536 GN=OFAS_OFAS002060 PE=3 SV=1	54	18	72	7	47.9	267.76
-9.1568e+17	TRUE	A0A2R7VSS2	Uncharacterized protein OS=Oncopeltus fasciatus OX=7536 GN=OFAS_OFAS002081 PE=3 SV=1	2	1	1	1	53.7	1.85
4.19546e+18	TRUE	A0A2R7VVH2	Uncharacterized protein OS=Oncopeltus fasciatus OX=7536 GN=OFAS_OFAS002119 PE=4 SV=1	5	1	1	1	20.4	2.4
-8.43135e+18	TRUE	A0A2R7VTA0	Uncharacterized protein OS=Oncopeltus fasciatus OX=7536 GN=OFAS_OFAS002125 PE=4 SV=1	5	1	1	1	19	2.25
-5.78905e+18	TRUE	A0A2R7VTM5	Uncharacterized protein OS=Oncopeltus fasciatus OX=7536 GN=OFAS_OFAS002156 PE=4 SV=1	25	5	6	5	29.3	21.6
1.32733e+18	TRUE	A0A2R7VT28	Uncharacterized protein OS=Oncopeltus fasciatus OX=7536 GN=OFAS_OFAS002165 PE=4 SV=1	28	5	5	5	22.3	15.68
4.54128e+17	TRUE	A0A2R7VT36	Uncharacterized protein OS=Oncopeltus fasciatus OX=7536 GN=OFAS_OFAS002175 PE=4 SV=1	21	5	5	5	35.2	15.89
3.3982e+18	TRUE	A0A2R7VXN2	Uncharacterized protein OS=Oncopeltus fasciatus OX=7536 GN=OFAS_OFAS002177 PE=4 SV=1	7	1	1	1	24	4.04
5.47444e+16	TRUE	A0A2R7VX82	Uncharacterized protein OS=Oncopeltus fasciatus OX=7536 GN=OFAS_OFAS002234 PE=3 SV=1	16	6	8	6	51.7	22.02
-8540895112617159	TRUE	A0A2R7VZ47	Uncharacterized protein OS=Oncopeltus fasciatus OX=7536 GN=OFAS_OFAS002250 PE=4 SV=1	36	127	136	127	469.7	450.8
5.47964e+18	TRUE	A0A2R7VVJ6	Uncharacterized protein OS=Oncopeltus fasciatus OX=7536 GN=OFAS_OFAS002408 PE=4 SV=1	3	1	1	1	37.3	2.08
7.88787e+18	TRUE	A0A2R7VWL0	Uncharacterized protein OS=Oncopeltus fasciatus OX=7536 GN=OFAS_OFAS002422 PE=3 SV=1	4	1	1	1	25.1	1.81
8.6633e+17	TRUE	A0A2R7VV98	Uncharacterized protein OS=Oncopeltus fasciatus OX=7536 GN=OFAS_OFAS002483 PE=3 SV=1	23	10	12	9	62.2	37.58
8.3892e+18	TRUE	A0A2R7W0V3	Uncharacterized protein OS=Oncopeltus fasciatus OX=7536 GN=OFAS_OFAS002578 PE=4 SV=1	0	1	1	1	233.6	2.48
3.45614e+18	TRUE	A0A2R7VWF0	Uncharacterized protein OS=Oncopeltus fasciatus OX=7536 GN=OFAS_OFAS002589 PE=3 SV=1	29	4	5	4	20.2	13.9
4.89266e+18	TRUE	A0A2R7VWX4	Uncharacterized protein OS=Oncopeltus fasciatus OX=7536 GN=OFAS_OFAS002618 PE=4 SV=1	20	1	1	1	11.8	4.65
-4.67095e+18	TRUE	A0A2R7VWX5	Uncharacterized protein OS=Oncopeltus fasciatus OX=7536 GN=OFAS_OFAS002619 PE=4 SV=1	1	1	1	1	127	2.56
-4.53398e+17	TRUE	A0A2R7VTT7	Uncharacterized protein OS=Oncopeltus fasciatus OX=7536 GN=OFAS_OFAS002651 PE=4 SV=1	4	1	1	1	21.2	1.65
1.05085e+18	TRUE	A0A2R7VV49	Uncharacterized protein OS=Oncopeltus fasciatus OX=7536 GN=OFAS_OFAS002663 PE=4 SV=1	14	2	2	2	23.8	6.5
-3.61225e+17	TRUE	A0A2R7VX72	Uncharacterized protein OS=Oncopeltus fasciatus OX=7536 GN=OFAS_OFAS002742 PE=4 SV=1	11	4	4	4	34.5	8.28
-4.27457e+18	TRUE	A0A2R7VZK0	Uncharacterized protein OS=Oncopeltus fasciatus OX=7536 GN=OFAS_OFAS002745 PE=4 SV=1	15	4	4	4	38	9.46
2.81296e+18	TRUE	A0A2R7VZ74	Uncharacterized protein OS=Oncopeltus fasciatus OX=7536 GN=OFAS_OFAS002760 PE=4 SV=1	7	2	3	2	38.7	6.2
-5.82045e+18	TRUE	A0A2R7VZN9	Uncharacterized protein OS=Oncopeltus fasciatus OX=7536 GN=OFAS_OFAS002766 PE=4 SV=1	5	2	2	2	34.1	5.05
-3.39423e+18	TRUE	A0A2R7VWA5	Uncharacterized protein OS=Oncopeltus fasciatus OX=7536 GN=OFAS_OFAS002789 PE=4 SV=1	23	2	2	2	12.8	6.5
7.06131e+17	TRUE	A0A2R7VSP7	Uncharacterized protein OS=Oncopeltus fasciatus OX=7536 GN=OFAS_OFAS002801 PE=3 SV=1	9	3	3	3	41	7.86
-4.99398e+17	TRUE	A0A2R7VZF3	Uncharacterized protein OS=Oncopeltus fasciatus OX=7536 GN=OFAS_OFAS002818 PE=4 SV=1	6	1	1	1	33.2	4
2.94704e+18	TRUE	A0A2R7VZF6	Uncharacterized protein OS=Oncopeltus fasciatus OX=7536 GN=OFAS_OFAS002839 PE=4 SV=1	31	2	4	2	12.3	19
7.03189e+18	TRUE	A0A2R7VZ16	Uncharacterized protein OS=Oncopeltus fasciatus OX=7536 GN=OFAS_OFAS002857 PE=4 SV=1	4	5	5	5	140	7.83
-2.57034e+18	TRUE	A0A2R7VZG2	Uncharacterized protein OS=Oncopeltus fasciatus OX=7536 GN=OFAS_OFAS002864 PE=4 SV=1	5	2	2	2	53.4	2
1.87583e+18	TRUE	A0A2R7W0M0	Uncharacterized protein OS=Oncopeltus fasciatus OX=7536 GN=OFAS_OFAS002866 PE=3 SV=1	1	1	1	1	101.5	1.96
-1.3632e+18	TRUE	A0A2R7VXR9	Uncharacterized protein OS=Oncopeltus fasciatus OX=7536 GN=OFAS_OFAS002909 PE=4 SV=1	2	1	1	1	52.2	2.61
-8.52177e+17	TRUE	A0A2R7VUF9	Uncharacterized protein OS=Oncopeltus fasciatus OX=7536 GN=OFAS_OFAS002941 PE=3 SV=1	6	1	2	1	29	8.72
-1.20693e+18	TRUE	A0A2R7VX03	Uncharacterized protein OS=Oncopeltus fasciatus OX=7536 GN=OFAS_OFAS002988 PE=4 SV=1	10	3	3	3	22.1	7.99
3.02825e+18	TRUE	A0A2R7VY07	Uncharacterized protein OS=Oncopeltus fasciatus OX=7536 GN=OFAS_OFAS002992 PE=3 SV=1	16	3	3	3	28.2	7.03
-3.7903e+18	TRUE	A0A2R7VYE9	Uncharacterized protein OS=Oncopeltus fasciatus OX=7536 GN=OFAS_OFAS003054 PE=4 SV=1	10	2	3	2	26.1	10.92
1.81238e+18	TRUE	A0A2R7VXX7	Uncharacterized protein OS=Oncopeltus fasciatus OX=7536 GN=OFAS_OFAS003065 PE=3 SV=1	20	6	7	6	32.9	27.92
-7.83893e+18	TRUE	A0A2R7VXK6	Uncharacterized protein OS=Oncopeltus fasciatus OX=7536 GN=OFAS_OFAS003068 PE=3 SV=1	4	1	1	1	24.6	1.8
-6.38909e+18	TRUE	A0A2R7VZQ0	Uncharacterized protein OS=Oncopeltus fasciatus OX=7536 GN=OFAS_OFAS003085 PE=4 SV=1	18	1	1	1	15.3	5.06
9.16441e+18	TRUE	A0A2R7VZQ6	Uncharacterized protein OS=Oncopeltus fasciatus OX=7536 GN=OFAS_OFAS003088 PE=3 SV=1	4	1	1	1	56.6	2.69
-3.78025e+18	TRUE	A0A2R7VVV6	Uncharacterized protein OS=Oncopeltus fasciatus OX=7536 GN=OFAS_OFAS003135 PE=4 SV=1	4	2	2	2	45.7	5.06
6.28982e+18	TRUE	A0A2R7VVW7	Uncharacterized protein OS=Oncopeltus fasciatus OX=7536 GN=OFAS_OFAS003146 PE=4 SV=1	26	3	3	3	16.3	16.25
8.3743e+18	TRUE	A0A2R7VZI8	Uncharacterized protein OS=Oncopeltus fasciatus OX=7536 GN=OFAS_OFAS003154 PE=4 SV=1	7	2	2	2	33.8	5.47
2.81086e+18	TRUE	A0A2R7VZ33	Uncharacterized protein OS=Oncopeltus fasciatus OX=7536 GN=OFAS_OFAS003155 PE=3 SV=1	6	1	1	1	26.9	3.89
-8.99742e+18	TRUE	A0A2R7VYQ7	Uncharacterized protein OS=Oncopeltus fasciatus OX=7536 GN=OFAS_OFAS003158 PE=4 SV=1	3	1	1	1	35.7	2.95
-1.76407e+18	TRUE	A0A2R7W1M4	Uncharacterized protein OS=Oncopeltus fasciatus OX=7536 GN=OFAS_OFAS003201 PE=3 SV=1	26	8	8	8	45.7	27.06
2.82607e+18	TRUE	A0A2R7VVU0	Uncharacterized protein OS=Oncopeltus fasciatus OX=7536 GN=OFAS_OFAS003304 PE=4 SV=1	15	1	1	1	11.3	2.89
-6.49958e+18	TRUE	A0A2R7VYD1	Uncharacterized protein OS=Oncopeltus fasciatus OX=7536 GN=OFAS_OFAS003348 PE=4 SV=1	4	1	1	1	41.2	2.55
6.21449e+18	TRUE	A0A2R7VYN8	Uncharacterized protein OS=Oncopeltus fasciatus OX=7536 GN=OFAS_OFAS003370 PE=3 SV=1	12	1	1	1	14.3	3.71
-1.37745e+18	TRUE	A0A2R7VYS7	Uncharacterized protein OS=Oncopeltus fasciatus OX=7536 GN=OFAS_OFAS003430 PE=4 SV=1	74	8	13	8	12.7	56.66
-1.97021e+18	TRUE	A0A2R7VYE6	Uncharacterized protein OS=Oncopeltus fasciatus OX=7536 GN=OFAS_OFAS003433 PE=4 SV=1	6	1	1	1	15.3	2.03
6.7422e+17	TRUE	A0A2R7W0F8	Uncharacterized protein OS=Oncopeltus fasciatus OX=7536 GN=OFAS_OFAS003477 PE=4 SV=1	29	16	19	16	83.3	66.24
4.06484e+18	TRUE	A0A2R7VY04	Uncharacterized protein OS=Oncopeltus fasciatus OX=7536 GN=OFAS_OFAS003494 PE=4 SV=1	12	2	2	2	29.3	6.44
-4.50165e+18	TRUE	A0A2R7VYI6	Uncharacterized protein OS=Oncopeltus fasciatus OX=7536 GN=OFAS_OFAS003547 PE=4 SV=1	45	4	5	4	15.9	20.01
-4.97165e+18	TRUE	A0A2R7VYK8	Uncharacterized protein OS=Oncopeltus fasciatus OX=7536 GN=OFAS_OFAS003582 PE=3 SV=1	14	4	5	4	40.4	12.44
-4.97588e+18	TRUE	A0A2R7W115	Uncharacterized protein OS=Oncopeltus fasciatus OX=7536 GN=OFAS_OFAS003606 PE=4 SV=1	6	1	1	1	26.6	3.42
-1.0629e+18	TRUE	A0A2R7W2P0	Uncharacterized protein OS=Oncopeltus fasciatus OX=7536 GN=OFAS_OFAS003621 PE=4 SV=1	4	1	1	1	25.6	1.75
-9.0193e+18	TRUE	A0A2R7W158	Uncharacterized protein OS=Oncopeltus fasciatus OX=7536 GN=OFAS_OFAS003622 PE=3 SV=1	15	3	3	3	23.1	7.63
-4.20514e+18	TRUE	A0A2R7VVG8	Uncharacterized protein OS=Oncopeltus fasciatus OX=7536 GN=OFAS_OFAS003635 PE=4 SV=1	6	1	1	1	19.9	3.42
6.2698e+18	TRUE	A0A2R7W2E7	Uncharacterized protein OS=Oncopeltus fasciatus OX=7536 GN=OFAS_OFAS003666 PE=4 SV=1	12	3	4	3	41.6	14.31
-8.42995e+18	TRUE	A0A2R7VTJ5	Uncharacterized protein OS=Oncopeltus fasciatus OX=7536 GN=OFAS_OFAS003690 PE=4 SV=1	17	3	3	3	21.1	7.37
-6.12416e+18	TRUE	A0A2R7VUT8	Uncharacterized protein OS=Oncopeltus fasciatus OX=7536 GN=OFAS_OFAS003701 PE=3 SV=1	47	23	88	13	66.4	317.75
9.19442e+18	TRUE	A0A2R7W0W0	Uncharacterized protein OS=Oncopeltus fasciatus OX=7536 GN=OFAS_OFAS003723 PE=4 SV=1	32	9	14	9	27.5	40.77
-3.83836e+18	TRUE	A0A2R7VUK1	Uncharacterized protein OS=Oncopeltus fasciatus OX=7536 GN=OFAS_OFAS003840 PE=4 SV=1	29	4	4	4	20.6	17.14
2.18149e+18	TRUE	A0A2R7VYQ3	Uncharacterized protein OS=Oncopeltus fasciatus OX=7536 GN=OFAS_OFAS003850 PE=3 SV=1	11	3	4	3	44.9	15.27
3.38439e+18	TRUE	A0A2R7W2Q9	Uncharacterized protein OS=Oncopeltus fasciatus OX=7536 GN=OFAS_OFAS003856 PE=4 SV=1	11	2	2	2	21.4	5.92
4.88416e+18	TRUE	A0A2R7W181	Uncharacterized protein OS=Oncopeltus fasciatus OX=7536 GN=OFAS_OFAS003877 PE=3 SV=1	9	1	1	1	13.9	2.81
-1.36118e+18	TRUE	A0A2R7W4J1	Uncharacterized protein OS=Oncopeltus fasciatus OX=7536 GN=OFAS_OFAS003907 PE=4 SV=1	9	1	1	1	13.6	2.13
4.2836e+18	TRUE	A0A2R7W0F0	Uncharacterized protein OS=Oncopeltus fasciatus OX=7536 GN=OFAS_OFAS003924 PE=4 SV=1	18	1	1	1	7.3	3.91
-5.5706e+17	TRUE	A0A2R7W0G0	Uncharacterized protein OS=Oncopeltus fasciatus OX=7536 GN=OFAS_OFAS003934 PE=4 SV=1	10	3	3	3	40.7	9.71
-8.76012e+18	TRUE	A0A2R7W7M7	Uncharacterized protein OS=Oncopeltus fasciatus OX=7536 GN=OFAS_OFAS003943 PE=4 SV=1	17	5	6	5	33.8	21.51
-4.31002e+18	TRUE	A0A2R7VZC1	Uncharacterized protein OS=Oncopeltus fasciatus OX=7536 GN=OFAS_OFAS003957 PE=4 SV=1	26	3	3	3	22.5	7.34
2.56103e+18	TRUE	A0A2R7W0S4	Uncharacterized protein OS=Oncopeltus fasciatus OX=7536 GN=OFAS_OFAS003959 PE=4 SV=1	9	4	4	4	50.6	11.08
7.68141e+17	TRUE	A0A2R7W275	Uncharacterized protein OS=Oncopeltus fasciatus OX=7536 GN=OFAS_OFAS003997 PE=4 SV=1	9	1	1	1	16.9	3.3
6.55009e+18	TRUE	A0A2R7W019	Uncharacterized protein OS=Oncopeltus fasciatus OX=7536 GN=OFAS_OFAS004036 PE=4 SV=1	9	1	1	1	12.3	2.1
-1.00956e+18	TRUE	A0A2R7W1H0	Uncharacterized protein OS=Oncopeltus fasciatus OX=7536 GN=OFAS_OFAS004043 PE=4 SV=1	1	1	1	1	73	2.04
-5.49591e+18	TRUE	A0A2R7VUV6	Uncharacterized protein OS=Oncopeltus fasciatus OX=7536 GN=OFAS_OFAS004077 PE=4 SV=1	4	1	1	1	25.9	2.66
6.97685e+18	TRUE	A0A2R7W6B8	Uncharacterized protein OS=Oncopeltus fasciatus OX=7536 GN=OFAS_OFAS004085 PE=4 SV=1	1	2	2	2	129.3	2.04
-7.56029e+17	TRUE	A0A2R7W0N6	Uncharacterized protein OS=Oncopeltus fasciatus OX=7536 GN=OFAS_OFAS004136 PE=3 SV=1	32	15	15	15	70.6	53.67
4.80494e+18	TRUE	A0A2R7W3B9	Uncharacterized protein OS=Oncopeltus fasciatus OX=7536 GN=OFAS_OFAS004167 PE=4 SV=1	14	1	1	1	15.6	2.81
-7.51981e+18	TRUE	A0A2R7W1C9	Uncharacterized protein OS=Oncopeltus fasciatus OX=7536 GN=OFAS_OFAS004218 PE=4 SV=1	4	1	1	1	46.6	2.12
1.36717e+18	TRUE	A0A2R7W3N7	Uncharacterized protein OS=Oncopeltus fasciatus OX=7536 GN=OFAS_OFAS004241 PE=4 SV=1	4	1	1	1	31.7	3.75
-7.6684e+18	TRUE	A0A2R7W2K2	Uncharacterized protein OS=Oncopeltus fasciatus OX=7536 GN=OFAS_OFAS004286 PE=3 SV=1	5	1	1	1	16.9	1.65
-3.94742e+18	TRUE	A0A2R7VY23	Uncharacterized protein OS=Oncopeltus fasciatus OX=7536 GN=OFAS_OFAS004295 PE=4 SV=1	4	2	2	2	109.1	5.24
-6.85438e+18	TRUE	A0A2R7W1F5	Uncharacterized protein OS=Oncopeltus fasciatus OX=7536 GN=OFAS_OFAS004358 PE=3 SV=1	8	1	1	1	27.7	4.2
5.84607e+18	TRUE	A0A2R7VZL5	Uncharacterized protein OS=Oncopeltus fasciatus OX=7536 GN=OFAS_OFAS004416 PE=4 SV=1	29	81	92	81	336.5	271.86
-7.03732e+18	TRUE	A0A2R7VYZ4	Uncharacterized protein OS=Oncopeltus fasciatus OX=7536 GN=OFAS_OFAS004469 PE=4 SV=1	1	1	1	1	94.3	2.18
1.89305e+18	TRUE	A0A2R7W0F3	Uncharacterized protein OS=Oncopeltus fasciatus OX=7536 GN=OFAS_OFAS004541 PE=4 SV=1	17	1	1	1	7.7	2.9
7.57627e+18	TRUE	A0A2R7W147	Uncharacterized protein OS=Oncopeltus fasciatus OX=7536 GN=OFAS_OFAS004562 PE=3 SV=1	14	1	2	1	14.6	9.89
-3.33382e+18	TRUE	A0A2R7W1L6	Uncharacterized protein OS=Oncopeltus fasciatus OX=7536 GN=OFAS_OFAS004573 PE=4 SV=1	6	1	1	1	22	2.45
-1.21175e+18	TRUE	A0A2R7W3A8	Uncharacterized protein OS=Oncopeltus fasciatus OX=7536 GN=OFAS_OFAS004574 PE=4 SV=1	11	2	2	2	39.8	2.63
-2.88773e+18	TRUE	A0A2R7W0K8	Uncharacterized protein OS=Oncopeltus fasciatus OX=7536 GN=OFAS_OFAS004586 PE=4 SV=1	20	11	11	11	82.5	37.93
1.71088e+18	TRUE	A0A2R7W1D6	Uncharacterized protein OS=Oncopeltus fasciatus OX=7536 GN=OFAS_OFAS004653 PE=4 SV=1	3	1	1	1	31	1.76
6.29632e+17	TRUE	A0A2R7W4H7	Uncharacterized protein OS=Oncopeltus fasciatus OX=7536 GN=OFAS_OFAS004683 PE=4 SV=1	2	1	1	1	75.1	2.27
-2.67438e+18	TRUE	A0A2R7W3H7	Uncharacterized protein OS=Oncopeltus fasciatus OX=7536 GN=OFAS_OFAS004790 PE=4 SV=1	26	26	31	26	137.4	107.33
-4.08701e+18	TRUE	A0A2R7W5H6	Uncharacterized protein OS=Oncopeltus fasciatus OX=7536 GN=OFAS_OFAS004802 PE=4 SV=1	9	6	6	6	74.2	15.81
3.44555e+18	TRUE	A0A2R7W6S7	Uncharacterized protein OS=Oncopeltus fasciatus OX=7536 GN=OFAS_OFAS004804 PE=4 SV=1	26	2	2	2	14.8	5.98
7.31554e+18	TRUE	A0A2R7W8X8	Uncharacterized protein OS=Oncopeltus fasciatus OX=7536 GN=OFAS_OFAS004809 PE=3 SV=1	15	4	4	4	35	11.68
5.36955e+18	TRUE	A0A2R7VZM1	Uncharacterized protein OS=Oncopeltus fasciatus OX=7536 GN=OFAS_OFAS004827 PE=4 SV=1	29	3	3	3	13.6	7.3
7.50936e+18	TRUE	A0A2R7VXL3	Uncharacterized protein OS=Oncopeltus fasciatus OX=7536 GN=OFAS_OFAS004866 PE=4 SV=1	4	1	1	1	51	3.03
3.8584e+17	TRUE	A0A2R7W000	Uncharacterized protein OS=Oncopeltus fasciatus OX=7536 GN=OFAS_OFAS004915 PE=4 SV=1	40	2	3	2	8.5	12.19
-4.44359e+18	TRUE	A0A2R7W0V4	Uncharacterized protein OS=Oncopeltus fasciatus OX=7536 GN=OFAS_OFAS004917 PE=4 SV=1	5	1	1	1	28.7	4.36
-2.72652e+18	TRUE	A0A2R7W4B0	Uncharacterized protein OS=Oncopeltus fasciatus OX=7536 GN=OFAS_OFAS004999 PE=3 SV=1	23	3	4	3	24.8	18.76
2.82106e+18	TRUE	A0A2R7W557	Uncharacterized protein OS=Oncopeltus fasciatus OX=7536 GN=OFAS_OFAS005000 PE=3 SV=1	13	2	2	2	23.2	6.55
8.65787e+18	TRUE	A0A2R7W2F2	Uncharacterized protein OS=Oncopeltus fasciatus OX=7536 GN=OFAS_OFAS005022 PE=3 SV=1	4	1	1	1	26	2.25
4.89424e+18	TRUE	A0A2R7W093	Uncharacterized protein OS=Oncopeltus fasciatus OX=7536 GN=OFAS_OFAS005072 PE=4 SV=1	21	2	4	2	12.3	7.42
1.39704e+17	TRUE	A0A2R7W4M8	Uncharacterized protein OS=Oncopeltus fasciatus OX=7536 GN=OFAS_OFAS005073 PE=4 SV=1	5	1	1	1	29.3	3.03
2.3235e+18	TRUE	A0A2R7W5A9	Uncharacterized protein OS=Oncopeltus fasciatus OX=7536 GN=OFAS_OFAS005094 PE=4 SV=1	15	3	3	3	32.8	7.32
-2.95396e+18	TRUE	A0A2R7W2K1	Uncharacterized protein OS=Oncopeltus fasciatus OX=7536 GN=OFAS_OFAS005124 PE=4 SV=1	6	1	1	1	30.4	2.92
6.19205e+18	TRUE	A0A2R7W165	Uncharacterized protein OS=Oncopeltus fasciatus OX=7536 GN=OFAS_OFAS005141 PE=3 SV=1	22	1	2	1	7.8	9.21
9.16198e+18	TRUE	A0A2R7W561	Uncharacterized protein OS=Oncopeltus fasciatus OX=7536 GN=OFAS_OFAS005160 PE=3 SV=1	20	7	7	7	35.9	21.13
-1.34955e+18	TRUE	A0A2R7W2N3	Uncharacterized protein OS=Oncopeltus fasciatus OX=7536 GN=OFAS_OFAS005165 PE=3 SV=1	2	1	1	1	60	3.28
4.5579e+18	TRUE	A0A2R7W746	Uncharacterized protein OS=Oncopeltus fasciatus OX=7536 GN=OFAS_OFAS005174 PE=4 SV=1	8	1	1	1	24.9	4.37
3.79568e+18	TRUE	A0A2R7W255	Uncharacterized protein OS=Oncopeltus fasciatus OX=7536 GN=OFAS_OFAS005205 PE=4 SV=1	2	3	3	3	226.8	2.8
5.97439e+18	TRUE	A0A2R7W498	Uncharacterized protein OS=Oncopeltus fasciatus OX=7536 GN=OFAS_OFAS005212 PE=3 SV=1	5	2	2	1	42.5	4.59
4.13611e+18	TRUE	A0A2R7VYS3	Uncharacterized protein OS=Oncopeltus fasciatus OX=7536 GN=OFAS_OFAS005227 PE=4 SV=1	33	12	19	12	48.4	62.3
7.92459e+18	TRUE	A0A2R7W3M2	Uncharacterized protein OS=Oncopeltus fasciatus OX=7536 GN=OFAS_OFAS005234 PE=3 SV=1	8	2	2	2	22.8	4.86
-7.28174e+18	TRUE	A0A2R7W3Q5	Uncharacterized protein OS=Oncopeltus fasciatus OX=7536 GN=OFAS_OFAS005249 PE=3 SV=1	9	3	3	3	31.2	8.49
-7.85552e+17	TRUE	A0A2R7VZC0	Uncharacterized protein OS=Oncopeltus fasciatus OX=7536 GN=OFAS_OFAS005250 PE=4 SV=1	36	2	2	1	10.3	9.03
-1.88229e+17	TRUE	A0A2R7W067	Uncharacterized protein OS=Oncopeltus fasciatus OX=7536 GN=OFAS_OFAS005252 PE=4 SV=1	27	22	24	15	114	81.33
-1.3316e+18	TRUE	A0A2R7W0D0	Uncharacterized protein OS=Oncopeltus fasciatus OX=7536 GN=OFAS_OFAS005265 PE=4 SV=1	3	1	1	1	25.7	2.35
-6.80984e+18	TRUE	A0A2R7W844	Uncharacterized protein OS=Oncopeltus fasciatus OX=7536 GN=OFAS_OFAS005273 PE=4 SV=1	23	3	3	3	18.9	8.72
5.84043e+18	TRUE	A0A2R7W835	Uncharacterized protein OS=Oncopeltus fasciatus OX=7536 GN=OFAS_OFAS005299 PE=4 SV=1	10	2	2	2	29.3	6.43
-8.8431e+18	TRUE	A0A2R7W286	Uncharacterized protein OS=Oncopeltus fasciatus OX=7536 GN=OFAS_OFAS005309 PE=3 SV=1	40	2	3	2	9.1	11.85
-5.46237e+18	TRUE	A0A2R7W4G7	Uncharacterized protein OS=Oncopeltus fasciatus OX=7536 GN=OFAS_OFAS005370 PE=3 SV=1	13	1	1	1	12.5	3.45
-2.78565e+18	TRUE	A0A2R7VY74	Uncharacterized protein OS=Oncopeltus fasciatus OX=7536 GN=OFAS_OFAS005561 PE=4 SV=1	12	8	8	8	108.4	24.75
-1.61956e+17	TRUE	A0A2R7VYR0	Uncharacterized protein OS=Oncopeltus fasciatus OX=7536 GN=OFAS_OFAS005570 PE=3 SV=1	37	3	4	3	12.5	15.48
3.94718e+18	TRUE	A0A2R7W8D4	Uncharacterized protein OS=Oncopeltus fasciatus OX=7536 GN=OFAS_OFAS005607 PE=4 SV=1	11	1	1	1	12.9	3.91
4.73801e+18	TRUE	A0A2R7W372	Uncharacterized protein OS=Oncopeltus fasciatus OX=7536 GN=OFAS_OFAS005644 PE=4 SV=1	31	2	2	2	11	8.89
5.84507e+17	TRUE	A0A2R7W4N8	Uncharacterized protein OS=Oncopeltus fasciatus OX=7536 GN=OFAS_OFAS005651 PE=3 SV=1	18	7	8	7	51.6	27.54
-7.37746e+17	TRUE	A0A2R7WA28	Uncharacterized protein OS=Oncopeltus fasciatus OX=7536 GN=OFAS_OFAS005653 PE=3 SV=1	4	1	1	1	26.2	2.44
-8.27216e+18	TRUE	A0A2R7WA37	Uncharacterized protein OS=Oncopeltus fasciatus OX=7536 GN=OFAS_OFAS005656 PE=3 SV=1	15	4	4	4	39.9	12.59
1.15317e+18	TRUE	A0A2R7W7K5	Uncharacterized protein OS=Oncopeltus fasciatus OX=7536 GN=OFAS_OFAS005669 PE=3 SV=1	15	3	3	3	22.8	9.13
5.18597e+18	TRUE	A0A2R7W6C3	Uncharacterized protein OS=Oncopeltus fasciatus OX=7536 GN=OFAS_OFAS005722 PE=3 SV=1	7	1	1	1	16.9	2.1
-6.12546e+18	TRUE	A0A2R7W420	Uncharacterized protein OS=Oncopeltus fasciatus OX=7536 GN=OFAS_OFAS005775 PE=4 SV=1	62	5	5	5	13.1	20.76
-6.26625e+18	TRUE	A0A2R7W480	Uncharacterized protein OS=Oncopeltus fasciatus OX=7536 GN=OFAS_OFAS005784 PE=3 SV=1	3	1	1	1	60.4	3.3
2.53507e+18	TRUE	A0A2R7W353	Uncharacterized protein OS=Oncopeltus fasciatus OX=7536 GN=OFAS_OFAS005807 PE=3 SV=1	14	1	1	1	6.5	1.72
4.41175e+18	TRUE	A0A2R7W332	Uncharacterized protein OS=Oncopeltus fasciatus OX=7536 GN=OFAS_OFAS005834 PE=3 SV=1	6	2	2	2	42.2	5.89
2.43304e+18	TRUE	A0A2R7WBC9	Uncharacterized protein OS=Oncopeltus fasciatus OX=7536 GN=OFAS_OFAS005865 PE=4 SV=1	1	1	1	1	94	2.26
4.21881e+18	TRUE	A0A2R7WEA0	Uncharacterized protein OS=Oncopeltus fasciatus OX=7536 GN=OFAS_OFAS005903 PE=4 SV=1	9	10	10	10	153.1	30.79
-2.84275e+18	TRUE	A0A2R7W1G0	Uncharacterized protein OS=Oncopeltus fasciatus OX=7536 GN=OFAS_OFAS005912 PE=3 SV=1	13	8	9	8	105.5	31.4
2.55611e+18	TRUE	A0A2R7VYI5	Uncharacterized protein OS=Oncopeltus fasciatus OX=7536 GN=OFAS_OFAS005919 PE=4 SV=1	11	1	1	1	13.1	2.67
1.75089e+18	TRUE	A0A2R7WBC7	Uncharacterized protein OS=Oncopeltus fasciatus OX=7536 GN=OFAS_OFAS005966 PE=3 SV=1	39	9	11	9	33.7	38.6
-3.84015e+18	TRUE	A0A2R7W9T3	Uncharacterized protein OS=Oncopeltus fasciatus OX=7536 GN=OFAS_OFAS005975 PE=4 SV=1	10	2	2	2	34.8	6.25
5.76887e+18	TRUE	A0A2R7WB42	Uncharacterized protein OS=Oncopeltus fasciatus OX=7536 GN=OFAS_OFAS005984 PE=3 SV=1	34	13	15	12	55.5	53.78
9.88985e+17	TRUE	A0A2R7W3Q1	Uncharacterized protein OS=Oncopeltus fasciatus OX=7536 GN=OFAS_OFAS006015 PE=3 SV=1	5	2	2	1	37.7	5.02
5.75409e+18	TRUE	A0A2R7W531	Uncharacterized protein OS=Oncopeltus fasciatus OX=7536 GN=OFAS_OFAS006033 PE=4 SV=1	25	7	7	7	44.3	20.77
5.08048e+18	TRUE	A0A2R7W532	Uncharacterized protein OS=Oncopeltus fasciatus OX=7536 GN=OFAS_OFAS006034 PE=4 SV=1	17	11	12	11	94.2	28.63
-2.54287e+18	TRUE	A0A2R7W7K1	Uncharacterized protein OS=Oncopeltus fasciatus OX=7536 GN=OFAS_OFAS006073 PE=4 SV=1	15	1	1	1	7.2	2.51
3.99175e+18	TRUE	A0A2R7W8K4	Uncharacterized protein OS=Oncopeltus fasciatus OX=7536 GN=OFAS_OFAS006086 PE=3 SV=1	9	1	1	1	22.9	3.55
2.97769e+18	TRUE	A0A2R7W9D0	Uncharacterized protein OS=Oncopeltus fasciatus OX=7536 GN=OFAS_OFAS006087 PE=3 SV=1	9	1	1	1	24.3	3.55
3.7109e+18	TRUE	A0A2R7W8N4	Uncharacterized protein OS=Oncopeltus fasciatus OX=7536 GN=OFAS_OFAS006091 PE=3 SV=1	26	22	29	22	107.5	106.5
-8.32382e+18	TRUE	A0A2R7W832	Uncharacterized protein OS=Oncopeltus fasciatus OX=7536 GN=OFAS_OFAS006110 PE=3 SV=1	9	2	2	2	26.1	4.65
-3.69136e+18	TRUE	A0A2R7W7P9	Uncharacterized protein OS=Oncopeltus fasciatus OX=7536 GN=OFAS_OFAS006111 PE=3 SV=1	24	10	11	10	58.1	33.4
1.80884e+18	TRUE	A0A2R7WBI1	Uncharacterized protein OS=Oncopeltus fasciatus OX=7536 GN=OFAS_OFAS006117 PE=4 SV=1	20	2	2	2	15.3	5.36
-5.82266e+18	TRUE	A0A2R7W1G7	Uncharacterized protein OS=Oncopeltus fasciatus OX=7536 GN=OFAS_OFAS006120 PE=3 SV=1	8	3	3	3	32.6	6.38
4.78766e+18	TRUE	A0A2R7W1Y0	Uncharacterized protein OS=Oncopeltus fasciatus OX=7536 GN=OFAS_OFAS006133 PE=3 SV=1	8	2	2	2	31.1	5.38
-5.38474e+18	TRUE	A0A2R7W5G8	Uncharacterized protein OS=Oncopeltus fasciatus OX=7536 GN=OFAS_OFAS006143 PE=3 SV=1	13	3	3	3	29.5	10.5
4.25283e+18	TRUE	A0A2R7W3G3	Uncharacterized protein OS=Oncopeltus fasciatus OX=7536 GN=OFAS_OFAS006145 PE=3 SV=1	3	1	1	1	33.7	2.54
-8.56414e+18	TRUE	A0A2R7WCY8	Uncharacterized protein OS=Oncopeltus fasciatus OX=7536 GN=OFAS_OFAS006165 PE=4 SV=1	4	1	1	1	36.1	2.23
-2.40977e+18	TRUE	A0A2R7WB50	Uncharacterized protein OS=Oncopeltus fasciatus OX=7536 GN=OFAS_OFAS006167 PE=3 SV=1	33	4	4	4	17.7	15.51
6.10061e+18	TRUE	A0A2R7W4K1	Uncharacterized protein OS=Oncopeltus fasciatus OX=7536 GN=OFAS_OFAS006189 PE=4 SV=1	6	1	1	1	24.1	2.68
2.17494e+18	TRUE	A0A2R7W4A0	Uncharacterized protein OS=Oncopeltus fasciatus OX=7536 GN=OFAS_OFAS006192 PE=4 SV=1	2	1	1	1	48	2.47
-9.02265e+18	TRUE	A0A2R7W455	Uncharacterized protein OS=Oncopeltus fasciatus OX=7536 GN=OFAS_OFAS006193 PE=4 SV=1	4	2	2	2	42.8	4.21
2.16369e+18	TRUE	A0A2R7W8G4	Uncharacterized protein OS=Oncopeltus fasciatus OX=7536 GN=OFAS_OFAS006195 PE=4 SV=1	53	18	38	18	44.6	177.33
8.46034e+18	TRUE	A0A2R7WAB8	Uncharacterized protein OS=Oncopeltus fasciatus OX=7536 GN=OFAS_OFAS006213 PE=4 SV=1	12	2	2	2	23.1	4.88
1.95522e+18	TRUE	A0A2R7W9L7	Uncharacterized protein OS=Oncopeltus fasciatus OX=7536 GN=OFAS_OFAS006220 PE=3 SV=1	5	2	2	2	47.7	5.79
-8.6723e+18	TRUE	A0A2R7W9M4	Uncharacterized protein OS=Oncopeltus fasciatus OX=7536 GN=OFAS_OFAS006273 PE=4 SV=1	11	2	2	2	29	7.49
2.63394e+18	TRUE	A0A2R7WAV4	Uncharacterized protein OS=Oncopeltus fasciatus OX=7536 GN=OFAS_OFAS006354 PE=4 SV=1	11	11	13	11	141.5	37.77
-7.46602e+18	TRUE	A0A2R7W3Q7	Uncharacterized protein OS=Oncopeltus fasciatus OX=7536 GN=OFAS_OFAS006374 PE=4 SV=1	39	9	10	9	33.3	30.22
5.63145e+18	TRUE	A0A2R7W261	Uncharacterized protein OS=Oncopeltus fasciatus OX=7536 GN=OFAS_OFAS006379 PE=4 SV=1	8	1	1	1	25.7	6
6.89645e+18	TRUE	A0A2R7W901	Uncharacterized protein OS=Oncopeltus fasciatus OX=7536 GN=OFAS_OFAS006381 PE=4 SV=1	10	2	2	2	38.1	4.42
1.52164e+17	TRUE	A0A2R7W6C6	Uncharacterized protein OS=Oncopeltus fasciatus OX=7536 GN=OFAS_OFAS006390 PE=3 SV=1	7	1	1	1	18.6	2.52
7.90908e+17	TRUE	A0A2R7W617	Uncharacterized protein OS=Oncopeltus fasciatus OX=7536 GN=OFAS_OFAS006405 PE=3 SV=1	4	2	3	2	67.9	11.18
5.78501e+18	TRUE	A0A2R7W9U0	Uncharacterized protein OS=Oncopeltus fasciatus OX=7536 GN=OFAS_OFAS006429 PE=4 SV=1	14	2	2	2	21.1	7.09
2.15583e+18	TRUE	A0A2R7W398	Uncharacterized protein OS=Oncopeltus fasciatus OX=7536 GN=OFAS_OFAS006431 PE=3 SV=1	15	2	2	2	21.4	4.82
-9.11159e+18	TRUE	A0A2R7W358	Uncharacterized protein OS=Oncopeltus fasciatus OX=7536 GN=OFAS_OFAS006432 PE=3 SV=1	2	1	1	1	61.6	2
-2.66463e+18	TRUE	A0A2R7W381	Uncharacterized protein OS=Oncopeltus fasciatus OX=7536 GN=OFAS_OFAS006433 PE=3 SV=1	3	1	1	1	35.8	2
4.12739e+18	TRUE	A0A2R7W4U6	Uncharacterized protein OS=Oncopeltus fasciatus OX=7536 GN=OFAS_OFAS006471 PE=4 SV=1	15	3	9	3	34.4	31.42
3.00403e+17	TRUE	A0A2R7W9Y0	Uncharacterized protein OS=Oncopeltus fasciatus OX=7536 GN=OFAS_OFAS006502 PE=3 SV=1	4	2	2	2	39.1	4.39
-3.84691e+18	TRUE	A0A2R7W5C2	Uncharacterized protein OS=Oncopeltus fasciatus OX=7536 GN=OFAS_OFAS006520 PE=3 SV=1	19	2	2	2	16	7.28
-1.53174e+18	TRUE	A0A2R7W7H7	Uncharacterized protein OS=Oncopeltus fasciatus OX=7536 GN=OFAS_OFAS006546 PE=4 SV=1	11	5	7	5	57.7	22.39
6.52671e+18	TRUE	A0A2R7WEC7	Uncharacterized protein OS=Oncopeltus fasciatus OX=7536 GN=OFAS_OFAS006567 PE=4 SV=1	15	4	4	4	26.9	9.95
5.65486e+18	TRUE	A0A2R7W6P4	Uncharacterized protein OS=Oncopeltus fasciatus OX=7536 GN=OFAS_OFAS006577 PE=4 SV=1	4	6	6	6	160.5	14.43
3.085e+18	TRUE	A0A2R7WCG9	Uncharacterized protein OS=Oncopeltus fasciatus OX=7536 GN=OFAS_OFAS006594 PE=3 SV=1	12	5	5	5	55.6	14.68
7.52595e+17	TRUE	A0A2R7W799	Uncharacterized protein OS=Oncopeltus fasciatus OX=7536 GN=OFAS_OFAS006638 PE=3 SV=1	42	8	10	8	31.3	40.99
-3.34176e+18	TRUE	A0A2R7W4S0	Uncharacterized protein OS=Oncopeltus fasciatus OX=7536 GN=OFAS_OFAS006652 PE=4 SV=1	14	1	1	1	15.9	3.65
4.01844e+18	TRUE	A0A2R7W893	Uncharacterized protein OS=Oncopeltus fasciatus OX=7536 GN=OFAS_OFAS006659 PE=3 SV=1	49	6	7	6	13.2	20.02
-5.07805e+17	TRUE	A0A2R7W8G8	Uncharacterized protein OS=Oncopeltus fasciatus OX=7536 GN=OFAS_OFAS006692 PE=3 SV=1	9	3	3	3	44.1	10.45
6.80456e+18	TRUE	A0A2R7W9W9	Uncharacterized protein OS=Oncopeltus fasciatus OX=7536 GN=OFAS_OFAS006696 PE=3 SV=1	23	4	4	4	25.1	10.56
7.11736e+18	TRUE	A0A2R7W3P4	Uncharacterized protein OS=Oncopeltus fasciatus OX=7536 GN=OFAS_OFAS006706 PE=4 SV=1	25	6	6	6	30.9	24.92
-4.12834e+18	TRUE	A0A2R7WAE1	Uncharacterized protein OS=Oncopeltus fasciatus OX=7536 GN=OFAS_OFAS006770 PE=3 SV=1	4	1	1	1	37.3	2.41
-3.74952e+18	TRUE	A0A2R7WAY7	Uncharacterized protein OS=Oncopeltus fasciatus OX=7536 GN=OFAS_OFAS006794 PE=3 SV=1	34	16	20	16	68.3	73.36
6.75389e+18	TRUE	A0A2R7W8R6	Uncharacterized protein OS=Oncopeltus fasciatus OX=7536 GN=OFAS_OFAS006861 PE=4 SV=1	35	4	5	4	18.5	13.87
-3.73023e+18	TRUE	A0A2R7WD77	Uncharacterized protein OS=Oncopeltus fasciatus OX=7536 GN=OFAS_OFAS006879 PE=3 SV=1	17	6	6	5	40	14.02
-3.39297e+18	TRUE	A0A2R7W996	Uncharacterized protein OS=Oncopeltus fasciatus OX=7536 GN=OFAS_OFAS006880 PE=3 SV=1	8	3	3	3	32.7	5.62
4.76761e+18	TRUE	A0A2R7W9Q4	Uncharacterized protein OS=Oncopeltus fasciatus OX=7536 GN=OFAS_OFAS006883 PE=3 SV=1	4	1	1	1	42.6	3.58
5.96452e+18	TRUE	A0A2R7W9U3	Uncharacterized protein OS=Oncopeltus fasciatus OX=7536 GN=OFAS_OFAS006927 PE=4 SV=1	9	5	5	5	77.9	14.69
-2.75049e+18	TRUE	A0A2R7WEG0	Uncharacterized protein OS=Oncopeltus fasciatus OX=7536 GN=OFAS_OFAS007018 PE=4 SV=1	18	3	3	3	21.1	9.78
-8.17644e+18	TRUE	A0A2R7WBI9	Uncharacterized protein OS=Oncopeltus fasciatus OX=7536 GN=OFAS_OFAS007027 PE=4 SV=1	7	1	1	1	23.2	3.01
8.57118e+18	TRUE	A0A2R7WEW0	Uncharacterized protein OS=Oncopeltus fasciatus OX=7536 GN=OFAS_OFAS007033 PE=4 SV=1	3	1	1	1	41.5	2.62
-4.755e+18	TRUE	A0A2R7WCM3	Uncharacterized protein OS=Oncopeltus fasciatus OX=7536 GN=OFAS_OFAS007060 PE=4 SV=1	47	5	7	5	19	28.04
1.4683e+18	TRUE	A0A2R7WAR2	Uncharacterized protein OS=Oncopeltus fasciatus OX=7536 GN=OFAS_OFAS007077 PE=4 SV=1	20	5	5	5	42.7	11.53
-4.07837e+18	TRUE	A0A2R7WAN9	Uncharacterized protein OS=Oncopeltus fasciatus OX=7536 GN=OFAS_OFAS007078 PE=4 SV=1	6	2	3	2	22.3	10.08
-1.82531e+18	TRUE	A0A2R7WAB7	Uncharacterized protein OS=Oncopeltus fasciatus OX=7536 GN=OFAS_OFAS007093 PE=4 SV=1	4	1	1	1	33.7	2.36
8.77236e+18	TRUE	A0A2R7WBU9	Uncharacterized protein OS=Oncopeltus fasciatus OX=7536 GN=OFAS_OFAS007128 PE=3 SV=1	3	1	1	1	34.6	2.83
4.57516e+18	TRUE	A0A2R7W940	Uncharacterized protein OS=Oncopeltus fasciatus OX=7536 GN=OFAS_OFAS007150 PE=4 SV=1	18	2	2	2	13.6	5.94
-3.94774e+18	TRUE	A0A2R7WB68	Uncharacterized protein OS=Oncopeltus fasciatus OX=7536 GN=OFAS_OFAS007241 PE=3 SV=1	24	3	3	3	27.2	8.25
9.78593e+17	TRUE	A0A2R7WCY2	Uncharacterized protein OS=Oncopeltus fasciatus OX=7536 GN=OFAS_OFAS007261 PE=3 SV=1	3	1	1	1	40.1	3.95
6.51705e+18	TRUE	A0A2R7WC33	Uncharacterized protein OS=Oncopeltus fasciatus OX=7536 GN=OFAS_OFAS007356 PE=4 SV=1	16	1	1	1	11.7	4.11
2.02615e+18	TRUE	A0A2R7WHG5	Uncharacterized protein OS=Oncopeltus fasciatus OX=7536 GN=OFAS_OFAS007373 PE=4 SV=1	3	6	6	6	211.9	17.9
7.21989e+18	TRUE	A0A2R7W7F5	Uncharacterized protein OS=Oncopeltus fasciatus OX=7536 GN=OFAS_OFAS007447 PE=4 SV=1	7	1	1	1	12.5	2.03
-7.60486e+18	TRUE	A0A2R7W5V6	Uncharacterized protein OS=Oncopeltus fasciatus OX=7536 GN=OFAS_OFAS007474 PE=4 SV=1	8	1	1	1	11.7	2.06
-8.18946e+18	TRUE	A0A2R7W887	Uncharacterized protein OS=Oncopeltus fasciatus OX=7536 GN=OFAS_OFAS007483 PE=3 SV=1	5	2	2	2	54	3.94
6.53657e+18	TRUE	A0A2R7W9J0	Uncharacterized protein OS=Oncopeltus fasciatus OX=7536 GN=OFAS_OFAS007500 PE=4 SV=1	1	2	2	2	138.4	4.17
6.50318e+18	TRUE	A0A2R7W9J2	Uncharacterized protein OS=Oncopeltus fasciatus OX=7536 GN=OFAS_OFAS007502 PE=3 SV=1	6	1	1	1	15.9	2.46
7.02609e+18	TRUE	A0A2R7W3L3	Uncharacterized protein OS=Oncopeltus fasciatus OX=7536 GN=OFAS_OFAS007529 PE=4 SV=1	3	1	1	1	32.8	2.47
-6.23716e+18	TRUE	A0A2R7W8L5	Uncharacterized protein OS=Oncopeltus fasciatus OX=7536 GN=OFAS_OFAS007563 PE=4 SV=1	4	2	2	2	82.4	6.95
-7.05729e+18	TRUE	A0A2R7WB45	Uncharacterized protein OS=Oncopeltus fasciatus OX=7536 GN=OFAS_OFAS007589 PE=4 SV=1	6	1	1	1	28.2	5.04
2.95168e+18	TRUE	A0A2R7WBL5	Uncharacterized protein OS=Oncopeltus fasciatus OX=7536 GN=OFAS_OFAS007614 PE=4 SV=1	2	1	1	1	93.3	4.21
3.81287e+18	TRUE	A0A2R7WHU9	Uncharacterized protein OS=Oncopeltus fasciatus OX=7536 GN=OFAS_OFAS007645 PE=4 SV=1	6	6	6	6	138.5	14.48
-3.9895e+18	TRUE	A0A2R7W8T0	Uncharacterized protein OS=Oncopeltus fasciatus OX=7536 GN=OFAS_OFAS007647 PE=3 SV=1	16	4	5	4	39.7	14.58
-5.88853e+18	TRUE	A0A2R7W8D5	Uncharacterized protein OS=Oncopeltus fasciatus OX=7536 GN=OFAS_OFAS007648 PE=3 SV=1	35	49	65	49	232.1	170.84
-3.88029e+18	TRUE	A0A2R7WB00	Uncharacterized protein OS=Oncopeltus fasciatus OX=7536 GN=OFAS_OFAS007652 PE=4 SV=1	43	5	8	5	17	29.27
4.53935e+18	TRUE	A0A2R7WA96	Uncharacterized protein OS=Oncopeltus fasciatus OX=7536 GN=OFAS_OFAS007690 PE=4 SV=1	26	17	18	14	82.2	68.66
-4.58812e+18	TRUE	A0A2R7WAB4	Uncharacterized protein OS=Oncopeltus fasciatus OX=7536 GN=OFAS_OFAS007693 PE=4 SV=1	49	5	5	3	13.8	16.71
-4.51806e+18	TRUE	A0A2R7WIX3	Uncharacterized protein OS=Oncopeltus fasciatus OX=7536 GN=OFAS_OFAS007716 PE=4 SV=1	5	2	2	2	43.9	5.01
-1.88522e+18	TRUE	A0A2R7WC00	Uncharacterized protein OS=Oncopeltus fasciatus OX=7536 GN=OFAS_OFAS007791 PE=3 SV=1	4	1	1	1	32.4	2.92
2.34303e+18	TRUE	A0A2R7W7U5	Uncharacterized protein OS=Oncopeltus fasciatus OX=7536 GN=OFAS_OFAS007793 PE=4 SV=1	38	5	5	5	12.3	11.52
8.89002e+17	TRUE	A0A2R7WFY0	Uncharacterized protein OS=Oncopeltus fasciatus OX=7536 GN=OFAS_OFAS007832 PE=4 SV=1	9	1	1	1	14.8	3.45
6.29722e+18	TRUE	A0A2R7WDD4	Uncharacterized protein OS=Oncopeltus fasciatus OX=7536 GN=OFAS_OFAS007861 PE=4 SV=1	20	11	11	11	62.1	30.92
-6.43711e+18	TRUE	A0A2R7WEA8	Uncharacterized protein OS=Oncopeltus fasciatus OX=7536 GN=OFAS_OFAS007865 PE=4 SV=1	22	10	11	10	62.2	32.05
-9.10049e+18	TRUE	A0A2R7WBN5	Uncharacterized protein OS=Oncopeltus fasciatus OX=7536 GN=OFAS_OFAS007887 PE=4 SV=1	2	4	5	4	264.8	14.21
-1.72207e+18	TRUE	A0A2R7W3W1	Uncharacterized protein OS=Oncopeltus fasciatus OX=7536 GN=OFAS_OFAS007898 PE=4 SV=1	1	1	1	1	76	2.09
1.68148e+18	TRUE	A0A2R7WA75	Uncharacterized protein OS=Oncopeltus fasciatus OX=7536 GN=OFAS_OFAS007925 PE=3 SV=1	3	4	4	4	159.4	12.57
5.53119e+18	TRUE	A0A2R7WDA1	Uncharacterized protein OS=Oncopeltus fasciatus OX=7536 GN=OFAS_OFAS007958 PE=3 SV=1	7	4	5	4	69.2	14.16
2.0704e+18	TRUE	A0A2R7WGZ0	Uncharacterized protein OS=Oncopeltus fasciatus OX=7536 GN=OFAS_OFAS007959 PE=3 SV=1	12	1	2	1	17.6	6.82
-5.29105e+18	TRUE	A0A2R7W8A3	Uncharacterized protein OS=Oncopeltus fasciatus OX=7536 GN=OFAS_OFAS007991 PE=4 SV=1	23	8	10	8	38.3	36.8
2.19367e+18	TRUE	A0A2R7W939	Uncharacterized protein OS=Oncopeltus fasciatus OX=7536 GN=OFAS_OFAS007992 PE=4 SV=1	4	1	1	1	38	2.32
-1.71182e+18	TRUE	A0A2R7WBX8	Uncharacterized protein OS=Oncopeltus fasciatus OX=7536 GN=OFAS_OFAS007993 PE=4 SV=1	5	1	1	1	21.1	2.56
7.47081e+18	TRUE	A0A2R7WCG5	Uncharacterized protein OS=Oncopeltus fasciatus OX=7536 GN=OFAS_OFAS007999 PE=4 SV=1	6	1	1	1	20.8	2.01
3.98504e+18	TRUE	A0A2R7WGH4	Uncharacterized protein OS=Oncopeltus fasciatus OX=7536 GN=OFAS_OFAS008007 PE=4 SV=1	27	2	3	2	12.8	14.13
-2.94703e+18	TRUE	A0A2R7WH31	Uncharacterized protein OS=Oncopeltus fasciatus OX=7536 GN=OFAS_OFAS008062 PE=4 SV=1	13	1	1	1	9.8	1.88
-6.71355e+18	TRUE	A0A2R7WAT5	Uncharacterized protein OS=Oncopeltus fasciatus OX=7536 GN=OFAS_OFAS008105 PE=4 SV=1	5	1	1	1	47.3	3.11
-1.08881e+17	TRUE	A0A2R7WGU4	Uncharacterized protein OS=Oncopeltus fasciatus OX=7536 GN=OFAS_OFAS008216 PE=4 SV=1	48	6	9	6	11.4	25.33
2.95547e+18	TRUE	A0A2R7W664	Uncharacterized protein OS=Oncopeltus fasciatus OX=7536 GN=OFAS_OFAS008248 PE=4 SV=1	7	1	1	1	25.2	2.57
-5.07159e+18	TRUE	A0A2R7WEY2	Uncharacterized protein OS=Oncopeltus fasciatus OX=7536 GN=OFAS_OFAS008276 PE=4 SV=1	3	3	3	3	115.2	8.31
-9.1883e+18	TRUE	A0A2R7W5S4	Uncharacterized protein OS=Oncopeltus fasciatus OX=7536 GN=OFAS_OFAS008289 PE=4 SV=1	32	8	9	8	30.5	27.16
7.58881e+17	TRUE	A0A2R7WGN7	Uncharacterized protein OS=Oncopeltus fasciatus OX=7536 GN=OFAS_OFAS008300 PE=4 SV=1	5	4	4	4	128.1	11.52
-4.02049e+18	TRUE	A0A2R7WBW9	Uncharacterized protein OS=Oncopeltus fasciatus OX=7536 GN=OFAS_OFAS008339 PE=3 SV=1	36	2	2	1	7.2	6.31
-7.04497e+18	TRUE	A0A2R7WF77	Uncharacterized protein OS=Oncopeltus fasciatus OX=7536 GN=OFAS_OFAS008346 PE=4 SV=1	7	3	3	3	54.8	4.76
3.24229e+18	TRUE	A0A2R7WBF1	Uncharacterized protein OS=Oncopeltus fasciatus OX=7536 GN=OFAS_OFAS008348 PE=3 SV=1	25	11	12	10	63.4	42.76
-6.62171e+18	TRUE	A0A2R7WDG6	Uncharacterized protein OS=Oncopeltus fasciatus OX=7536 GN=OFAS_OFAS008353 PE=4 SV=1	5	1	1	1	19.2	2.08
-5.18168e+17	TRUE	A0A2R7W827	Uncharacterized protein OS=Oncopeltus fasciatus OX=7536 GN=OFAS_OFAS008387 PE=4 SV=1	8	1	1	1	14.4	2.21
5.68959e+17	TRUE	A0A2R7W8Y2	Uncharacterized protein OS=Oncopeltus fasciatus OX=7536 GN=OFAS_OFAS008389 PE=4 SV=1	17	6	6	6	42.5	17.59
8.05915e+18	TRUE	A0A2R7WDF6	Uncharacterized protein OS=Oncopeltus fasciatus OX=7536 GN=OFAS_OFAS008406 PE=3 SV=1	6	2	3	2	49.8	5.5
2.6814e+18	TRUE	A0A2R7WEI0	Uncharacterized protein OS=Oncopeltus fasciatus OX=7536 GN=OFAS_OFAS008447 PE=4 SV=1	14	1	1	1	17.1	2.42
-1.70267e+18	TRUE	A0A2R7WK43	Uncharacterized protein OS=Oncopeltus fasciatus OX=7536 GN=OFAS_OFAS008494 PE=4 SV=1	8	1	1	1	14.3	2.61
-5.65804e+18	TRUE	A0A2R7WJ65	Uncharacterized protein OS=Oncopeltus fasciatus OX=7536 GN=OFAS_OFAS008496 PE=4 SV=1	3	2	2	2	105.7	5.14
7.24991e+18	TRUE	A0A2R7WJZ6	Uncharacterized protein OS=Oncopeltus fasciatus OX=7536 GN=OFAS_OFAS008530 PE=4 SV=1	6	3	3	3	64.4	5.83
2.38202e+18	TRUE	A0A2R7WGL2	Uncharacterized protein OS=Oncopeltus fasciatus OX=7536 GN=OFAS_OFAS008531 PE=4 SV=1	17	6	6	6	65.5	27.83
-8.18736e+18	TRUE	A0A2R7WN13	Uncharacterized protein OS=Oncopeltus fasciatus OX=7536 GN=OFAS_OFAS008548 PE=4 SV=1	6	1	1	1	24	2.77
3.00803e+18	TRUE	A0A2R7W976	Uncharacterized protein OS=Oncopeltus fasciatus OX=7536 GN=OFAS_OFAS008580 PE=4 SV=1	10	3	3	2	45.5	4.97
-7.71793e+18	TRUE	A0A2R7WEM7	Uncharacterized protein OS=Oncopeltus fasciatus OX=7536 GN=OFAS_OFAS008682 PE=4 SV=1	1	1	1	1	77.6	1.89
-6.30647e+18	TRUE	A0A2R7W6Q3	Uncharacterized protein OS=Oncopeltus fasciatus OX=7536 GN=OFAS_OFAS008715 PE=4 SV=1	9	1	1	1	12.7	1.98
-1.68357e+18	TRUE	A0A2R7WEY7	Uncharacterized protein OS=Oncopeltus fasciatus OX=7536 GN=OFAS_OFAS008754 PE=4 SV=1	8	1	1	1	17	3.28
5.1114e+18	TRUE	A0A2R7WEW9	Uncharacterized protein OS=Oncopeltus fasciatus OX=7536 GN=OFAS_OFAS008755 PE=4 SV=1	9	5	5	5	73.7	14.07
-3.48559e+18	TRUE	A0A2R7WDJ9	Uncharacterized protein OS=Oncopeltus fasciatus OX=7536 GN=OFAS_OFAS008765 PE=4 SV=1	5	1	1	1	26.5	3.08
-7.57358e+18	TRUE	A0A2R7WDW4	Uncharacterized protein OS=Oncopeltus fasciatus OX=7536 GN=OFAS_OFAS008766 PE=4 SV=1	4	3	3	3	93	4.24
8.94818e+18	TRUE	A0A2R7WDL8	Uncharacterized protein OS=Oncopeltus fasciatus OX=7536 GN=OFAS_OFAS008770 PE=4 SV=1	18	2	2	2	11.2	4.59
7.7162e+18	TRUE	A0A2R7W6N3	Uncharacterized protein OS=Oncopeltus fasciatus OX=7536 GN=OFAS_OFAS008790 PE=4 SV=1	9	2	2	2	24.4	5.37
-9.0889e+18	TRUE	A0A2R7WC52	Uncharacterized protein OS=Oncopeltus fasciatus OX=7536 GN=OFAS_OFAS008888 PE=4 SV=1	2	1	1	1	72.4	3.3
-4.53843e+18	TRUE	A0A2R7WGQ3	Uncharacterized protein OS=Oncopeltus fasciatus OX=7536 GN=OFAS_OFAS009029 PE=3 SV=1	4	1	1	1	34	2.51
-7.98251e+17	TRUE	A0A2R7W3Y8	Uncharacterized protein OS=Oncopeltus fasciatus OX=7536 GN=OFAS_OFAS009044 PE=3 SV=1	9	3	3	3	33.7	6.77
-4.24428e+18	TRUE	A0A2R7WDW5	Uncharacterized protein OS=Oncopeltus fasciatus OX=7536 GN=OFAS_OFAS009091 PE=3 SV=1	17	5	5	5	38.8	11.55
[truncated: 451 more rows]

## Sheet: junction proteins
SJ Proteins
Protein bark beetle
Contactin
Neurexin-4
Disks large 1 tumor suppresor protein
Neuroglian
Protein 4.1 homolog
Protein mesh
Lachesin
Protein lap4
G-protein coupled receptor moody
Patj homolog
Protein snakeskin
Tetraspanin-2A
Varicose
adherens junctions
adherens junction protein p120
delta-like protein
protein shroom
armadillo segment polarity protein
protein crumbs
tyrosine-protein kinase Fer
Protein bark beetle
Cdc42 homolog
unconventional myosin ID
tyrosine-protein kinase Abl
PDZ and LIM domain protein Zasp
Atypical protein kinase C
Catenin alpha
Patj homolog
Protein lap4
Moesin/ezrin/radixin homolog 2
DE-cadherin
Serine/threonine protein kinase PAK
Dynamin
Protein apnoia
putative neural cadherin 2
Serendipity locus protein alpha
Armadillo segment polarity protein
protein lap1
RE47911p
gap junctions
Innexin inx2
GTPase-activating protein
Innexin shaking-B
Innexin inx3
innexin inx7
Armadillo segment polarity protein
actin-5C
Actin, indirect flight muscle
Clathrin heavy chain
Dynamin
Protein disabled
Clathrin light chain
DE-cadherin
Integrin
Innexin inx1
Innexin
Actin-87E
Innexin inx6
Innexin inx4
Actin, larval muscle
Actin-57B
MICOS complex subunit MIC13
MICOS complex subunit MIC10
ankyrin	involved in plasma membrane organizaton
spectrin	involved in plasma membrane organizaton

## Sheet: coracle PSMSs
PSMs Workflow ID	PSMs Peptide ID	Checked	Confidence	Identifying Node	PSM Ambiguity	Annotated Sequence	Modifications	# Proteins	Master Protein Accessions	Protein Accessions	# Missed Cleavages	Charge	DeltaScore	DeltaCn	Rank	Search Engine Rank	m/z [Da]	MH+ [Da]	Theo. MH+ [Da]	DeltaM [ppm]	Deltam/z [Da]	Activation Type	MS Order	Isolation Interference [%]	Ion Inject Time [ms]	RT [min]	First Scan	Spectrum File	File ID	XCorr	# Protein Groups	Percolator q-Value	Percolator PEP
-4981	156328	TRUE	High	Sequest HT (A2)	Unambiguous	TQFTDGQGVSSQLSGITMDSAQYHNAGLGK		1	A0A2R7WKY0	A0A2R7WKY0	0	3	7936	0	1	1	103348828	309845029	309844837	62	64	HCD	MS2	0	50000	495676	22763	211202_sh_MH_N9.raw	F1	969	1	239952	2.86164e-11
-4981	174684	TRUE	High	Sequest HT (A2)	Unambiguous	LIDLNILPSTNKK		1	A0A2R7WWU6	A0A2R7WWU6	1	3	4000	0	1	1	49029767	146887845	146887336	347	170	HCD	MS2	1127303	50000	527977	24758	211202_sh_MH_N9.raw	F1	265	1	24	1491
-4981	174751	TRUE	High	Sequest HT (A2)	Unambiguous	AQcDAILNQSGNDGDFLIR	C3(Carbamidomethyl)	1	A0A2R7X2N7	A0A2R7X2N7	0	2	8204	0	1	1	105399988	210699248	210698729	246	259	HCD	MS2	0	50000	528074	24765	211202_sh_MH_N9.raw	F1	362	1	24	6.223e-05
-4981	174771	TRUE	High	Sequest HT (A2)	Unambiguous	GSSGLGFSIAGGSDNPHVGDDAGIYITK		1	A0A2R7VZN3	A0A2R7VZN3	0	3	4286	0	1	1	89810217	269229197	269228491	262	235	HCD	MS2	3688985	50000	528103	24767	211202_sh_MH_N9.raw	F1	224	1	24	2268
-4981	174801	TRUE	High	Sequest HT (A2)	Unambiguous	NALAQESEANLYNEFPDQIK		1	A0A2R7VZF6	A0A2R7VZF6	0	2	8396	0	1	1	114755225	229409722	229409353	161	184	HCD	MS2	2363191	50000	528145	24770	211202_sh_MH_N9.raw	F1	505	1	24	1.837e-06
-4981	174851	TRUE	High	Sequest HT (A2)	Unambiguous	DVEIGDIVTVGEcRPLSK	C13(Carbamidomethyl)	2	A0A2R7WIU7	A0A2R7WIU7; A0A2R7X030	0	3	7055	0	1	1	66301208	198702170	198701647	263	174	HCD	MS2	1940293	50000	528265	24776	211202_sh_MH_N9.raw	F1	489	1	24	8.566e-06
-4981	174861	TRUE	High	Sequest HT (A2)	Unambiguous	NALAQESEANLYNEFPDQIK		1	A0A2R7VZF6	A0A2R7VZF6	0	3	7692	0	1	1	76537091	229409818	229409353	203	155	HCD	MS2	1649565	50000	528279	24777	211202_sh_MH_N9.raw	F1	546	1	24	0.003711
-4981	174871	TRUE	High	Sequest HT (A2)	Unambiguous	LGTDESTFNAILASR		1	A0A2R7X394	A0A2R7X394	0	2	7934	0	1	1	79790912	159481096	159480713	240	192	HCD	MS2	3046338	50000	528293	24778	211202_sh_MH_N9.raw	F1	542	1	24	1.316e-05
-4981	174881	TRUE	High	Sequest HT (A2)	Unambiguous	AIVFNTYQcYLK	C9(Carbamidomethyl)	2	A0A2R7W3K1; A0A2R7W1L4	A0A2R7W3K1; A0A2R7W1L4	0	2	7910	0	1	1	76038556	151976384	151976136	163	124	HCD	MS2	4412324	50000	528307	24779	211202_sh_MH_N9.raw	F1	378	2	24	2052
-4981	174911	TRUE	High	Sequest HT (A2)	Unambiguous	HPDLETIPNLEVIK		1	A0A2R7VTN7	A0A2R7VTN7	0	3	6417	0	1	1	53996808	161788968	161788465	311	168	HCD	MS2	4509738	50000	528349	24782	211202_sh_MH_N9.raw	F1	307	1	24	3343
-4981	174921	TRUE	High	Sequest HT (A2)	Unambiguous	SVHASWDAFFR		1	A0A2R7W2C1	A0A2R7W2C1	0	3	7631	0	1	1	44154813	132262983	132262765	165	73	HCD	MS2	3634934	50000	528363	24783	211202_sh_MH_N9.raw	F1	325	1	24	3538
-4981	174961	TRUE	High	Sequest HT (A2)	Unambiguous	LIQQNDVPYIWTSGR		1	A0A2R7WNB4	A0A2R7WNB4	0	3	4839	0	1	1	59731384	178992698	178992316	213	127	HCD	MS2	3307977	50000	528420	24787	211202_sh_MH_N9.raw	F1	310	1	24	644
-4981	174981	TRUE	High	Sequest HT (A2)	Unambiguous	LIQQNDVPYIWTSGR		1	A0A2R7WNB4	A0A2R7WNB4	0	2	7358	0	1	1	89547021	178993315	178992316	558	500	HCD	MS2	5641964	50000	528497	24790	211202_sh_MH_N9.raw	F1	299	1	24	0.0006281
-4981	175011	TRUE	High	Sequest HT (A2)	Unambiguous	NWRPQILILSK		1	A0A2R7VZZ5	A0A2R7VZZ5	0	3	5241	0	1	1	45661133	136781943	136781578	267	122	HCD	MS2	4790757	50000	528540	24793	211202_sh_MH_N9.raw	F1	435	1	24	0.006548
-4981	175021	TRUE	High	Sequest HT (A2)	Unambiguous	VPVANVSVVDLTVK		1	A0A2R7WLT0	A0A2R7WLT0	0	2	8258	0	1	1	72042877	143985027	143984681	240	173	HCD	MS2	4382501	50000	528554	24794	211202_sh_MH_N9.raw	F1	442	1	24	0.0001236
-4981	175031	TRUE	High	Sequest HT (A2)	Unambiguous	SYVLSSTNSHSNLLFPTPVGK		1	A0A2R7X2C8	A0A2R7X2C8	0	3	7167	0	1	1	75006079	224816782	224816082	311	233	HCD	MS2	3403278	50000	528568	24795	211202_sh_MH_N9.raw	F1	406	1	24	5.471e-05
-4981	174674	TRUE	High	Sequest HT (A2)	Unambiguous	AQcDAILNQSGNDGDFLIR	C3(Carbamidomethyl)	1	A0A2R7X2N7	A0A2R7X2N7	0	3	7631	0	1	1	70300226	210699222	210698729	234	164	HCD	MS2	1128922	50000	527963	24757	211202_sh_MH_N9.raw	F1	477	1	24	0.0009666
-4981	395	TRUE	High	Sequest HT (A2)	Unambiguous	AYDPNDGKDNER		1	A0A2R7X6A7	A0A2R7X6A7	1	3	7855	0	1	1	46520392	139359720	139359786	-47	-22	HCD	MS2	1799146	50000	133987	3133	211202_sh_MH_N9.raw	F1	345	1	24	0.01436
-4981	174624	TRUE	High	Sequest HT (A2)	Unambiguous	VDVATILIK		1	A0A2R7WA96	A0A2R7WA96	0	2	4509	0	1	1	48631143	97161559	97161356	209	101	HCD	MS2	210339	50000	527844	24751	211202_sh_MH_N9.raw	F1	275	1	24	4119
-4981	174584	TRUE	High	Sequest HT (A2)	Unambiguous	GVMMAVDAVTDHLK		1	A0A2R7WE45	A0A2R7WE45	0	3	8241	0	1	1	49625238	148674259	148673925	225	111	HCD	MS2	4604004	50000	527788	24747	211202_sh_MH_N9.raw	F1	432	1	24	0.001038
-4981	174163	TRUE	High	Sequest HT (A2)	Unambiguous	IEELQLIVAEK		1	A0A2R7WV73	A0A2R7WV73	0	2	3077	0	1	1	64287500	128474272	128474094	138	89	HCD	MS2	4371614	50000	527024	24700	211202_sh_MH_N9.raw	F1	351	1	24	0.02643
-4981	174183	TRUE	High	Sequest HT (A2)	Unambiguous	ITEFFGLK		1	A0A2R7VX13	A0A2R7VX13	0	2	5929	0	1	1	47776920	95453111	95452949	170	81	HCD	MS2	2690885	50000	527052	24702	211202_sh_MH_N9.raw	F1	253	1	24	4436
-4981	174193	TRUE	High	Sequest HT (A2)	Unambiguous	VEWFWNNKPLR		1	A0A2R7WT09	A0A2R7WT09	0	3	6149	0	1	1	49693060	148877726	148877464	175	87	HCD	MS2	4920718	50000	527066	24703	211202_sh_MH_N9.raw	F1	348	1	24	2612
-4981	174203	TRUE	High	Sequest HT (A2)	Unambiguous	ELQQNLIEVLPGQNR		1	A0A2R7W617	A0A2R7W617	0	2	7529	0	1	1	87597754	175094780	175094462	182	159	HCD	MS2	1083251	50000	527080	24704	211202_sh_MH_N9.raw	F1	425	1	24	3.249e-05
-4981	174213	TRUE	High	Sequest HT (A2)	Unambiguous	ETVSVSASITIR		1	A0A2R7WKY0	A0A2R7WKY0	0	2	6314	0	1	1	63185303	126269878	126269506	295	186	HCD	MS2	4041079	50000	527094	24705	211202_sh_MH_N9.raw	F1	274	1	24	4471
-4981	174223	TRUE	High	Sequest HT (A2)	Unambiguous	MDGSADNELESLHNSVEEYASSAR		1	A0A2R7X429	A0A2R7X429	0	3	8774	0	1	1	87104291	261111417	261112128	-272	-237	HCD	MS2	0	50000	527123	24707	211202_sh_MH_N9.raw	F1	685	1	24	3.676e-06
-4981	174233	TRUE	High	Sequest HT (A2)	Unambiguous	ELQQNLIEVLPGQNR		1	A0A2R7W617	A0A2R7W617	0	3	6362	0	1	1	58432129	175094931	175094462	268	156	HCD	MS2	2362547	50000	527186	24709	211202_sh_MH_N9.raw	F1	459	1	24	0.06267
-4981	174253	TRUE	High	Sequest HT (A2)	Unambiguous	MDELQLFR		2	A0A2R7WVT5; Q7KN62	A0A2R7WVT5; Q7KN62	0	2	7929	0	1	1	52626678	105152629	105152409	209	110	HCD	MS2	1456054	38904	527213	24711	211202_sh_MH_N9.raw	F1	309	2	24	8567
-4981	174303	TRUE	High	Sequest HT (A2)	Unambiguous	AGLLSPEIVPVSVPQKK		1	A0A2R7VSH8	A0A2R7VSH8	1	3	6667	0	1	1	58802118	176204898	176204730	96	56	HCD	MS2	7213468	50000	527281	24716	211202_sh_MH_N9.raw	F1	396	1	24	0.000508
-4981	174383	TRUE	High	Sequest HT (A2)	Unambiguous	LVSIGAEEIVDGNLK		1	A0A2R7VY20	A0A2R7VY20	0	2	8204	0	1	1	77893103	155685478	155685301	114	89	HCD	MS2	5887887	50000	527443	24725	211202_sh_MH_N9.raw	F1	412	1	24	7.049e-05
-4981	174423	TRUE	High	Sequest HT (A2)	Unambiguous	IINEPTAAALAYGLDK		7	O97125; A0A2R7WBX5	P02825; A0A2R7W440; O97125; Q9BIR7; P11146; Q9VG58; A0A2R7WBX5	0	2	0	0	1	1	83045190	165989653	165989521	79	66	HCD	MS2	2365351	50000	527499	24729	211202_sh_MH_N9.raw	F1	389	4	24	0.0003543
-4981	174514	TRUE	High	Sequest HT (A2)	Unambiguous	FQEQLLSTTDGQLENLEK		2	A0A2R7W9D0	A0A2R7W9D0; A0A2R7W8K4	0	3	6085	0	1	1	69835229	209304233	209303970	126	88	HCD	MS2	2789747	50000	527640	24739	211202_sh_MH_N9.raw	F1	355	1	24	8641
-4981	174534	TRUE	High	Sequest HT (A2)	Unambiguous	EYSIPIVIK		1	A0A2R7WNP7	A0A2R7WNP7	0	2	4689	0	1	1	53131708	106162688	106162412	260	138	HCD	MS2	3167464	50000	527717	24742	211202_sh_MH_N9.raw	F1	209	1	24	3798
-4981	174564	TRUE	High	Sequest HT (A2)	Unambiguous	EADEIVELIK		1	A0A2R7W940	A0A2R7W940	0	2	6103	0	1	1	57981732	115862737	115862525	183	106	HCD	MS2	3412725	50000	527760	24745	211202_sh_MH_N9.raw	F1	331	1	24	0.09438
-4981	174574	TRUE	High	Sequest HT (A2)	Unambiguous	GQAGLGGQLVMFTSEQcHYSVK	C17(Carbamidomethyl)	1	A0A2R7W4B0	A0A2R7W4B0	0	3	8364	0	1	1	79971655	239713510	239713258	105	84	HCD	MS2	1230371	50000	527774	24746	211202_sh_MH_N9.raw	F1	697	1	24	1.661e-08
-4981	175051	TRUE	High	Sequest HT (A2)	Unambiguous	YLELEPEFQDPSYAR		1	A0A2R7XC12	A0A2R7XC12	0	2	6658	0	1	1	92894061	185687395	185687012	206	191	HCD	MS2	0	50000	528596	24797	211202_sh_MH_N9.raw	F1	374	1	24	0.0001328
-4981	175071	TRUE	High	Sequest HT (A2)	Unambiguous	FAQPEITLGITPGAGGTQR		1	A0A2R7X5F3	A0A2R7X5F3	0	3	5982	0	1	1	63867609	191401371	191400795	301	192	HCD	MS2	3463637	50000	528624	24799	211202_sh_MH_N9.raw	F1	326	1	24	0.09741
-4981	175081	TRUE	High	Sequest HT (A2)	Unambiguous	LGTDESTFNAILASR		1	A0A2R7X394	A0A2R7X394	0	3	6756	0	1	1	53227545	159481180	159480713	293	156	HCD	MS2	4127132	50000	528638	24800	211202_sh_MH_N9.raw	F1	373	1	24	1485
-4981	175091	TRUE	High	Sequest HT (A2)	Unambiguous	VFTVGAVFR		1	A0A2R7X586	A0A2R7X586	0	2	6786	0	1	1	49828885	99557042	99556728	316	157	HCD	MS2	4748337	50000	528652	24801	211202_sh_MH_N9.raw	F1	252	1	24	8739
-4981	175471	TRUE	High	Sequest HT (A2)	Unambiguous	VPVANVSVVDLTVK		1	A0A2R7WLT0	A0A2R7WLT0	0	3	6865	0	1	1	48062161	143985028	143984681	242	116	HCD	MS2	3684071	50000	529331	24842	211202_sh_MH_N9.raw	F1	421	1	24	0.07678
-4981	175511	TRUE	High	Sequest HT (A2)	Unambiguous	IAHEEGVLALWR		1	A0A2R7WBC7	A0A2R7WBC7	0	3	6943	0	1	1	46525858	139376117	139375866	180	84	HCD	MS2	3684296	50000	529387	24846	211202_sh_MH_N9.raw	F1	422	1	24	1713
-4981	175531	TRUE	High	Sequest HT (A2)	Unambiguous	HPDLETIPNLEVIK		1	A0A2R7VTN7	A0A2R7VTN7	0	2	6869	0	1	1	80944592	161788457	161788465	-5	-4	HCD	MS2	2908882	50000	529415	24848	211202_sh_MH_N9.raw	F1	313	1	24	0.01303
-4981	175541	TRUE	High	Sequest HT (A2)	Unambiguous	GLTQEDQLEGEFHHFLR		1	A0A2R7WJ49	A0A2R7WJ49	0	4	4677	0	1	1	51475360	205599257	205598828	209	107	HCD	MS2	3600275	50000	529429	24849	211202_sh_MH_N9.raw	F1	248	1	24	0.04977
-4981	175553	TRUE	High	Sequest HT (A2)	Unambiguous	GIEAGTDLALISEASER		1	A0A2R7X4J4	A0A2R7X4J4	0	2	6989	0	1	1	86644293	173187859	173187593	153	133	HCD	MS2	5175265	50000	529457	24851	211202_sh_MH_N9.raw	F1	352	1	24	0.0001724
-4981	175573	TRUE	High	Sequest HT (A2)	Unambiguous	MLSATTHIGSDNVDFQMEQYVYK		1	A0A2R7WCJ7	A0A2R7WCJ7	0	3	8218	0	1	1	89308118	267722898	267722726	64	57	HCD	MS2	1254779	50000	529535	24854	211202_sh_MH_N9.raw	F1	808	1	24	9.856e-12
-4981	175583	TRUE	High	Sequest HT (A2)	Unambiguous	DTEFIYEELPK		1	A0A2R7WR77	A0A2R7WR77	0	2	6062	0	1	1	69233899	138367070	138366784	207	143	HCD	MS2	5702414	50000	529549	24855	211202_sh_MH_N9.raw	F1	226	1	24	1725
-4981	175593	TRUE	High	Sequest HT (A2)	Unambiguous	DGLAFcALIHR	C6(Carbamidomethyl)	1	P18091	P18091	0	3	7136	0	1	1	42488950	127265393	127265175	171	73	HCD	MS2	5160422	45444	529562	24856	211202_sh_MH_N9.raw	F1	433	1	24	0.004501
-4981	175603	TRUE	High	Sequest HT (A2)	Unambiguous	DTEFIYEELPK		1	A0A2R7WR77	A0A2R7WR77	0	2	6234	0	1	1	69233899	138367070	138366784	207	143	HCD	MS2	5418105	30701	529574	24857	211202_sh_MH_N9.raw	F1	239	1	24	4966
-4981	175631	TRUE	High	Sequest HT (A2)	Unambiguous	QIPVPVPVPVDR		1	A0A2R7W4U6	A0A2R7W4U6	0	3	6749	0	1	1	43926248	131577289	131577325	-27	-12	HCD	MS2	2702299	50000	529616	24860	211202_sh_MH_N9.raw	F1	323	1	24	1223
-4981	175751	TRUE	High	Sequest HT (A2)	Unambiguous	QIEEAEEIAALNLAK		2	P05661; A0A2R7W3G0	P05661; A0A2R7W3G0	0	3	7602	0	1	1	54796234	164187247	164186939	188	103	HCD	MS2	2005885	50000	529835	24873	211202_sh_MH_N9.raw	F1	467	2	24	0.0004182
-4981	175761	TRUE	High	Sequest HT (A2)	Unambiguous	YFGPTVLTNVNPDHPIMK		1	A0A2R7WEW4	A0A2R7WEW4	0	3	7631	0	1	1	68168433	204303843	204303681	79	54	HCD	MS2	4642097	50000	529849	24874	211202_sh_MH_N9.raw	F1	477	1	24	0.0001696
-4981	175821	TRUE	High	Sequest HT (A2)	Unambiguous	ISALALLK		2	A0A2R7WAX2	A0A2R7WAX2; Q9XZ58	0	2	4331	0	1	1	41478192	82855657	82855532	151	63	HCD	MS2	3457145	50000	529933	24880	211202_sh_MH_N9.raw	F1	284	1	24	1052
-4981	175831	TRUE	High	Sequest HT (A2)	Unambiguous	mEAEVIGTLPPIPR	M1(Oxidation)	1	A0A2R7WXF1	A0A2R7WXF1	0	2	8333	0	1	1	76991791	153882854	153882469	250	192	HCD	MS2	1969614	50000	529947	24881	211202_sh_MH_N9.raw	F1	378	1	24	0.005615
-4981	175861	TRUE	High	Sequest HT (A2)	Unambiguous	DADEIENWIAEK		2	P13395; A0A2R7WVE9	P13395; A0A2R7WVE9	0	2	8115	0	1	1	71683392	143266057	143265906	105	75	HCD	MS2	2311819	50000	530039	24885	211202_sh_MH_N9.raw	F1	435	2	24	0.02425
-4981	175451	TRUE	High	Sequest HT (A2)	Unambiguous	IAISELPDVVR		1	A0A2R7WRL6	A0A2R7WRL6	0	2	5977	0	1	1	60635486	121170244	121169941	250	151	HCD	MS2	2221547	50000	529303	24840	211202_sh_MH_N9.raw	F1	348	1	24	3264
-4981	175441	TRUE	High	Sequest HT (A2)	Unambiguous	NLTMLQEALDK		1	A0A2R7W6P6	A0A2R7W6P6	0	2	6269	0	1	1	63833508	127566289	127566131	124	79	HCD	MS2	439071	20033	529289	24839	211202_sh_MH_N9.raw	F1	335	1	24	187
-4981	175431	TRUE	High	Sequest HT (A2)	Unambiguous	GVLLFGPPGTGK		1	Q9VQN8	Q9VQN8	0	2	6785	0	1	1	57183307	114265886	114265682	179	102	HCD	MS2	2703808	50000	529277	24838	211202_sh_MH_N9.raw	F1	311	1	24	2252
-4981	175421	TRUE	High	Sequest HT (A2)	Unambiguous	TAPESPESTAPPLFQSPIK		1	A0A2R7WT09	A0A2R7WT09	0	2	7457	0	1	1	99901514	199702300	199702260	20	20	HCD	MS2	0	50000	529263	24837	211202_sh_MH_N9.raw	F1	350	1	24	0.001819
-4981	175121	TRUE	High	Sequest HT (A2)	Unambiguous	AEEIVLGDVVEVK		3	Na+ K+ ATPase alpha-subunit 1B (Fragment, A0A2R7X9D4)	A0A2R7W1L1; K0GG94; I7LHP3	0	2	6946	0	1	1	70038916	139977104	139976789	226	158	HCD	MS2	9784783	50000	528743	24805	211202_sh_MH_N9.raw	F1	442	1	24	0.006195
-4981	175141	TRUE	High	Sequest HT (A2)	Unambiguous	TIEGSNSVLINTVELSGGAK		1	A0A2R7X5W2	A0A2R7X5W2	0	2	7561	0	1	1	99503107	198905486	198904988	250	249	HCD	MS2	6941864	50000	528772	24807	211202_sh_MH_N9.raw	F1	488	1	24	9.539e-07
-4981	175161	TRUE	High	Sequest HT (A2)	Unambiguous	EENGIIHIENAIDKLSK		1	A0A2R7X6A7	A0A2R7X6A7	1	3	8062	0	1	1	64167883	192302195	192301818	196	125	HCD	MS2	2454981	50000	528800	24809	211202_sh_MH_N9.raw	F1	547	1	24	3.35e-05
-4981	175171	TRUE	High	Sequest HT (A2)	Unambiguous	YLELEPEFQDPSYAR		1	A0A2R7XC12	A0A2R7XC12	0	3	6880	0	1	1	61963007	185687564	185687012	298	184	HCD	MS2	1273353	50000	528814	24810	211202_sh_MH_N9.raw	F1	391	1	24	0.003973
-4981	175201	TRUE	High	Sequest HT (A2)	Unambiguous	VPTIDEcYFDDPIcR	C7(Carbamidomethyl); C14(Carbamidomethyl)	1	A0A2R7X1Q7	A0A2R7X1Q7	0	2	8322	0	1	1	95041534	189982341	189982516	-92	-87	HCD	MS2	819622	50000	528856	24813	211202_sh_MH_N9.raw	F1	459	1	24	2.444e-06
-4981	175211	TRUE	High	Sequest HT (A2)	Unambiguous	AAYSFTATQGSQISFIK		1	A0A2R7VR15	A0A2R7VR15	0	2	6784	0	1	1	91046179	181991631	181992249	-340	-309	HCD	MS2	5188388	50000	528871	24814	211202_sh_MH_N9.raw	F1	482	1	24	0.008965
-4981	175221	TRUE	High	Sequest HT (A2)	Unambiguous	TAPESPESTAPPLFQSPIK		1	A0A2R7WT09	A0A2R7WT09	0	3	7508	0	1	1	66634833	199703043	199702260	392	261	HCD	MS2	1393642	50000	528885	24815	211202_sh_MH_N9.raw	F1	325	1	24	0.03246
-4981	174123	TRUE	High	Sequest HT (A2)	Unambiguous	AEDIVLGDVVEVK		3	A0A5C0C973; K0GEY3	A0A5C0C973; A0A2R7W1T5; K0GEY3	0	3	0	0	1	1	46258881	138575187	138575224	-27	-12	HCD	MS2	3146021	50000	526968	24696	211202_sh_MH_N9.raw	F1	396	2	24	1366
-4981	175231	TRUE	High	Sequest HT (A2)	Unambiguous	DKLNELLVGLK		1	A0A2R7X485	A0A2R7X485	1	3	5673	0	1	1	41458780	124174884	124174636	200	83	HCD	MS2	1738003	50000	528899	24816	211202_sh_MH_N9.raw	F1	349	1	24	1522
-4981	175261	TRUE	High	Sequest HT (A2)	Unambiguous	AEEIVLGDVVEVK		3	K0GG94	A0A2R7W1L1; K0GG94; I7LHP3	0	3	6952	0	1	1	46726108	139976868	139976789	57	26	HCD	MS2	5942358	50000	528940	24819	211202_sh_MH_N9.raw	F1	397	1	24	0.08897
-4981	175271	TRUE	High	Sequest HT (A2)	Unambiguous	DLYANTVLSGGTTmYPGIADR	M14(Oxidation)	5	P10987; A0A2R7VT24	P10987; P02572; A0A2R7WDT7; A0A2R7VT24; A0A2R7WDS4	0	3	6588	0	1	1	74436169	223107053	223106487	254	189	HCD	MS2	3198959	50000	529004	24821	211202_sh_MH_N9.raw	F1	381	2	24	0.07506
-4981	175301	TRUE	High	Sequest HT (A2)	Unambiguous	AIVGASLSDIMAK		1	A0A2R7VN35	A0A2R7VN35	0	2	6364	0	1	1	63835400	127570073	127569770	238	152	HCD	MS2	346102	28809	529045	24824	211202_sh_MH_N9.raw	F1	418	1	24	0.07144
-4981	175331	TRUE	High	Sequest HT (A2)	Unambiguous	VPTIDEcYFDDPIcR	C7(Carbamidomethyl); C14(Carbamidomethyl)	1	A0A2R7X1Q7	A0A2R7X1Q7	0	3	8133	0	1	1	63394763	189982834	189982516	167	106	HCD	MS2	3269113	50000	529087	24827	211202_sh_MH_N9.raw	F1	375	1	24	0.01664
-4981	175341	TRUE	High	Sequest HT (A2)	Unambiguous	GLITGFFTHSAADR		1	A0A2R7W1Z7	A0A2R7W1Z7	0	3	6282	0	1	1	49825778	149275879	149275430	301	150	HCD	MS2	3670187	50000	529101	24828	211202_sh_MH_N9.raw	F1	277	1	24	0.03337
-4981	175381	TRUE	High	Sequest HT (A2)	Unambiguous	KDLSGQYQGALLLGDISER		1	A0A2R7WBL9	A0A2R7WBL9	1	3	6799	0	1	1	68836578	206308280	206307676	293	201	HCD	MS2	5514622	50000	529157	24832	211202_sh_MH_N9.raw	F1	478	1	24	0.02936
-4981	175391	TRUE	High	Sequest HT (A2)	Unambiguous	ATcccSVGNAWGITcELcPEPNSK	C3(Carbamidomethyl); C4(Carbamidomethyl); C5(Carbamidomethyl); C15(Carbamidomethyl); C18(Carbamidomethyl)	1	A0A2R7WQU4	A0A2R7WQU4	0	3	8460	0	1	1	92438147	277112986	277113504	-187	-173	HCD	MS2	9533814	50000	529171	24833	211202_sh_MH_N9.raw	F1	396	1	24	0.001664
-4981	175251	TRUE	High	Sequest HT (A2)	Unambiguous	NWRPQILILSK		1	A0A2R7VZZ5	A0A2R7VZZ5	0	2	5516	0	1	1	68441199	136781670	136781578	67	46	HCD	MS2	6004586	50000	528927	24818	211202_sh_MH_N9.raw	F1	281	1	24	2484
-4981	174113	TRUE	High	Sequest HT (A2)	Unambiguous	GINFFPNSTIK		1	A0A2R7VVG7	A0A2R7VVG7	0	2	6480	0	1	1	61933386	123766045	123765755	234	145	HCD	MS2	128711	42324	526955	24695	211202_sh_MH_N9.raw	F1	321	1	24	1477
-4981	174063	TRUE	High	Sequest HT (A2)	Unambiguous	HVEPTQAASFEDFITAR		1	A0A2R7WDQ2	A0A2R7WDQ2	0	3	6909	0	1	1	64031586	191893302	191892937	190	122	HCD	MS2	5145065	50000	526836	24689	211202_sh_MH_N9.raw	F1	482	1	24	4.471e-06
-4981	174043	TRUE	High	Sequest HT (A2)	Unambiguous	KVEVAIYGQPGAYVGLSGIDK		1	A0A2R7VSS7	A0A2R7VSS7	1	3	6886	0	1	1	72205890	216416214	216416485	-125	-90	HCD	MS2	107361	50000	526808	24687	211202_sh_MH_N9.raw	F1	440	1	24	0.01824
-4981	172425	TRUE	High	Sequest HT (A2)	Unambiguous	DGDSAHFEcTLIPVGDPTMK	C9(Carbamidomethyl)	1	A0A2R7WT09	A0A2R7WT09	0	3	7335	0	1	1	73066809	218998972	218998418	253	185	HCD	MS2	8122067	50000	523975	24512	211202_sh_MH_N9.raw	F1	424	1	24	0.04854
-4981	172435	TRUE	High	Sequest HT (A2)	Unambiguous	LLAPAVAAAPIYASAPAK		1	A0A2R7WWF5	A0A2R7WWF5	0	2	8816	0	1	1	84799603	169498479	169498397	48	41	HCD	MS2	0	50000	523989	24513	211202_sh_MH_N9.raw	F1	456	1	24	0.0004836
-4981	172445	TRUE	High	Sequest HT (A2)	Unambiguous	LQNLPWAANAADIR		1	A0A2R7WJ65	A0A2R7WJ65	0	2	6063	0	1	1	77691498	155282268	155282305	-24	-19	HCD	MS2	533308	50000	524003	24514	211202_sh_MH_N9.raw	F1	221	1	24	0.00916
-4981	172455	TRUE	High	Sequest HT (A2)	Unambiguous	GHYTEGAELVDSVLDVVR		6	A0A2R7WYX9	P61857; A0A2R7VUT8; A0A2R7X9C9; A0A2R7WXF9; Q24560; A0A2R7WYX9	0	3	7111	0	1	1	65366626	195898423	195898180	124	81	HCD	MS2	3194506	50000	524017	24515	211202_sh_MH_N9.raw	F1	450	1	24	0.04465
-4981	172485	TRUE	High	Sequest HT (A2)	Unambiguous	ADTILLLGAR		1	A0A2R7W799	A0A2R7W799	0	2	4830	0	1	1	52181714	104262700	104262552	142	74	HCD	MS2	3188216	11296	524107	24519	211202_sh_MH_N9.raw	F1	323	1	24	1633
-4981	172495	TRUE	High	Sequest HT (A2)	Unambiguous	ARPEYTIPVNFYGHVIDTPEGK		1	A0A2R7WR45	A0A2R7WR45	0	4	6690	0	1	1	62657208	250326650	250326160	196	123	HCD	MS2	1584359	50000	524121	24520	211202_sh_MH_N9.raw	F1	574	1	24	2.837e-05
-4981	172575	TRUE	High	Sequest HT (A2)	Unambiguous	TGYLGFLR		2	A0A2R7WD34	A0A2R7WD34; Q9W0S9	0	2	5373	0	1	1	46375897	92651067	92650943	134	62	HCD	MS2	4549603	50000	524233	24528	211202_sh_MH_N9.raw	F1	201	1	24	8645
-4981	172595	TRUE	High	Sequest HT (A2)	Unambiguous	AEALGWGVPTIQR		1	A0A2R7W9U3	A0A2R7W9U3	0	2	6858	0	1	1	69938129	139775530	139775357	123	86	HCD	MS2	5564835	50000	524261	24530	211202_sh_MH_N9.raw	F1	261	1	24	0.006893
-4981	172605	TRUE	High	Sequest HT (A2)	Unambiguous	YIESVEALEGYLHSSHR		1	A0A2R7WT09	A0A2R7WT09	0	4	7297	0	1	1	49824832	198997146	198996648	250	124	HCD	MS2	2666866	50000	524275	24531	211202_sh_MH_N9.raw	F1	640	1	24	0.000336
-4981	172625	TRUE	High	Sequest HT (A2)	Unambiguous	TEQINISGNFFR		1	A0A2R7WVF8	A0A2R7WVF8	0	2	5990	0	1	1	71335974	142571221	142571210	7	5	HCD	MS2	0	50000	524352	24534	211202_sh_MH_N9.raw	F1	389	1	24	0.00108
-4981	172645	TRUE	High	Sequest HT (A2)	Unambiguous	YIESVEALEGYLHSSHR		1	A0A2R7WT09	A0A2R7WT09	0	3	7156	0	1	1	66399536	198997153	198996648	254	168	HCD	MS2	2837278	50000	524380	24536	211202_sh_MH_N9.raw	F1	422	1	24	4.151e-07
-4981	172695	TRUE	High	Sequest HT (A2)	Unambiguous	DFVSQSGFFR		1	A0A2R7X3Y2	A0A2R7X3Y2	0	2	5543	0	1	1	59528674	118956621	118956365	215	128	HCD	MS2	4007691	50000	524450	24541	211202_sh_MH_N9.raw	F1	276	1	24	8644
-4981	172715	TRUE	High	Sequest HT (A2)	Unambiguous	ARPEYTIPVNFYGHVIDTPEGK		1	A0A2R7WR45	A0A2R7WR45	0	3	7710	0	1	1	83509076	250325772	250326160	-155	-129	HCD	MS2	3497811	50000	524478	24543	211202_sh_MH_N9.raw	F1	677	1	24	3.87e-09
-4981	172785	TRUE	High	Sequest HT (A2)	Unambiguous	LLAPAVAAAPIYASAPAK		1	A0A2R7WWF5	A0A2R7WWF5	0	3	8553	0	1	1	56566687	169498606	169498397	123	70	HCD	MS2	5619787	2469	524625	24551	211202_sh_MH_N9.raw	F1	546	1	24	2.378e-05
-4981	172805	TRUE	High	Sequest HT (A2)	Unambiguous	LELEDGTFSLHGTITSQTITSK		1	A0A2R7WS39	A0A2R7WS39	0	3	5295	0	1	1	79341180	237822086	237820856	517	410	HCD	MS2	0	50000	524653	24553	211202_sh_MH_N9.raw	F1	508	1	24	3.827e-06
-4981	172415	TRUE	High	Sequest HT (A2)	Unambiguous	TWGTIFGGGVK		1	A0A2R7WDW4	A0A2R7WDW4	0	2	6138	0	1	1	56180035	112259343	112259422	-70	-39	HCD	MS2	428513	50000	523961	24511	211202_sh_MH_N9.raw	F1	246	1	24	3461
-4981	172385	TRUE	High	Sequest HT (A2)	Unambiguous	DLYANTVLSGGTTmYPGIADR	M14(Oxidation)	5	P10987; A0A2R7VT24	P10987; P02572; A0A2R7WDT7; A0A2R7VT24; A0A2R7WDS4	0	3	7211	0	1	1	74435901	223106247	223106487	-108	-80	HCD	MS2	2823084	50000	523918	24508	211202_sh_MH_N9.raw	F1	355	2	24	3.704e-06
-4981	172345	TRUE	High	Sequest HT (A2)	Unambiguous	EGLGIYVLDK		1	A0A2R7VU61	A0A2R7VU61	0	2	7233	0	1	1	55380902	110661077	110660920	141	78	HCD	MS2	0	19484	523865	24504	211202_sh_MH_N9.raw	F1	347	1	24	1881
-4981	172325	TRUE	High	Sequest HT (A2)	Unambiguous	DTGPDQLDEILR		2	A0A5C0C973	A0A5C0C973; A0A2R7W1T5	0	2	7224	0	1	1	68634198	137167668	137167505	119	82	HCD	MS2	0	30811	523840	24502	211202_sh_MH_N9.raw	F1	389	1	24	0.004255
-4981	171895	TRUE	High	Sequest HT (A2)	Unambiguous	IYDKENTGYLSPFELR		1	A0A2R7VTE5	A0A2R7VTE5	1	3	7186	0	1	1	64899585	194497300	194497017	145	94	HCD	MS2	1982911	50000	523096	24456	211202_sh_MH_N9.raw	F1	469	1	24	0.001256
-4981	171915	TRUE	High	Sequest HT (A2)	Unambiguous	TLTVLDLSYNK		1	A0A2R7WEA0	A0A2R7WEA0	0	2	7349	0	1	1	63385187	126669646	126669399	195	123	HCD	MS2	0	50000	523124	24458	211202_sh_MH_N9.raw	F1	332	1	24	1875
-4981	171935	TRUE	High	Sequest HT (A2)	Unambiguous	IGFELDEIDK		1	A0A2R7X1N0	A0A2R7X1N0	0	2	6269	0	1	1	58980164	117859599	117859395	174	102	HCD	MS2	4579351	50000	523152	24460	211202_sh_MH_N9.raw	F1	268	1	24	0.00413
-4981	171965	TRUE	High	Sequest HT (A2)	Unambiguous	NAESAIEALKEYEPEMGK		2	A0A2R7X1Y3; P22700	A0A2R7X1Y3; P22700	1	3	7060	0	1	1	67032147	200894986	200895320	-166	-111	HCD	MS2	4356532	50000	523192	24463	211202_sh_MH_N9.raw	F1	568	2	24	0.001326
-4981	172025	TRUE	High	Sequest HT (A2)	Unambiguous	GVESGAMDPQQFVQITSTNAAK		1	A0A2R7X505	A0A2R7X505	0	3	5469	0	1	1	76036707	227908664	227909724	-465	-353	HCD	MS2	667011	50000	523325	24470	211202_sh_MH_N9.raw	F1	256	1	24	9235
-4981	172035	TRUE	High	Sequest HT (A2)	Unambiguous	ISEQFTAMFR		4	A0A2R7X7I3; A0A2R7WYX9	A0A2R7VUT8; A0A2R7X7I3; Q24560; A0A2R7WYX9	0	2	5637	0	1	1	61530347	122959966	122959832	109	67	HCD	MS2	1264699	2679	523338	24471	211202_sh_MH_N9.raw	F1	353	2	24	4691
-4981	172045	TRUE	High	Sequest HT (A2)	Unambiguous	LGYVTVVETLK		1	A0A2R7WYW3	A0A2R7WYW3	0	2	6364	0	1	1	61135907	122171086	122170892	159	97	HCD	MS2	2109701	44393	523351	24472	211202_sh_MH_N9.raw	F1	297	1	24	0.09442
-4981	172815	TRUE	High	Sequest HT (A2)	Unambiguous	TPVNITLPLEK		1	A0A2R7WF31	A0A2R7WF31	0	2	6395	0	1	1	61286499	122472270	122471981	236	144	HCD	MS2	4398429	50000	524667	24554	211202_sh_MH_N9.raw	F1	258	1	24	2688
-4981	172055	TRUE	High	Sequest HT (A2)	Unambiguous	SVEDLQTFIEEK		1	A0A2R7W1M4	A0A2R7W1M4	0	2	6841	0	1	1	71935944	143771160	143771077	58	41	HCD	MS2	2482985	50000	523365	24473	211202_sh_MH_N9.raw	F1	402	1	24	0.01418
-4981	172145	TRUE	High	Sequest HT (A2)	Unambiguous	YGLFDFEYTHQcQGTSEASK	C12(Carbamidomethyl)	1	A0A2R7WD70	A0A2R7WD70	0	3	6786	0	1	1	79000897	236801236	236801865	-266	-210	HCD	MS2	422022	50000	523490	24482	211202_sh_MH_N9.raw	F1	392	1	24	9.358e-05
-4981	172195	TRUE	High	Sequest HT (A2)	Unambiguous	VWQLGSATPNFTLEGHEK		1	A0A2R7X179	A0A2R7X179	0	3	6987	0	1	1	67200671	201400559	201400287	135	91	HCD	MS2	5305212	50000	523611	24488	211202_sh_MH_N9.raw	F1	531	1	24	6.787e-06
-4981	172205	TRUE	High	Sequest HT (A2)	Unambiguous	LKDFYTTGEVVTEITGR		1	A0A2R7VZL5	A0A2R7VZL5	1	3	7736	0	1	1	64367047	192899686	192899638	25	16	HCD	MS2	139186	50000	523625	24489	211202_sh_MH_N9.raw	F1	530	1	24	0.001754
-4981	172215	TRUE	High	Sequest HT (A2)	Unambiguous	GIHVDISGAELNTLQPIHVSK		1	A0A2R7WB34	A0A2R7WB34	0	4	6488	0	1	1	55780707	222820644	222820336	138	77	HCD	MS2	1376385	50000	523638	24490	211202_sh_MH_N9.raw	F1	578	1	24	1.815e-06
-4981	172255	TRUE	High	Sequest HT (A2)	Unambiguous	ISEQFTAMFR		4	A0A2R7X7I3; A0A2R7WYX9	A0A2R7VUT8; A0A2R7X7I3; Q24560; A0A2R7WYX9	0	3	6641	0	1	1	41053812	122959980	122959832	120	49	HCD	MS2	6667327	50000	523694	24494	211202_sh_MH_N9.raw	F1	256	2	24	2973
-4981	172275	TRUE	High	Sequest HT (A2)	Unambiguous	AVVAQFDAGELITQR		2	A0A2R7X1P6	P24156; A0A2R7X1P6	0	3	7073	0	1	1	53995892	161786222	161785950	168	91	HCD	MS2	2799448	50000	523722	24496	211202_sh_MH_N9.raw	F1	427	1	24	0.001432
-4981	172285	TRUE	High	Sequest HT (A2)	Unambiguous	FAYEFNFGR		1	A0A2R7W332	A0A2R7W332	0	2	8252	0	1	1	57577014	115053301	115053162	121	69	HCD	MS2	2533502	50000	523736	24497	211202_sh_MH_N9.raw	F1	246	1	24	3834
-4981	172075	TRUE	High	Sequest HT (A2)	Unambiguous	DRENMLTELEVVK		1	A0A2R7X1Y9	A0A2R7X1Y9	1	3	7046	0	1	1	52594055	157580710	157580468	154	81	HCD	MS2	1418095	50000	523392	24475	211202_sh_MH_N9.raw	F1	413	1	24	0.01548
-4981	175921	TRUE	High	Sequest HT (A2)	Unambiguous	MFPDAIDELR		1	A0A2R7WVR7	A0A2R7WVR7	0	2	6542	0	1	1	60379535	120658342	120658234	90	54	HCD	MS2	4254581	50000	530120	24891	211202_sh_MH_N9.raw	F1	214	1	24	4864
-4981	172895	TRUE	High	Sequest HT (A2)	Unambiguous	DLYANTVLSGGTTmYPGIADR	M14(Oxidation)	5	P10987; A0A2R7VT24	P10987; P02572; A0A2R7WDT7; A0A2R7VT24; A0A2R7WDS4	0	2	8152	0	1	1	111603650	223106572	223106487	38	42	HCD	MS2	0	50000	524780	24562	211202_sh_MH_N9.raw	F1	460	2	24	6.103e-05
-4981	172935	TRUE	High	Sequest HT (A2)	Unambiguous	DAGEDYKPILLGLK		1	A0A2R7WRB6	A0A2R7WRB6	0	3	7973	0	1	1	51128519	153184101	153183664	285	146	HCD	MS2	3182854	21402	524884	24567	211202_sh_MH_N9.raw	F1	449	1	24	0.001877
-4981	173538	TRUE	High	Sequest HT (A2)	Unambiguous	KTVTAMDVVYALK		2	P84040	A0A2R7W889; P84040	1	3	7070	0	1	1	48027069	143879752	143879741	7	4	HCD	MS2	3601375	50000	525934	24632	211202_sh_MH_N9.raw	F1	454	1	24	0.00967
-4981	173558	TRUE	High	Sequest HT (A2)	Unambiguous	TTGEIFVLKPLDR		2	O15943; A0A2R7WNP7	O15943; A0A2R7WNP7	0	3	7618	0	1	1	49695309	148884473	148884206	180	89	HCD	MS2	1493419	50000	525961	24634	211202_sh_MH_N9.raw	F1	445	2	24	0.0001014
-4981	173608	TRUE	High	Sequest HT (A2)	Unambiguous	VAILDVEPQALK		1	A0A2R7WIZ2	A0A2R7WIZ2	0	2	5304	0	1	1	64838232	129575737	129575693	34	22	HCD	MS2	2893538	50000	526032	24639	211202_sh_MH_N9.raw	F1	313	1	24	1076
-4981	173668	TRUE	High	Sequest HT (A2)	Unambiguous	GDTFFIISK		2	P32023	P32023; Q03043	0	2	6840	0	1	1	51427783	102754839	102754587	245	126	HCD	MS2	1975399	50000	526166	24646	211202_sh_MH_N9.raw	F1	250	1	24	3143
-4981	173678	TRUE	High	Sequest HT (A2)	Unambiguous	AYHEQLSVSEITNAcFEPANQMVK	C15(Carbamidomethyl)	1	A0A2R7WES2	A0A2R7WES2	0	3	2707	0	1	1	92276849	276629093	276628618	172	158	HCD	MS2	0	50000	526180	24647	211202_sh_MH_N9.raw	F1	820	1	24	1.114e-09
-4981	173688	TRUE	High	Sequest HT (A2)	Unambiguous	NLAFFSTNAVEGTAK		9	A0A5C0C973; K0GG94; K0GEY3; K0GLZ6	A0A2R7W1L1; A0A5C0C973; A0A2R7W1T5; K0GG94; P13607; A0A2R7WE87; K0GEY3; I7LHP3; K0GLZ6	0	3	7007	0	1	1	52393610	156979374	156979075	190	100	HCD	MS2	3667969	50000	526194	24648	211202_sh_MH_N9.raw	F1	411	4	24	0.05046
-4981	173733	TRUE	High	Sequest HT (A2)	Unambiguous	TFFVPQSWK		1	A0A2R7WXK1	A0A2R7WXK1	0	2	7131	0	1	1	57029889	113959050	113958841	184	105	HCD	MS2	6867003	50000	526264	24653	211202_sh_MH_N9.raw	F1	251	1	24	3494
-4981	173793	TRUE	High	Sequest HT (A2)	Unambiguous	VGEYFPVFSK		1	A0A2R7WA51	A0A2R7WA51	0	2	6452	0	1	1	58680365	117260002	117259864	118	69	HCD	MS2	3105898	50000	526411	24661	211202_sh_MH_N9.raw	F1	310	1	24	0.08831
-4981	173803	TRUE	High	Sequest HT (A2)	Unambiguous	TGTLHLLQDEILR		1	A0A2R7WTZ9	A0A2R7WTZ9	0	3	5646	0	1	1	50362051	150884699	150884312	257	129	HCD	MS2	4895016	50000	526425	24662	211202_sh_MH_N9.raw	F1	379	1	24	0.02853
-4981	173923	TRUE	High	Sequest HT (A2)	Unambiguous	LGISLTELR		1	A0A2R7X1G3	A0A2R7X1G3	0	2	2844	0	1	1	50130365	100160002	100159897	105	53	HCD	MS2	5516999	50000	526593	24674	211202_sh_MH_N9.raw	F1	225	1	24	5891
-4981	173963	TRUE	High	Sequest HT (A2)	Unambiguous	AEDLVLGDVVEVK		1		P13607	0	2	0	0	1	1	69338013	138575298	138575224	53	37	HCD	MS2	1175023	13429	526697	24679	211202_sh_MH_N9.raw	F1	395	1	24	0.03073
-4981	173973	TRUE	High	Sequest HT (A2)	Unambiguous	GAILTTMLATR		2	A0A2R7WXA3; Q00168	A0A2R7WXA3; Q00168	0	2	5341	0	1	1	57432959	114765190	114765036	135	77	HCD	MS2	244344	17382	526709	24680	211202_sh_MH_N9.raw	F1	352	2	24	3222
-4981	174003	TRUE	High	Sequest HT (A2)	Unambiguous	TEHGVPWVLPcVK	C11(Carbamidomethyl)	1	A0A2R7VP62	A0A2R7VP62	0	3	7230	0	1	1	50793491	152179016	152178825	126	64	HCD	MS2	8699196	50000	526752	24683	211202_sh_MH_N9.raw	F1	408	1	24	0.05274
-4981	174013	TRUE	High	Sequest HT (A2)	Unambiguous	VSGSGGGGSGWGSDLPSLVNGPPSASGASSK		1	A0A2R7WF06	A0A2R7WF06	0	3	7717	0	1	1	90610028	271628629	271628089	199	180	HCD	MS2	0	50000	526766	24684	211202_sh_MH_N9.raw	F1	403	1	24	3.154e-06
-4981	174023	TRUE	High	Sequest HT (A2)	Unambiguous	SLDTNDAFLLETPAK		1	A0A2R7W0K8	A0A2R7W0K8	0	2	7547	0	1	1	81791687	163482646	163482719	-45	-36	HCD	MS2	3365182	50000	526780	24685	211202_sh_MH_N9.raw	F1	375	1	24	6.008e-05
-4981	173518	TRUE	High	Sequest HT (A2)	Unambiguous	LFLQGLGYGK		1	A0A2R7WWE9	A0A2R7WWE9	0	2	4636	0	1	1	54831390	109562053	109561971	75	41	HCD	MS2	5842143	50000	525907	24630	211202_sh_MH_N9.raw	F1	261	1	24	7511
-4981	173468	TRUE	High	Sequest HT (A2)	Unambiguous	ESSSLQIDSILESEK		1	A0A2R7X2N2	A0A2R7X2N2	0	2	7100	0	1	1	83291461	166482195	166482250	-33	-28	HCD	MS2	1707014	50000	525788	24624	211202_sh_MH_N9.raw	F1	438	1	24	8.521e-05
-4981	173438	TRUE	High	Sequest HT (A2)	Unambiguous	DINELSNSIYIPK		1	A0A2R7VQG8	A0A2R7VQG8	0	2	7995	0	1	1	75339685	150578642	150578460	121	91	HCD	MS2	0	50000	525745	24621	211202_sh_MH_N9.raw	F1	444	1	24	0.0004629
-4981	173428	TRUE	High	Sequest HT (A2)	Unambiguous	GLEGSSSYVDFLcHLHK	C13(Carbamidomethyl)	1	A0A2R7WZP6	A0A2R7WZP6	0	4	6503	0	1	1	48798584	194892153	194892217	-33	-16	HCD	MS2	1468601	50000	525731	24620	211202_sh_MH_N9.raw	F1	366	1	24	0.03257
-4981	172965	TRUE	High	Sequest HT (A2)	Unambiguous	AHLNEMFSNLSMDYR		1	A0A2R7WXV2	A0A2R7WXV2	0	3	7463	0	1	1	60994385	182781699	182781526	94	58	HCD	MS2	3574666	50000	524923	24570	211202_sh_MH_N9.raw	F1	469	1	24	6.83e-05
-4981	172995	TRUE	High	Sequest HT (A2)	Unambiguous	ELINVcNENSLFK	C6(Carbamidomethyl)	1	A0A2R7W067	A0A2R7W067	0	2	7244	0	1	1	79039276	157977825	157977847	-14	-11	HCD	MS2	4151855	50000	524966	24573	211202_sh_MH_N9.raw	F1	381	1	24	0.01548
-4981	173005	TRUE	High	Sequest HT (A2)	Unambiguous	TIGAFYEQLYGK		1	A0A2R7WDN3	A0A2R7WDN3	0	2	7907	0	1	1	69535736	138970745	138970489	184	128	HCD	MS2	9115169	50000	524980	24574	211202_sh_MH_N9.raw	F1	344	1	24	0.05938
-4981	173035	TRUE	High	Sequest HT (A2)	Unambiguous	SNAMYNLNNAFTVAEDK		1	A0A2R7X9R7	A0A2R7X9R7	0	3	7896	0	1	1	63462866	190187143	190186980	86	54	HCD	MS2	4200002	50000	525022	24577	211202_sh_MH_N9.raw	F1	461	1	24	0.01385
-4981	173065	TRUE	High	Sequest HT (A2)	Unambiguous	SNAMYNLNNAFTVAEDK		1	A0A2R7X9R7	A0A2R7X9R7	0	2	8770	0	1	1	95143909	190187090	190186980	58	55	HCD	MS2	0	50000	525113	24581	211202_sh_MH_N9.raw	F1	561	1	24	6.132e-07
-4981	173125	TRUE	High	Sequest HT (A2)	Unambiguous	DcSIEMPILK	C2(Carbamidomethyl)	2	A0A2R7VP65	A0A2R7VP65; O46036	0	2	7623	0	1	1	60329980	120559233	120559046	156	94	HCD	MS2	2678982	50000	525197	24587	211202_sh_MH_N9.raw	F1	265	1	24	9696
-4981	173165	TRUE	High	Sequest HT (A2)	Unambiguous	AYHEQMTVAEITNAcFEPANQMVK	C15(Carbamidomethyl)	1	A0A2R7X5Q9	A0A2R7X5Q9	0	3	7305	0	1	1	92809491	278227018	278226333	246	228	HCD	MS2	0	50000	525253	24591	211202_sh_MH_N9.raw	F1	642	1	24	3.303e-08
-4981	172915	TRUE	High	Sequest HT (A2)	Unambiguous	SYELPDGQVITIGNER		10	P10987; A0A2R7VT24	P53501; A0A2R7VXG7; P10987; P02572; P10981; P02574; A0A2R7WDT7; A0A2R7VT24; A0A2R7WDS4; P83967	0	2	7483	0	1	1	89595184	179089641	179089192	251	225	HCD	MS2	1808768	50000	524858	24565	211202_sh_MH_N9.raw	F1	302	2	24	0.000609
-4981	173205	TRUE	High	Sequest HT (A2)	Unambiguous	GIHETLSSVTSNFIR		1	A0A2R7X509	A0A2R7X509	0	3	5951	0	1	1	55429358	166086618	166086531	53	29	HCD	MS2	2460876	50000	525309	24595	211202_sh_MH_N9.raw	F1	410	1	24	3465
-4981	173305	TRUE	High	Sequest HT (A2)	Unambiguous	AILNPLcQVDYR	C7(Carbamidomethyl)	1	A0A2R7WVC2	A0A2R7WVC2	0	2	7439	0	1	1	73138123	146175517	146175186	227	166	HCD	MS2	3254259	50000	525499	24606	211202_sh_MH_N9.raw	F1	328	1	24	0.00116
-4981	173315	TRUE	High	Sequest HT (A2)	Unambiguous	NLAFFSTNAVEGTAK		9	A0A5C0C973; K0GG94; K0GEY3; K0GLZ6	A0A2R7W1L1; A0A5C0C973; A0A2R7W1T5; K0GG94; P13607; A0A2R7WE87; K0GEY3; I7LHP3; K0GLZ6	0	2	6384	0	1	1	78539966	156979204	156979075	82	65	HCD	MS2	3558749	50000	525513	24607	211202_sh_MH_N9.raw	F1	401	4	24	0.0004382
-4981	173345	TRUE	High	Sequest HT (A2)	Unambiguous	IEISDVIGTETTAPSAQPVKEEVLK		1	A0A2R7VZ47	A0A2R7VZ47	1	3	8077	0	1	1	88547589	265441312	265441347	-13	-12	HCD	MS2	9441986	50000	525556	24610	211202_sh_MH_N9.raw	F1	442	1	24	6.024e-06
-4981	173388	TRUE	High	Sequest HT (A2)	Unambiguous	SETDEPLGFLR		1	A0A2R7VSW7	A0A2R7VSW7	0	2	7129	0	1	1	63231500	126362273	126362156	93	59	HCD	MS2	4375315	50000	525675	24616	211202_sh_MH_N9.raw	F1	317	1	24	749
-4981	173398	TRUE	High	Sequest HT (A2)	Unambiguous	LQLLcLAR	C5(Carbamidomethyl)	1	A0A2R7WP34	A0A2R7WP34	0	2	4521	0	1	1	49379532	98658336	98658155	184	91	HCD	MS2	2052201	50000	525689	24617	211202_sh_MH_N9.raw	F1	219	1	24	2687
-4981	173408	TRUE	High	Sequest HT (A2)	Unambiguous	KLQNLPISNPLELcK	C14(Carbamidomethyl)	1	A0A2R7WPF4	A0A2R7WPF4	1	3	7158	0	1	1	58966718	176698697	176698332	207	122	HCD	MS2	476792	50000	525703	24618	211202_sh_MH_N9.raw	F1	461	1	24	0.03237
-4981	173418	TRUE	High	Sequest HT (A2)	Unambiguous	ELEELGERLEEAGGATSAQIELNK		2	P05661; A0A2R7W3G0	P05661; A0A2R7W3G0	1	3	7743	0	1	1	86276886	258629203	258628933	104	90	HCD	MS2	0	50000	525717	24619	211202_sh_MH_N9.raw	F1	873	2	24	1.052e-12
-4981	173275	TRUE	High	Sequest HT (A2)	Unambiguous	IALAETVSGEFISGEQK		1	A0A2R7WS39	A0A2R7WS39	0	3	6169	0	1	1	59364465	177891941	177891707	131	78	HCD	MS2	9583594	50000	525457	24603	211202_sh_MH_N9.raw	F1	308	1	24	1923
-4981	171885	TRUE	High	Sequest HT (A2)	Unambiguous	ALSALMTFK		2	A0A2R7W1V0	P54385; A0A2R7W1V0	0	2	4158	0	1	1	49127655	98154582	98154376	210	103	HCD	MS2	6925685	26159	523082	24455	211202_sh_MH_N9.raw	F1	291	1	24	2144
-4981	175961	TRUE	High	Sequest HT (A2)	Unambiguous	ILTAPAFEPLGK		2	A0A2R7X723	A0A2R7X723; A0A2R7VW66	0	2	5684	0	1	1	62886676	125672624	125672490	107	67	HCD	MS2	4611471	50000	530176	24895	211202_sh_MH_N9.raw	F1	234	1	24	9252
-4981	176031	TRUE	High	Sequest HT (A2)	Unambiguous	DGLAFcALIHR	C6(Carbamidomethyl)	1	P18091	P18091	0	2	6642	0	1	1	63683051	127265373	127265175	156	99	HCD	MS2	5204928	17762	530322	24903	211202_sh_MH_N9.raw	F1	399	1	24	0.05862
-4981	179054	TRUE	High	Sequest HT (A2)	Unambiguous	VALGIPRPPPPELPESLK		1	A0A2R7VQM5	A0A2R7VQM5	0	3	7640	0	1	1	63737573	191011264	191011096	88	56	HCD	MS2	5918197	50000	535567	25228	211202_sh_MH_N9.raw	F1	394	1	24	0.03207
-4981	179064	TRUE	High	Sequest HT (A2)	Unambiguous	EIVDIVLDR		1	A0A2R7X5D6	A0A2R7X5D6	0	2	0	0	1	1	53630701	107160674	107160445	213	114	HCD	MS2	5304622	50000	535581	25229	211202_sh_MH_N9.raw	F1	224	1	24	3889
-4981	179094	TRUE	High	Sequest HT (A2)	Unambiguous	YYLQNTYEIPFSK		1	A0A2R7W8S0	A0A2R7W8S0	0	2	7677	0	1	1	83340784	166580840	166581590	-450	-375	HCD	MS2	5060013	50000	535624	25232	211202_sh_MH_N9.raw	F1	297	1	24	2648
-4981	179104	TRUE	High	Sequest HT (A2)	Unambiguous	TTVLEVEEIVPTGK		1	A0A2R7VTP9	A0A2R7VTP9	0	2	6427	0	1	1	75792010	151483293	151483122	113	86	HCD	MS2	4629534	50000	535638	25233	211202_sh_MH_N9.raw	F1	347	1	24	0.002319
-4981	179114	TRUE	High	Sequest HT (A2)	Unambiguous	LLQIVFAGK		1	A0A2R7VRT7	A0A2R7VRT7	0	2	6742	0	1	1	49481406	98862084	98861898	188	93	HCD	MS2	0	50000	535652	25234	211202_sh_MH_N9.raw	F1	221	1	24	3036
-4981	179164	TRUE	High	Sequest HT (A2)	Unambiguous	SIHccGIDGPTFWLK	C4(Carbamidomethyl); C5(Carbamidomethyl)	1	A0A2R7VNR8	A0A2R7VNR8	0	3	7705	0	1	1	59761731	179083738	179083527	117	70	HCD	MS2	6737632	42877	535770	25240	211202_sh_MH_N9.raw	F1	488	1	24	0.005209
-4981	179184	TRUE	High	Sequest HT (A2)	Unambiguous	VAEYLTLIAR		1	A0A2R7WCJ5	A0A2R7WCJ5	0	2	7988	0	1	1	57483838	114866948	114866739	182	105	HCD	MS2	3650047	50000	535798	25242	211202_sh_MH_N9.raw	F1	338	1	24	103
-4981	179194	TRUE	High	Sequest HT (A2)	Unambiguous	VLETILGQIEEHK		1	A0A2R7VWD0	A0A2R7VWD0	0	3	6855	0	1	1	50361624	150883417	150883188	152	76	HCD	MS2	1437433	50000	535812	25243	211202_sh_MH_N9.raw	F1	496	1	24	3.914e-05
-4981	179214	TRUE	High	Sequest HT (A2)	Unambiguous	IAFTLLTK		1	A0A2R7WCL8	A0A2R7WCL8	0	2	6502	0	1	1	45378732	90656737	90656588	164	74	HCD	MS2	5502797	50000	535840	25245	211202_sh_MH_N9.raw	F1	223	1	24	2793
-4981	179234	TRUE	High	Sequest HT (A2)	Unambiguous	VYNPPGGPSSGSFW		1	A0A2R7X519	A0A2R7X519	0	2	7803	0	1	1	72633618	145166509	145165901	419	304	HCD	MS2	3058477	50000	535867	25247	211202_sh_MH_N9.raw	F1	314	1	24	3499
-4981	179244	TRUE	High	Sequest HT (A2)	Unambiguous	SQPTDVVFScVLDK	C10(Carbamidomethyl)	1	A0A2R7WLT8	A0A2R7WLT8	0	2	6854	0	1	1	79789288	159477849	159477813	22	18	HCD	MS2	0	50000	535882	25248	211202_sh_MH_N9.raw	F1	356	1	24	0.0002228
-4981	179254	TRUE	High	Sequest HT (A2)	Unambiguous	VVALYQYTAQNEDELSFEK		1	A0A2R7VR15	A0A2R7VR15	0	2	8126	0	1	1	112404565	224708403	224708157	110	123	HCD	MS2	0	50000	535896	25249	211202_sh_MH_N9.raw	F1	555	1	24	2.546e-07
-4981	179304	TRUE	High	Sequest HT (A2)	Unambiguous	GFGVKPILDYSVEEDLSQEEAEKR		1	A0A2R7W1G8	A0A2R7W1G8	1	4	7818	0	1	1	68534406	273835439	273835193	90	62	HCD	MS2	9915451	50000	536015	25255	211202_sh_MH_N9.raw	F1	770	1	24	1.588e-08
-4981	179324	TRUE	High	Sequest HT (A2)	Unambiguous	ITTNAFLYLK		1	A0A2R7WN17	A0A2R7WN17	0	2	6728	0	1	1	59234064	118367400	118367214	157	93	HCD	MS2	1278172	50000	536043	25257	211202_sh_MH_N9.raw	F1	324	1	24	1396
-4981	179334	TRUE	High	Sequest HT (A2)	Unambiguous	AYNVLIENEGIALR		1	A0A2R7VNJ8	A0A2R7VNJ8	0	2	6941	0	1	1	78793115	157485503	157485368	85	67	HCD	MS2	1384635	50000	536057	25258	211202_sh_MH_N9.raw	F1	474	1	24	0.0008588
-4981	179044	TRUE	High	Sequest HT (A2)	Unambiguous	LVVGVPFYGR		1	A0A2R7WGL3	A0A2R7WGL3	0	2	5445	0	1	1	55382269	110663811	110663569	218	121	HCD	MS2	3919461	50000	535553	25227	211202_sh_MH_N9.raw	F1	292	1	24	3424
-4981	179374	TRUE	High	Sequest HT (A2)	Unambiguous	IIPNFMcQGGDFTR	C7(Carbamidomethyl)	1	A0A2R7W9G5	A0A2R7W9G5	0	2	7733	0	1	1	82838672	165576616	165576686	-42	-35	HCD	MS2	0	50000	536114	25262	211202_sh_MH_N9.raw	F1	225	1	24	0.08788
-4981	179034	TRUE	High	Sequest HT (A2)	Unambiguous	VVALYQYTAQNEDELSFEK		1	A0A2R7VR15	A0A2R7VR15	0	3	6711	0	1	1	74969977	224708475	224708157	142	106	HCD	MS2	4654685	50000	535539	25226	211202_sh_MH_N9.raw	F1	456	1	24	0.002489
-4981	178964	TRUE	High	Sequest HT (A2)	Unambiguous	TYSWDNAQVILVGNK		2	A0A2R7VU72	P25228; A0A2R7VU72	0	2	7739	0	1	1	85443787	170786846	170787006	-94	-80	HCD	MS2	1595584	50000	535392	25218	211202_sh_MH_N9.raw	F1	482	1	24	0.0003187
-4981	178644	TRUE	High	Sequest HT (A2)	Unambiguous	GNSIIMVEALER		1	A0A2R7W0X2	A0A2R7W0X2	0	2	6011	0	1	1	66635468	133170207	133169876	249	166	HCD	MS2	2874619	50000	534843	25184	211202_sh_MH_N9.raw	F1	366	1	24	0.02722
-4981	178664	TRUE	High	Sequest HT (A2)	Unambiguous	AMNDLcGMDLVPDPR	C6(Carbamidomethyl)	1	A0A2R7VQF9	A0A2R7VQF9	0	2	8483	0	1	1	85238232	170375737	170375497	141	120	HCD	MS2	0	50000	534871	25186	211202_sh_MH_N9.raw	F1	435	1	24	1.745e-05
-4981	178674	TRUE	High	Sequest HT (A2)	Unambiguous	FENVSLLIAR		1	A0A2R7VQQ8	A0A2R7VQQ8	0	2	6133	0	1	1	58133539	116166350	116166263	75	43	HCD	MS2	2848985	50000	534885	25187	211202_sh_MH_N9.raw	F1	256	1	24	0.04209
-4981	178684	TRUE	High	Sequest HT (A2)	Unambiguous	HVVFGAVVEGMDVVK		1	A0A2R7W9G5	A0A2R7W9G5	0	3	7179	0	1	1	52928625	158584421	158584067	223	118	HCD	MS2	3797553	26627	534949	25189	211202_sh_MH_N9.raw	F1	475	1	24	0.002022
-4981	178694	TRUE	High	Sequest HT (A2)	Unambiguous	HVVFGAVVEGMDVVK		1	A0A2R7W9G5	A0A2R7W9G5	0	2	7733	0	1	1	79342529	158584331	158584067	166	132	HCD	MS2	5512946	50000	534963	25190	211202_sh_MH_N9.raw	F1	494	1	24	2.501e-07
-4981	178704	TRUE	High	Sequest HT (A2)	Unambiguous	IQLATSDVYAALGSTR		1	A0A2R7WU02	A0A2R7WU02	0	3	7156	0	1	1	55596643	166588474	166588063	247	137	HCD	MS2	1889883	50000	534977	25191	211202_sh_MH_N9.raw	F1	429	1	24	7.051e-05
-4981	178724	TRUE	High	Sequest HT (A2)	Unambiguous	mcSYFTDPMVcIGPVASDHAK	M1(Oxidation); C2(Carbamidomethyl); C11(Carbamidomethyl)	1	A0A2R7WFR3	A0A2R7WFR3	0	3	3369	0	1	1	80134943	240203373	240202837	223	178	HCD	MS2	1471949	50000	535005	25193	211202_sh_MH_N9.raw	F1	555	1	24	9.706e-09
-4981	178734	TRUE	High	Sequest HT (A2)	Unambiguous	IMNLPLKDPSNIPDPYVK		1	A0A2R7W4W5	A0A2R7W4W5	1	3	6227	0	1	1	68537170	205410056	205409907	72	49	HCD	MS2	4029405	50000	535019	25194	211202_sh_MH_N9.raw	F1	379	1	24	0.002486
-4981	178754	TRUE	High	Sequest HT (A2)	Unambiguous	ATGFEAFLAR		1	A0A2R7W2B5	A0A2R7W2B5	0	2	5089	0	1	1	54178699	108256670	108256292	349	189	HCD	MS2	167831	50000	535047	25196	211202_sh_MH_N9.raw	F1	281	1	24	2239
-4981	178764	TRUE	High	Sequest HT (A2)	Unambiguous	AMNDLcGMDLVPDPR	C6(Carbamidomethyl)	1	A0A2R7VQF9	A0A2R7VQF9	0	3	8708	0	1	1	56859058	170375718	170375497	129	73	HCD	MS2	4330922	50000	535061	25197	211202_sh_MH_N9.raw	F1	325	1	24	1834
-4981	178794	TRUE	High	Sequest HT (A2)	Unambiguous	LALQEFIK		1	A0A2R7WHM4	A0A2R7WHM4	0	2	3458	0	1	1	48129007	96157286	96157169	122	58	HCD	MS2	3829533	50000	535104	25200	211202_sh_MH_N9.raw	F1	214	1	24	1106
-4981	178824	TRUE	High	Sequest HT (A2)	Unambiguous	IQLATSDVYAALGSTR		1	A0A2R7WU02	A0A2R7WU02	0	2	8065	0	1	1	83344519	166588310	166588063	149	124	HCD	MS2	1262656	50000	535146	25203	211202_sh_MH_N9.raw	F1	434	1	24	0.0006992
-4981	178924	TRUE	High	Sequest HT (A2)	Unambiguous	GWAPTFYGYSMQGAcK	C15(Carbamidomethyl)	1	A0A2R7VQM5	A0A2R7VQM5	0	2	8545	0	1	1	91239838	182378948	182378799	82	74	HCD	MS2	2635824	50000	535336	25214	211202_sh_MH_N9.raw	F1	433	1	24	8.045e-05
-4981	178934	TRUE	High	Sequest HT (A2)	Unambiguous	IFVSDFNSFPSAGQQYGK		1	A0A2R7VNP5	A0A2R7VNP5	0	2	7514	0	1	1	99648016	199195305	199194977	165	164	HCD	MS2	0	50000	535350	25215	211202_sh_MH_N9.raw	F1	519	1	24	9.531e-07
-4981	178954	TRUE	High	Sequest HT (A2)	Unambiguous	IPATTLAEFYPR		1	A0A2R7WWM6	A0A2R7WWM6	0	2	7343	0	1	1	68987323	137873918	137873653	193	133	HCD	MS2	4128836	50000	535378	25217	211202_sh_MH_N9.raw	F1	399	1	24	0.000185
-4981	179014	TRUE	High	Sequest HT (A2)	Unambiguous	ELTDPVKEFWER		1	A0A2R7W3M3	A0A2R7W3M3	1	3	6183	0	1	1	51692908	154877268	154876928	219	113	HCD	MS2	1034822	50000	535511	25224	211202_sh_MH_N9.raw	F1	372	1	24	4468
-4981	179394	TRUE	High	Sequest HT (A2)	Unambiguous	SWAAETGPLSVASLSK		1	A0A2R7WKQ3	A0A2R7WKQ3	0	2	7854	0	1	1	80242041	160383354	160383261	58	47	HCD	MS2	3813499	50000	536142	25264	211202_sh_MH_N9.raw	F1	410	1	24	0.001346
-4981	179404	TRUE	High	Sequest HT (A2)	Unambiguous	IPATTLAEFYPR		1	A0A2R7WWM6	A0A2R7WWM6	0	3	6603	0	1	1	46025122	137873911	137873653	187	86	HCD	MS2	5161359	50000	536156	25265	211202_sh_MH_N9.raw	F1	312	1	24	1427
-4981	179414	TRUE	High	Sequest HT (A2)	Unambiguous	TLPSGDDVSTEVSLQVPIR		1	A0A2R7WXF0	A0A2R7WXF0	0	2	8184	0	1	1	100702917	201305107	201304988	60	60	HCD	MS2	915172	50000	536170	25266	211202_sh_MH_N9.raw	F1	457	1	24	1.325e-08
-4981	179907	TRUE	High	Sequest HT (A2)	Unambiguous	TVGGGDDSFNTFFSETGAGK		4	A0A2R7WCZ9	P06605; P06603; A0A2R7X405; A0A2R7WCZ9	0	3	8241	0	1	1	66529828	199388028	199387739	145	96	HCD	MS2	2161135	29021	537067	25320	211202_sh_MH_N9.raw	F1	449	1	24	0.03857
-4981	179969	TRUE	High	Sequest HT (A2)	Unambiguous	TVTAMDVVYALKR		2	P84040	A0A2R7W889; P84040	1	3	7609	0	1	1	48960712	146680680	146680356	221	108	HCD	MS2	2412553	50000	537164	25327	211202_sh_MH_N9.raw	F1	435	1	24	6.4e-05
-4981	180009	TRUE	High	Sequest HT (A2)	Unambiguous	LMSGVIEcEYTNPIcT	C8(Carbamidomethyl); C15(Carbamidomethyl)	1	A0A2R7W523	A0A2R7W523	0	2	8531	0	1	1	94392310	188683891	188683328	298	282	HCD	MS2	1809583	50000	537220	25331	211202_sh_MH_N9.raw	F1	286	1	24	3755
-4981	180029	TRUE	High	Sequest HT (A2)	Unambiguous	GHSSIATFLLEHGADIDAK		1	A0A2R7WNW8	A0A2R7WNW8	0	4	5106	0	1	1	49625604	198200234	198199778	230	114	HCD	MS2	7014878	50000	537298	25334	211202_sh_MH_N9.raw	F1	284	1	24	0.002538
-4981	180039	TRUE	High	Sequest HT (A2)	Unambiguous	SLLSTLQNETGVDPK		1	A0A2R7X047	A0A2R7X047	0	2	6730	0	1	1	80142419	160184111	160183809	189	151	HCD	MS2	2663001	50000	537312	25335	211202_sh_MH_N9.raw	F1	477	1	24	8.393e-05
-4981	180049	TRUE	High	Sequest HT (A2)	Unambiguous	LYLDQLGQYYAVAGRPR		1	A0A2R7VV07	A0A2R7VV07	0	3	6325	0	1	1	66169012	198305582	198304467	562	372	HCD	MS2	2539971	50000	537326	25336	211202_sh_MH_N9.raw	F1	381	1	24	0.05392
-4981	180059	TRUE	High	Sequest HT (A2)	Unambiguous	LIQLLEEYPK		1	A0A2R7W7Z0	A0A2R7W7Z0	0	2	6944	0	1	1	62335931	124571135	124570892	196	122	HCD	MS2	3447361	50000	537340	25337	211202_sh_MH_N9.raw	F1	337	1	24	7898
-4981	180079	TRUE	High	Sequest HT (A2)	Unambiguous	QPDcPDGSDEANNDcLVPSSPPTPFR	C4(Carbamidomethyl); C15(Carbamidomethyl)	1	A0A2R7X8Q3	A0A2R7X8Q3	0	3	8987	0	1	1	95807733	287221744	287221486	90	86	HCD	MS2	0	50000	537368	25339	211202_sh_MH_N9.raw	F1	385	1	24	0.05015
-4981	180089	TRUE	High	Sequest HT (A2)	Unambiguous	SNYMELMELK		1	A0A2R7VQB9	A0A2R7VQB9	0	2	7063	0	1	1	62929584	125758440	125758537	-77	-49	HCD	MS2	5546918	50000	537382	25340	211202_sh_MH_N9.raw	F1	252	1	24	2582
-4981	180149	TRUE	High	Sequest HT (A2)	Unambiguous	SSLIFEIVHR		1	A0A2R7WEY2	A0A2R7WEY2	0	3	5114	0	1	1	40089731	120067737	120067353	320	128	HCD	MS2	2887103	50000	537467	25346	211202_sh_MH_N9.raw	F1	352	1	24	0.009248
-4981	180169	TRUE	High	Sequest HT (A2)	Unambiguous	SFGDPFHMNLSGVR		1	A0A2R7WY01	A0A2R7WY01	0	3	7729	0	1	1	52191815	156373990	156373727	168	88	HCD	MS2	3718227	50000	537544	25349	211202_sh_MH_N9.raw	F1	361	1	24	0.02944
-4981	180192	TRUE	High	Sequest HT (A2)	Unambiguous	ESTDTDTAEQVIDSFR		2	P18091; A0A2R7VY20	P18091; A0A2R7VY20	0	2	8347	0	1	1	90740857	181380986	181380864	67	61	HCD	MS2	4504645	50000	537586	25352	211202_sh_MH_N9.raw	F1	611	2	24	1.155e-05
-4981	180212	TRUE	High	Sequest HT (A2)	Unambiguous	SLLSTLQNETGVDPK		1	A0A2R7X047	A0A2R7X047	0	3	7021	0	1	1	53461859	160184122	160183809	195	104	HCD	MS2	2188833	50000	537614	25354	211202_sh_MH_N9.raw	F1	423	1	24	0.03633
-4981	180222	TRUE	High	Sequest HT (A2)	Unambiguous	TIEDTLLTIR		1	A0A2R7VXD8	A0A2R7VXD8	0	2	4682	0	1	1	58783868	117467009	117466778	197	116	HCD	MS2	5582087	50000	537628	25355	211202_sh_MH_N9.raw	F1	314	1	24	0.05094
-4981	180232	TRUE	High	Sequest HT (A2)	Unambiguous	ESTDTDTAEQVIDSFR		2	P18091; A0A2R7VY20	P18091; A0A2R7VY20	0	3	7903	0	1	1	60527582	181381290	181380864	235	142	HCD	MS2	3030567	50000	537642	25356	211202_sh_MH_N9.raw	F1	472	2	24	0.007368
-4981	179897	TRUE	High	Sequest HT (A2)	Unambiguous	ATLGEADKEYTSIVGLVK		1	A0A2R7VY20	A0A2R7VY20	1	3	8280	0	1	1	63201129	189401932	189401678	134	85	HCD	MS2	2372609	3320	537054	25319	211202_sh_MH_N9.raw	F1	622	1	24	5.004e-07
-4981	179877	TRUE	High	Sequest HT (A2)	Unambiguous	TLTIIDTGIGMTK		2	A0A2R7W3A5; A0A2R7VW32	A0A2R7W3A5; A0A2R7VW32	0	2	6053	0	1	1	68237921	136375115	136375013	75	51	HCD	MS2	7148204	50000	537028	25317	211202_sh_MH_N9.raw	F1	304	2	24	0.06272
-4981	179857	TRUE	High	Sequest HT (A2)	Unambiguous	DLLTPVIYR		1	A0A2R7VQN2	A0A2R7VQN2	0	2	4801	0	1	1	54531897	108963066	108963027	36	20	HCD	MS2	57999	50000	536951	25314	211202_sh_MH_N9.raw	F1	277	1	24	2953
-4981	179837	TRUE	High	Sequest HT (A2)	Unambiguous	NFLIEENIVLEHSNH		1	A0A2R7WV48	A0A2R7WV48	0	3	5975	0	1	1	60330426	180789823	180789734	49	30	HCD	MS2	3057043	50000	536922	25312	211202_sh_MH_N9.raw	F1	400	1	24	0.00128
-4981	179434	TRUE	High	Sequest HT (A2)	Unambiguous	LVQAFQFTDIHGEVcPANWKPGQK	C15(Carbamidomethyl)	1	A0A2R7VRV4	A0A2R7VRV4	0	4	7256	0	1	1	69334943	277037588	277037698	-40	-28	HCD	MS2	2131617	50000	536248	25269	211202_sh_MH_N9.raw	F1	645	1	24	9.896e-07
-4981	179457	TRUE	High	Sequest HT (A2)	Unambiguous	TLPSGDDVSTEVSLQVPIR		1	A0A2R7WXF0	A0A2R7WXF0	0	3	7969	0	1	1	67168896	201305234	201304988	123	82	HCD	MS2	5969917	9790	536289	25272	211202_sh_MH_N9.raw	F1	453	1	24	5.366e-05
-4981	179477	TRUE	High	Sequest HT (A2)	Unambiguous	ATLGEADKEYTSIVGLVK		1	A0A2R7VY20	A0A2R7VY20	1	2	6557	0	1	1	94751215	189401702	189401678	12	12	HCD	MS2	0	50000	536317	25274	211202_sh_MH_N9.raw	F1	607	1	24	2.611e-09
-4981	179487	TRUE	High	Sequest HT (A2)	Unambiguous	LFGDVPGDQTSEVIQLEK		1	A0A2R7X489	A0A2R7X489	0	2	7789	0	1	1	98800745	197500762	197500186	291	288	HCD	MS2	0	50000	536331	25275	211202_sh_MH_N9.raw	F1	484	1	24	3.124e-06
-4981	179507	TRUE	High	Sequest HT (A2)	Unambiguous	AYNVLIENEGIALR		1	A0A2R7VNJ8	A0A2R7VNJ8	0	3	7342	0	1	1	52562354	157485605	157485368	150	79	HCD	MS2	6833605	50000	536359	25277	211202_sh_MH_N9.raw	F1	395	1	24	2254
-4981	179527	TRUE	High	Sequest HT (A2)	Unambiguous	TLTIIDTGIGMTK		2	A0A2R7W3A5; A0A2R7VW32	A0A2R7W3A5; A0A2R7VW32	0	3	6842	0	1	1	45525433	136374845	136375013	-123	-56	HCD	MS2	1348507	50000	536387	25279	211202_sh_MH_N9.raw	F1	285	2	24	0.00365
-4981	179607	TRUE	High	Sequest HT (A2)	Unambiguous	LFGDVPGDQTSEVIQLEK		1	A0A2R7X489	A0A2R7X489	0	3	6793	0	1	1	65900616	197500394	197500186	105	69	HCD	MS2	1642197	50000	536549	25288	211202_sh_MH_N9.raw	F1	502	1	24	6.708e-05
-4981	178574	TRUE	High	Sequest HT (A2)	Unambiguous	DEKPYcADcFGELFAK	C6(Carbamidomethyl); C9(Carbamidomethyl)	1	A0A2R7WEX3	A0A2R7WEX3	0	3	8128	0	1	1	65061957	194984415	194984081	171	111	HCD	MS2	2042871	49439	534744	25177	211202_sh_MH_N9.raw	F1	561	1	24	1.707e-05
-4981	179617	TRUE	High	Sequest HT (A2)	Unambiguous	LEVQMEIGLPK		1	A0A2R7WUB1	A0A2R7WUB1	0	2	5888	0	1	1	62885071	125669414	125669189	179	113	HCD	MS2	4541224	50000	536563	25289	211202_sh_MH_N9.raw	F1	321	1	24	0.00329
-4981	179637	TRUE	High	Sequest HT (A2)	Unambiguous	LMATLTSQLGNLER		1	A0A2R7W9L9	A0A2R7W9L9	0	2	6631	0	1	1	77391718	154682707	154682575	85	66	HCD	MS2	1068745	50000	536591	25291	211202_sh_MH_N9.raw	F1	463	1	24	0.003682
-4981	179707	TRUE	High	Sequest HT (A2)	Unambiguous	QLFSPYGETSELYINK		1	A0A2R7X3G0	A0A2R7X3G0	0	2	6895	0	1	1	94497009	188893291	188893272	10	9	HCD	MS2	2245388	50000	536690	25298	211202_sh_MH_N9.raw	F1	380	1	24	0.001845
-4981	179737	TRUE	High	Sequest HT (A2)	Unambiguous	SIHccGIDGPTFWLK	C4(Carbamidomethyl); C5(Carbamidomethyl)	1	A0A2R7VNR8	A0A2R7VNR8	0	2	8138	0	1	1	89592419	179084111	179083527	326	292	HCD	MS2	0	50000	536781	25302	211202_sh_MH_N9.raw	F1	419	1	24	0.0004311
-4981	179757	TRUE	High	Sequest HT (A2)	Unambiguous	EMVWESATQAGENFAGNVR		1	A0A2R7VZ52	A0A2R7VZ52	0	3	6519	0	1	1	69932178	209595078	209595018	29	20	HCD	MS2	1114862	50000	536809	25304	211202_sh_MH_N9.raw	F1	428	1	24	0.007351
-4981	179777	TRUE	High	Sequest HT (A2)	Unambiguous	IYESFTVFcPR	C9(Carbamidomethyl)	1	A0A2R7X0J3	A0A2R7X0J3	0	2	5700	0	1	1	70984283	141867839	141867730	77	55	HCD	MS2	1634768	50000	536837	25306	211202_sh_MH_N9.raw	F1	300	1	24	0.03724
-4981	179787	TRUE	High	Sequest HT (A2)	Unambiguous	FVHSENQHLVSPEALDFLDK		2	A0A2R7W5H8	A0A2R7W5H8; A0A2R7W6M3	0	4	6133	0	1	1	58204425	232515517	232515099	180	105	HCD	MS2	1106683	50000	536851	25307	211202_sh_MH_N9.raw	F1	525	1	24	0.01567
-4981	179807	TRUE	High	Sequest HT (A2)	Unambiguous	EMVWESATQAGENFAGNVR		1	A0A2R7VZ52	A0A2R7VZ52	0	2	9004	0	1	1	104847876	209595024	209595018	3	3	HCD	MS2	0	50000	536880	25309	211202_sh_MH_N9.raw	F1	542	1	24	3.85e-08
-4981	179627	TRUE	High	Sequest HT (A2)	Unambiguous	TVGGGDDSFNTFFSETGAGK		4	A0A2R7WCZ9	P06605; P06603; A0A2R7X405; A0A2R7WCZ9	0	2	8469	0	1	1	99744159	199387590	199387739	-75	-74	HCD	MS2	1134874	50000	536577	25290	211202_sh_MH_N9.raw	F1	614	1	24	1.488e-08
-4981	178564	TRUE	High	Sequest HT (A2)	Unambiguous	SSYTYDLDVFR		1	A0A2R7X0D3	A0A2R7X0D3	0	2	8290	0	1	1	68332068	136563408	136563212	143	98	HCD	MS2	1344905	50000	534731	25176	211202_sh_MH_N9.raw	F1	310	1	24	337
-4981	178544	TRUE	High	Sequest HT (A2)	Unambiguous	IMIDAEQTYFQPAISR		1	A0A2R7W1L4	A0A2R7W1L4	0	3	3185	0	1	1	62831970	188294455	188293676	414	260	HCD	MS2	3608548	50000	534704	25174	211202_sh_MH_N9.raw	F1	314	1	24	1604
-4981	178464	TRUE	High	Sequest HT (A2)	Unambiguous	MLDMGFEPQIR		7	A0A2R7W518; A0A2R7W296; A0A2R7W457; A0A2R7VST2	Q9VHP0; A0A2R7W518; A0A2R7W296; A0A2R7WH90; A0A2R7W457; P19109; A0A2R7VST2	0	2	4887	0	1	1	66882294	133663860	133663880	-15	-10	HCD	MS2	8533314	50000	534542	25165	211202_sh_MH_N9.raw	F1	266	4	24	1329
-4981	176591	TRUE	High	Sequest HT (A2)	Unambiguous	VAAPNYLPTEQDILR		1	A0A2R7WXB3	A0A2R7WXB3	0	3	6142	0	1	1	56730981	169991489	169990136	796	451	HCD	MS2	3377269	50000	531256	24962	211202_sh_MH_N9.raw	F1	324	1	24	1675
-4981	176641	TRUE	High	Sequest HT (A2)	Unambiguous	HVVFGAVVEGMDVVK		1	A0A2R7W9G5	A0A2R7W9G5	0	3	7323	0	1	1	52928625	158584421	158584067	223	118	HCD	MS2	0	43007	531375	24968	211202_sh_MH_N9.raw	F1	538	1	24	0.0005388
-4981	176661	TRUE	High	Sequest HT (A2)	Unambiguous	FATEAAITILR		2	P12613	P12613; A0A2R7VU73	0	2	6893	0	1	1	60334912	120569097	120568885	176	106	HCD	MS2	4498392	38729	531401	24970	211202_sh_MH_N9.raw	F1	354	1	24	0.05946
-4981	176701	TRUE	High	Sequest HT (A2)	Unambiguous	NFGEDFTDDMLK		1	A0A2R7WJ15	A0A2R7WJ15	0	2	8121	0	1	1	71630994	143161260	143160967	204	146	HCD	MS2	2443342	50000	531458	24974	211202_sh_MH_N9.raw	F1	330	1	24	0.00596
-4981	176711	TRUE	High	Sequest HT (A2)	Unambiguous	ETQQQLIDDHFLFK		1	A0A2R7WRQ5	A0A2R7WRQ5	0	2	6857	0	1	1	88144806	176188884	176188063	466	411	HCD	MS2	0	50000	531472	24975	211202_sh_MH_N9.raw	F1	474	1	24	0.0006154
-4981	176741	TRUE	High	Sequest HT (A2)	Unambiguous	HVVFGAVVEGMDVVK		1	A0A2R7W9G5	A0A2R7W9G5	0	2	7906	0	1	1	79342395	158584062	158584067	-3	-3	HCD	MS2	1002622	50000	531514	24978	211202_sh_MH_N9.raw	F1	554	1	24	1.87e-09
-4981	176761	TRUE	High	Sequest HT (A2)	Unambiguous	IMLEAEMAEIEK		1	A0A2R7WNJ9	A0A2R7WNJ9	0	3	4568	0	1	1	46956891	140669217	140669056	114	54	HCD	MS2	8005969	50000	531592	24981	211202_sh_MH_N9.raw	F1	243	1	24	3037
-4981	176781	TRUE	High	Sequest HT (A2)	Unambiguous	LNPcPYTWLcR	C4(Carbamidomethyl); C10(Carbamidomethyl)	1	A0A2R7W4B3	A0A2R7W4B3	0	2	7818	0	1	1	74034888	147969048	147968715	225	166	HCD	MS2	5328691	50000	531620	24983	211202_sh_MH_N9.raw	F1	275	1	24	3158
-4981	176811	TRUE	High	Sequest HT (A2)	Unambiguous	DLQMVNISLR		1	A0A2R7W8K6	A0A2R7W8K6	0	2	6127	0	1	1	59482385	118864043	118864052	-8	-5	HCD	MS2	4070286	45250	531660	24986	211202_sh_MH_N9.raw	F1	284	1	24	4037
-4981	176851	TRUE	High	Sequest HT (A2)	Unambiguous	LDMYILSPAK		1	A0A2R7VZ47	A0A2R7VZ47	0	2	6877	0	1	1	57581378	115062029	115061766	228	131	HCD	MS2	1411655	50000	531716	24990	211202_sh_MH_N9.raw	F1	333	1	24	0.06198
-4981	176881	TRUE	High	Sequest HT (A2)	Unambiguous	LSGLHLTNSYGLFR		1	A0A2R7WA51	A0A2R7WA51	0	3	7558	0	1	1	52662030	157784635	157784345	184	97	HCD	MS2	4222723	50000	531758	24993	211202_sh_MH_N9.raw	F1	557	1	24	8.32e-06
-4981	176891	TRUE	High	Sequest HT (A2)	Unambiguous	ALNFILEVRPK		1	A0A2R7VSZ1	A0A2R7VSZ1	0	3	7016	0	1	1	43393198	129978138	129977833	234	101	HCD	MS2	446278	50000	531772	24994	211202_sh_MH_N9.raw	F1	305	1	24	0.009995
-4981	176901	TRUE	High	Sequest HT (A2)	Unambiguous	AIIAYLAEQYGK		1	A0A2R7W6L9	A0A2R7W6L9	0	3	6868	0	1	1	44724710	133972675	133972563	84	37	HCD	MS2	1793158	50000	531786	24995	211202_sh_MH_N9.raw	F1	281	1	24	2243
-4981	176978	TRUE	High	Sequest HT (A2)	Unambiguous	NIPGVDLINVSR		1	A0A2R7W561	A0A2R7W561	0	2	6406	0	1	1	64886859	129672991	129672703	222	144	HCD	MS2	4921587	50000	531942	25004	211202_sh_MH_N9.raw	F1	256	1	24	4419
-4981	176988	TRUE	High	Sequest HT (A2)	Unambiguous	NVAVVGLFEDENSEAAK		1	A0A2R7WIT9	A0A2R7WIT9	0	2	4430	0	1	1	89644189	179187651	179187593	32	29	HCD	MS2	0	50000	531956	25005	211202_sh_MH_N9.raw	F1	158	1	24	0.06491
-4981	176571	TRUE	High	Sequest HT (A2)	Unambiguous	ANIWLAAVTK		1	A0A2R7WHJ2	A0A2R7WHJ2	0	2	6667	0	1	1	54382007	108663286	108663061	207	113	HCD	MS2	4925314	50000	531228	24960	211202_sh_MH_N9.raw	F1	282	1	24	1684
-4981	176561	TRUE	High	Sequest HT (A2)	Unambiguous	SPPEGVEFSFDMER		1	A0A2R7VXW3	A0A2R7VXW3	0	2	8848	0	1	1	81385950	162671172	162671045	78	63	HCD	MS2	1355767	50000	531214	24959	211202_sh_MH_N9.raw	F1	330	1	24	0.002101
-4981	176521	TRUE	High	Sequest HT (A2)	Unambiguous	LILPSGVGFK		1	A0A2R7WLU2	A0A2R7WLU2	0	2	4870	0	1	1	51581964	103063201	103062954	239	123	HCD	MS2	3129142	50000	531158	24955	211202_sh_MH_N9.raw	F1	269	1	24	2988
-4981	176471	TRUE	High	Sequest HT (A2)	Unambiguous	IMLEAEMAEIEK		1	A0A2R7WNJ9	A0A2R7WNJ9	0	2	7357	0	1	1	70384985	140669243	140669056	133	93	HCD	MS2	6534877	50000	531088	24950	211202_sh_MH_N9.raw	F1	420	1	24	0.002021
-4981	176041	TRUE	High	Sequest HT (A2)	Unambiguous	SSSIQEVIGYKPLFSNDSK		1	A0A2R7WE82	A0A2R7WE82	0	3	6791	0	1	1	70036035	209906650	209906553	47	33	HCD	MS2	4558552	50000	530336	24904	211202_sh_MH_N9.raw	F1	430	1	24	2.481e-06
-4981	176051	TRUE	High	Sequest HT (A2)	Unambiguous	VAAPNYLPTEQDILR		1	A0A2R7WXB3	A0A2R7WXB3	0	2	7068	0	1	1	85045459	169990190	169990136	32	27	HCD	MS2	212464	50000	530351	24905	211202_sh_MH_N9.raw	F1	266	1	24	0.01966
-4981	176071	TRUE	High	Sequest HT (A2)	Unambiguous	ILELVYDIRPEMHK		1	A0A2R7X2H8	A0A2R7X2H8	0	4	6178	0	1	1	43974283	175594948	175594620	187	82	HCD	MS2	3128576	50000	530379	24907	211202_sh_MH_N9.raw	F1	314	1	24	3339
-4981	176101	TRUE	High	Sequest HT (A2)	Unambiguous	RDSDLFEEVSEGLNR		1	A0A2R7X9D2	A0A2R7X9D2	1	3	7188	0	1	1	58928491	176584018	176583513	286	168	HCD	MS2	1947569	50000	530421	24910	211202_sh_MH_N9.raw	F1	352	1	24	0.006868
-4981	176121	TRUE	High	Sequest HT (A2)	Unambiguous	LFFLQcETcGSR	C6(Carbamidomethyl); C9(Carbamidomethyl)	1	A0A2R7VXK1	A0A2R7VXK1	0	2	7222	0	1	1	75934711	151768694	151768755	-40	-30	HCD	MS2	4264797	50000	530449	24912	211202_sh_MH_N9.raw	F1	234	1	24	5415
-4981	176131	TRUE	High	Sequest HT (A2)	Unambiguous	mEAEVIGTLPPIPR	M1(Oxidation)	1	A0A2R7WXF1	A0A2R7WXF1	0	3	7120	0	1	1	51361383	153882694	153882469	146	75	HCD	MS2	7851365	50000	530463	24913	211202_sh_MH_N9.raw	F1	250	1	24	0.04574
-4981	176141	TRUE	High	Sequest HT (A2)	Unambiguous	GYAFIEYDDYDPVDK		1	A0A2R7W7M7	A0A2R7W7M7	0	2	8114	0	1	1	90539807	180978887	180978539	192	174	HCD	MS2	1457328	50000	530477	24914	211202_sh_MH_N9.raw	F1	403	1	24	9.457e-05
-4981	176998	TRUE	High	Sequest HT (A2)	Unambiguous	VFcHGDPWVSNTLFK	C3(Carbamidomethyl)	1	A0A2R7X0Y0	A0A2R7X0Y0	0	3	6411	0	1	1	60295978	180686478	180686320	87	53	HCD	MS2	5894763	50000	531970	25006	211202_sh_MH_N9.raw	F1	404	1	24	0.004563
-4981	176181	TRUE	High	Sequest HT (A2)	Unambiguous	APFDLFENK		2	A0A2R7W3A5; A0A2R7VW32	A0A2R7W3A5; A0A2R7VW32	0	2	6284	0	1	1	54077289	108053850	108053604	228	123	HCD	MS2	4662634	48429	530582	24919	211202_sh_MH_N9.raw	F1	261	2	24	2691
-4981	176231	TRUE	High	Sequest HT (A2)	Unambiguous	GDLATAFENLR		1	A0A2R7WTP4	A0A2R7WTP4	0	2	7193	0	1	1	60381213	120661699	120661133	469	283	HCD	MS2	2530926	50000	530652	24924	211202_sh_MH_N9.raw	F1	342	1	24	6814
-4981	176251	TRUE	High	Sequest HT (A2)	Unambiguous	AAVMATLLYPGK		1	A0A2R7WTQ3	A0A2R7WTQ3	0	2	5823	0	1	1	61784839	123468950	123468641	251	155	HCD	MS2	1728383	50000	530681	24926	211202_sh_MH_N9.raw	F1	249	1	24	3565
-4981	176341	TRUE	High	Sequest HT (A2)	Unambiguous	ETQQQLIDDHFLFK		1	A0A2R7WRQ5	A0A2R7WRQ5	0	3	6299	0	1	1	58796637	176188456	176188063	223	131	HCD	MS2	1298759	50000	530856	24936	211202_sh_MH_N9.raw	F1	462	1	24	0.00271
-4981	176351	TRUE	High	Sequest HT (A2)	Unambiguous	LLLPENEHGSFLIR		1	A0A2R7X2T8	A0A2R7X2T8	0	3	6726	0	1	1	54664001	163790549	163790097	276	151	HCD	MS2	1768902	50000	530870	24937	211202_sh_MH_N9.raw	F1	391	1	24	0.002202
-4981	176361	TRUE	High	Sequest HT (A2)	Unambiguous	ETFNHLTTWLDDAR		1	A0A2R7WQR5	A0A2R7WQR5	0	3	4473	0	1	1	57361041	171881668	171881327	198	114	HCD	MS2	4039808	50000	530884	24938	211202_sh_MH_N9.raw	F1	313	1	24	1319
-4981	176401	TRUE	High	Sequest HT (A2)	Unambiguous	LVSIGAEEIVDGNLK		1	A0A2R7VY20	A0A2R7VY20	0	2	8123	0	1	1	77893408	155686089	155685301	506	394	HCD	MS2	3697644	50000	530940	24942	211202_sh_MH_N9.raw	F1	405	1	24	4e-07
-4981	176451	TRUE	High	Sequest HT (A2)	Unambiguous	LQDANISMTGDQVILVGAASK		1	A0A2R7WA70	A0A2R7WA70	0	3	6463	0	1	1	71104218	213111197	213110634	264	188	HCD	MS2	3780662	50000	531010	24947	211202_sh_MH_N9.raw	F1	376	1	24	0.003437
-4981	176201	TRUE	High	Sequest HT (A2)	Unambiguous	ILELVYDIRPEMHK		1	A0A2R7X2H8	A0A2R7X2H8	0	3	7188	0	1	1	58598822	175595011	175594620	222	130	HCD	MS2	425839	50000	530610	24921	211202_sh_MH_N9.raw	F1	441	1	24	0.04381
-4981	176011	TRUE	High	Sequest HT (A2)	Unambiguous	DYIDISVAVATPK		1	A0A2R7WK77	A0A2R7WK77	0	2	7844	0	1	1	69637482	139174236	139174167	49	34	HCD	MS2	2795001	50000	530296	24901	211202_sh_MH_N9.raw	F1	371	1	24	0.005223
-4981	177028	TRUE	High	Sequest HT (A2)	Unambiguous	IIEAVDAIVYTASSHQR		1	A0A2R7W0Q1	A0A2R7W0Q1	0	3	8046	0	1	1	62499988	187298508	187298140	196	123	HCD	MS2	2082381	50000	532012	25009	211202_sh_MH_N9.raw	F1	568	1	24	5.095e-06
-4981	177078	TRUE	High	Sequest HT (A2)	Unambiguous	LLDTAWLR		1	A0A2R7W8D9	A0A2R7W8D9	0	2	4576	0	1	1	49428555	98756383	98756219	166	82	HCD	MS2	6768561	50000	532131	25015	211202_sh_MH_N9.raw	F1	177	1	24	1929
-4981	178102	TRUE	High	Sequest HT (A2)	Unambiguous	VVPAAGSDHSEQPEYLSNVVAQLK		1	A0A2R7VS06	A0A2R7VS06	0	3	4698	0	1	1	84676489	253828012	253828346	-131	-111	HCD	MS2	3445527	50000	533926	25126	211202_sh_MH_N9.raw	F1	232	1	24	0.03799
-4981	178122	TRUE	High	Sequest HT (A2)	Unambiguous	TSGDIINFALEK		1	A0A2R7WQJ2	A0A2R7WQJ2	0	2	7891	0	1	1	65434619	130768511	130768416	73	47	HCD	MS2	2268962	50000	533954	25128	211202_sh_MH_N9.raw	F1	422	1	24	0.002212
-4981	178132	TRUE	High	Sequest HT (A2)	Unambiguous	AFIDDLPcHIIR	C8(Carbamidomethyl)	1	A0A2R7WH13	A0A2R7WH13	0	3	6361	0	1	1	49059131	146975937	146975695	165	81	HCD	MS2	2155557	50000	533968	25129	211202_sh_MH_N9.raw	F1	338	1	24	0.01356
-4981	178162	TRUE	High	Sequest HT (A2)	Unambiguous	DMKEDVLGTcELFEEK	C10(Carbamidomethyl)	1	A0A2R7X0G3	A0A2R7X0G3	1	3	6847	0	1	1	64829669	194287552	194287726	-89	-58	HCD	MS2	29356	50000	534010	25132	211202_sh_MH_N9.raw	F1	463	1	24	0.01413
-4981	178182	TRUE	High	Sequest HT (A2)	Unambiguous	IYIPTVLR		1	A0A2R7VRF3	A0A2R7VRF3	0	2	3017	0	1	1	48780637	97460546	97460333	218	106	HCD	MS2	1929718	50000	534038	25134	211202_sh_MH_N9.raw	F1	179	1	24	333
-4981	178192	TRUE	High	Sequest HT (A2)	Unambiguous	NTNSELANIWAVGK		1	A0A2R7WHT4	A0A2R7WHT4	0	2	7314	0	1	1	75889124	151677519	151677543	-16	-12	HCD	MS2	1915031	50000	534052	25135	211202_sh_MH_N9.raw	F1	309	1	24	0.03168
-4981	178252	TRUE	High	Sequest HT (A2)	Unambiguous	GEFGIYLISDGSSRPYR		1	A0A2R7VYF5	A0A2R7VYF5	0	3	6486	0	1	1	63965594	191695328	191695010	166	106	HCD	MS2	3252684	50000	534186	25142	211202_sh_MH_N9.raw	F1	370	1	24	5423
-4981	178282	TRUE	High	Sequest HT (A2)	Unambiguous	LLVFHSSLPIAEAPGK		1	A0A2R7WZP6	A0A2R7WZP6	0	3	6741	0	1	1	56032379	167895682	167895267	247	138	HCD	MS2	5185621	50000	534227	25145	211202_sh_MH_N9.raw	F1	359	1	24	0.002201
-4981	178302	TRUE	High	Sequest HT (A2)	Unambiguous	VHLQIAEYPEFIR		1	A0A2R7VPR9	A0A2R7VPR9	0	3	6409	0	1	1	53896088	161486808	161486385	262	141	HCD	MS2	4840838	50000	534254	25147	211202_sh_MH_N9.raw	F1	337	1	24	1482
-4981	178322	TRUE	High	Sequest HT (A2)	Unambiguous	DLSTVQTLLTK		2	P13395; A0A2R7WVE9	P13395; A0A2R7WVE9	0	2	6246	0	1	1	60985101	121869475	121869399	62	38	HCD	MS2	616647	50000	534282	25149	211202_sh_MH_N9.raw	F1	293	2	24	4184
-4981	178332	TRUE	High	Sequest HT (A2)	Unambiguous	DPYPPPPPPPFLR		1	A0A2R7WS50	A0A2R7WS50	0	3	7512	0	1	1	49726758	148978818	148978381	293	146	HCD	MS2	4877868	50000	534296	25150	211202_sh_MH_N9.raw	F1	402	1	24	0.0001804
-4981	178352	TRUE	High	Sequest HT (A2)	Unambiguous	VSLSSEPGEGYIVSFR		1	A0A2R7W755	A0A2R7W755	0	2	6977	0	1	1	86393591	172686455	172686464	-5	-5	HCD	MS2	872316	50000	534325	25152	211202_sh_MH_N9.raw	F1	440	1	24	2.542e-05
-4981	178394	TRUE	High	Sequest HT (A2)	Unambiguous	ENVNTLGEFLTR		2	A0A077D2E1	A0A077D2E1; A0A2R7X5W9	0	2	5882	0	1	1	69685901	139271074	139271177	-74	-51	HCD	MS2	841018	50000	534444	25158	211202_sh_MH_N9.raw	F1	255	1	24	1064
-4981	178424	TRUE	High	Sequest HT (A2)	Unambiguous	LAAFDLGLK		1	A0A2R7WDD4	A0A2R7WDD4	0	2	6457	0	1	1	47428244	94755760	94755604	165	78	HCD	MS2	8851649	50000	534486	25161	211202_sh_MH_N9.raw	F1	254	1	24	3362
-4981	178444	TRUE	High	Sequest HT (A2)	Unambiguous	VEDTPVVAHLDSLTFK		1	A0A2R7W1M4	A0A2R7W1M4	0	3	7505	0	1	1	59098199	177093143	177092724	237	140	HCD	MS2	2407207	50000	534514	25163	211202_sh_MH_N9.raw	F1	525	1	24	1.293e-05
-4981	178062	TRUE	High	Sequest HT (A2)	Unambiguous	DLKPSNLLLNTTcDLK	C13(Carbamidomethyl)	1	A0A2R7W519	A0A2R7W519	0	3	6772	0	1	1	61566583	184498294	184497862	234	144	HCD	MS2	4433491	50000	533806	25120	211202_sh_MH_N9.raw	F1	412	1	24	1076
-4981	178002	TRUE	High	Sequest HT (A2)	Unambiguous	YLIQDNVLTIK		1	A0A2R7X2Y6	A0A2R7X2Y6	0	2	0	0	1	1	66038275	131975823	131975693	98	65	HCD	MS2	3388808	50000	533721	25114	211202_sh_MH_N9.raw	F1	310	1	24	2354
-4981	177992	TRUE	High	Sequest HT (A2)	Unambiguous	GAQAAIVVYDVTNQDTFGR		1	A0A2R7VUK1	A0A2R7VUK1	0	3	7424	0	1	1	67567383	202500693	202500359	165	111	HCD	MS2	4799742	50000	533707	25113	211202_sh_MH_N9.raw	F1	629	1	24	3.809e-05
-4981	177962	TRUE	High	Sequest HT (A2)	Unambiguous	AAHVAAAYVDPVFSTGSVLR		1	A0A2R7WHS9	A0A2R7WHS9	0	3	6448	0	1	1	67769379	203106681	203106580	50	34	HCD	MS2	1943557	50000	533666	25110	211202_sh_MH_N9.raw	F1	397	1	24	0.09814
-4981	177146	TRUE	High	Sequest HT (A2)	Unambiguous	VIDMLVIK		1	A0A2R7WG33	A0A2R7WG33	0	2	5451	0	1	1	46578897	93057067	93056925	152	71	HCD	MS2	0	50000	532229	25022	211202_sh_MH_N9.raw	F1	244	1	24	1259
-4981	177156	TRUE	High	Sequest HT (A2)	Unambiguous	GQMDTWITLEEAK		1	A0A2R7W4W7	A0A2R7W4W7	0	2	7326	0	1	1	76136877	152173027	152172537	322	245	HCD	MS2	0	50000	532243	25023	211202_sh_MH_N9.raw	F1	374	1	24	0.01263
-4981	177226	TRUE	High	Sequest HT (A2)	Unambiguous	ESNYHLLESVQESLER		1	A0A2R7W1V0	A0A2R7W1V0	0	3	7034	0	1	1	64498199	193293143	193292976	86	56	HCD	MS2	7116934	16107	532388	25031	211202_sh_MH_N9.raw	F1	553	1	24	9.089e-08
-4981	177236	TRUE	High	Sequest HT (A2)	Unambiguous	IIPNFMcQGGDFTR	C7(Carbamidomethyl)	1	A0A2R7W9G5	A0A2R7W9G5	0	2	7879	0	1	1	82838776	165576824	165576686	83	69	HCD	MS2	0	41540	532401	25032	211202_sh_MH_N9.raw	F1	264	1	24	0.02255
-4981	177276	TRUE	High	Sequest HT (A2)	Unambiguous	LSGLHLTNSYGLFR		1	A0A2R7WA51	A0A2R7WA51	0	2	6957	0	1	1	78942450	157784172	157784345	-110	-86	HCD	MS2	1879952	50000	532458	25036	211202_sh_MH_N9.raw	F1	276	1	24	3706
-4981	177296	TRUE	High	Sequest HT (A2)	Unambiguous	EEISDLLTMEK		1	A0A2R7VXB3	A0A2R7VXB3	0	2	6634	0	1	1	65432336	130763945	130763991	-35	-23	HCD	MS2	1566545	50000	532486	25038	211202_sh_MH_N9.raw	F1	309	1	24	4662
-4981	177366	TRUE	High	Sequest HT (A2)	Unambiguous	LVQAFQFTDIHGEVcPANWKPGQK	C15(Carbamidomethyl)	1	A0A2R7VRV4	A0A2R7VRV4	0	4	6904	0	1	1	69335004	277037832	277037698	48	33	HCD	MS2	1021676	34533	532632	25046	211202_sh_MH_N9.raw	F1	633	1	24	4.474e-07
-4981	177048	TRUE	High	Sequest HT (A2)	Unambiguous	KDALFTTLDAIR		1	A0A2R7WQF1	A0A2R7WQF1	1	3	4915	0	1	1	45525821	136376007	136375799	153	69	HCD	MS2	3404897	50000	532040	25011	211202_sh_MH_N9.raw	F1	354	1	24	1772
-4981	177386	TRUE	High	Sequest HT (A2)	Unambiguous	ESNYHLLESVQESLER		1	A0A2R7W1V0	A0A2R7W1V0	0	2	7942	0	1	1	96696918	193293108	193292976	68	66	HCD	MS2	8774367	50000	532659	25048	211202_sh_MH_N9.raw	F1	447	1	24	1.048e-05
-4981	177456	TRUE	High	Sequest HT (A2)	Unambiguous	LVDAWLGIPYAQKPTGHLR		1	A0A2R7WWP1	A0A2R7WWP1	0	3	7603	0	1	1	71239746	213517783	213517602	85	60	HCD	MS2	0	50000	532757	25055	211202_sh_MH_N9.raw	F1	413	1	24	0.002314
-4981	177533	TRUE	High	Sequest HT (A2)	Unambiguous	NLYVIAVQGIK		1	A0A2R7X1T0	A0A2R7X1T0	0	2	6406	0	1	1	60936694	121772661	121772523	113	69	HCD	MS2	1894518	37227	532915	25064	211202_sh_MH_N9.raw	F1	320	1	24	0.04278
-4981	177623	TRUE	High	Sequest HT (A2)	Unambiguous	AYHEQLSVMEITNAcFEPANQmVK	C15(Carbamidomethyl); M22(Oxidation)	1	A0A2R7WCZ9	A0A2R7WCZ9	0	3	5733	0	1	1	94276801	282628946	282628955	-3	-3	HCD	MS2	0	50000	533043	25073	211202_sh_MH_N9.raw	F1	457	1	24	2.67e-07
-4981	177703	TRUE	High	Sequest HT (A2)	Unambiguous	TIINSAIMDTLDHK		1	A0A2R7W3T3	A0A2R7W3T3	0	3	7163	0	1	1	52460864	157181137	157180977	102	54	HCD	MS2	1907325	50000	533203	25082	211202_sh_MH_N9.raw	F1	490	1	24	1.048e-05
-4981	177832	TRUE	High	Sequest HT (A2)	Unambiguous	KTLNPVFNETFTFK		1	A0A2R7VQR1	A0A2R7VQR1	1	3	5155	0	1	1	56263586	168589304	168588973	196	110	HCD	MS2	2688708	50000	533435	25096	211202_sh_MH_N9.raw	F1	388	1	24	3713
-4981	177852	TRUE	High	Sequest HT (A2)	Unambiguous	mEAEVIGTLPPIPR	M1(Oxidation)	1	A0A2R7WXF1	A0A2R7WXF1	0	2	7611	0	1	1	76991577	153882427	153882469	-28	-21	HCD	MS2	1382517	50000	533463	25098	211202_sh_MH_N9.raw	F1	427	1	24	0.0009741
-4981	177932	TRUE	High	Sequest HT (A2)	Unambiguous	LGYIGVVESLKPVTNSPGSPPPAEEK		1	A0A2R7WA96	A0A2R7WA96	0	3	6782	0	1	1	88914404	266541758	266540832	347	308	HCD	MS2	1031143	50000	533574	25106	211202_sh_MH_N9.raw	F1	578	1	24	4.043e-06
-4981	177436	TRUE	High	Sequest HT (A2)	Unambiguous	SAIPHPLIMGVIR		2	Q94899	Q94899; A0A2R7WAF5	0	3	6250	0	1	1	46861182	140382090	140381915	124	58	HCD	MS2	1299246	50000	532729	25053	211202_sh_MH_N9.raw	F1	328	1	24	0.09091
-4981	171875	TRUE	High	Sequest HT (A2)	Unambiguous	YEDNLHIEGEFIDMR		1	A0A2R7W8D5	A0A2R7W8D5	0	3	7728	0	1	1	62762103	188084854	188084834	11	7	HCD	MS2	0	50000	523069	24454	211202_sh_MH_N9.raw	F1	405	1	24	0.0008556
-4981	171855	TRUE	High	Sequest HT (A2)	Unambiguous	GcTTSPNYSFEQPLISGPVR	C2(Carbamidomethyl)	1	A0A2R7X489	A0A2R7X489	0	3	6172	0	1	1	73735663	221005533	221005464	31	23	HCD	MS2	1313977	50000	522992	24451	211202_sh_MH_N9.raw	F1	303	1	24	455
-4981	171795	TRUE	High	Sequest HT (A2)	Unambiguous	IGLWGRPDIVPTLHK		1	A0A2R7W1B3	A0A2R7W1B3	0	3	7378	0	1	1	56800006	170198563	170197989	337	191	HCD	MS2	1625379	50000	522908	24445	211202_sh_MH_N9.raw	F1	431	1	24	0.001995
-4981	165377	TRUE	High	Sequest HT (A2)	Unambiguous	VVDLLAPYAK		2	Q05825; A0A2R7VST6	Q05825; A0A2R7VST6	0	2	7270	0	1	1	54482214	108863701	108863502	183	99	HCD	MS2	2786148	45630	511623	23748	211202_sh_MH_N9.raw	F1	293	2	24	3319
-4981	165397	TRUE	High	Sequest HT (A2)	Unambiguous	IDQSILTGESVSVIK		2	A0A2R7X1Y3; P22700	A0A2R7X1Y3; P22700	0	2	5898	0	1	1	79494379	158888030	158887923	67	53	HCD	MS2	1289874	50000	511652	23750	211202_sh_MH_N9.raw	F1	451	2	24	0.0002883
-4981	165417	TRUE	High	Sequest HT (A2)	Unambiguous	VAQLENVFIR		1	A0A2R7WQF9	A0A2R7WQF9	0	2	6746	0	1	1	59484113	118867497	118867353	121	72	HCD	MS2	331493	50000	511680	23752	211202_sh_MH_N9.raw	F1	338	1	24	1141
-4981	165427	TRUE	High	Sequest HT (A2)	Unambiguous	FPALPLEEK		1	A0A2R7VS72	A0A2R7VS72	0	2	7528	0	1	1	52229285	104357842	104357717	119	62	HCD	MS2	2404235	50000	511694	23753	211202_sh_MH_N9.raw	F1	271	1	24	1981
-4981	165477	TRUE	High	Sequest HT (A2)	Unambiguous	EISIQTEEDHKNLTMLQEALDK		1	A0A2R7W6P6	A0A2R7W6P6	1	3	7189	0	1	1	86243097	258527835	258527632	79	68	HCD	MS2	5858929	50000	511764	23758	211202_sh_MH_N9.raw	F1	530	1	24	6.89e-08
-4981	165550	TRUE	High	Sequest HT (A2)	Unambiguous	KPLIATVIVPYQATSK		1	A0A2R7VR15	A0A2R7VR15	0	3	7604	0	1	1	57701416	172902793	172902583	121	70	HCD	MS2	3537244	50000	511924	23767	211202_sh_MH_N9.raw	F1	409	1	24	2227
-4981	165610	TRUE	High	Sequest HT (A2)	Unambiguous	DLDHFQSWLQK		1	A0A2R7X9R7	A0A2R7X9R7	0	3	6783	0	1	1	47290234	141669248	141669064	130	61	HCD	MS2	4328391	50000	512009	23773	211202_sh_MH_N9.raw	F1	345	1	24	5144
-4981	165670	TRUE	High	Sequest HT (A2)	Unambiguous	FLDDEATEGYRPcDPSIIIER	C13(Carbamidomethyl)	1	A0A2R7X9R7	A0A2R7X9R7	0	3	7306	0	1	1	83272961	249617429	249617113	127	105	HCD	MS2	7622363	50000	512142	23780	211202_sh_MH_N9.raw	F1	438	1	24	3.378e-05
-4981	165680	TRUE	High	Sequest HT (A2)	Unambiguous	KGFIGPGIDVPAPDMGTGER		1	A0A2R7W1V0	A0A2R7W1V0	1	3	7751	0	1	1	67200793	201400925	201400624	150	100	HCD	MS2	2710955	50000	512156	23781	211202_sh_MH_N9.raw	F1	449	1	24	8.503e-05
-4981	165700	TRUE	High	Sequest HT (A2)	Unambiguous	DLASVQNLIK		1	A0A2R7WVE9	A0A2R7WVE9	0	2	4767	0	1	1	55082019	110063310	110063100	191	105	HCD	MS2	1171007	50000	512184	23783	211202_sh_MH_N9.raw	F1	300	1	24	3782
-4981	165710	TRUE	High	Sequest HT (A2)	Unambiguous	FTPVLELAK		1	A0A2R7W0Q2	A0A2R7W0Q2	0	2	5767	0	1	1	50930365	101760002	101759791	208	106	HCD	MS2	5584864	50000	512198	23784	211202_sh_MH_N9.raw	F1	215	1	24	245
-4981	165720	TRUE	High	Sequest HT (A2)	Unambiguous	EIVTIDIGNDSINQADYK		1	A0A2R7WUT4	A0A2R7WUT4	0	2	7783	0	1	1	100449481	200798235	200798694	-229	-230	HCD	MS2	0	50000	512212	23785	211202_sh_MH_N9.raw	F1	442	1	24	0.0007418
-4981	165770	TRUE	High	Sequest HT (A2)	Unambiguous	EEALDILYPNR		1	A0A2R7X2X0	A0A2R7X2X0	0	2	6122	0	1	1	66684424	133268120	133267941	135	90	HCD	MS2	4462037	50000	512282	23790	211202_sh_MH_N9.raw	F1	312	1	24	9632
-4981	165780	TRUE	High	Sequest HT (A2)	Unambiguous	VSDSGTYVcTASDGISSQTGNVFLR	C9(Carbamidomethyl)	1	A0A2R7WKY0	A0A2R7WKY0	0	3	8190	0	1	1	87440997	262121537	262121479	22	19	HCD	MS2	7959391	50000	512297	23791	211202_sh_MH_N9.raw	F1	696	1	24	1.479e-06
-4981	165800	TRUE	High	Sequest HT (A2)	Unambiguous	EISIQTEEDHKNLTMLQEALDK		1	A0A2R7W6P6	A0A2R7W6P6	1	4	5431	0	1	1	64707513	258527871	258527632	92	60	HCD	MS2	0	50000	512374	23794	211202_sh_MH_N9.raw	F1	580	1	24	8.68e-05
-4981	165337	TRUE	High	Sequest HT (A2)	Unambiguous	LYLEEAVLER		1	A0A2R7W835	A0A2R7W835	0	2	6635	0	1	1	61783838	123466948	123466778	138	85	HCD	MS2	4572447	50000	511518	23743	211202_sh_MH_N9.raw	F1	318	1	24	4714
-4981	165960	TRUE	High	Sequest HT (A2)	Unambiguous	LLLVTQEFNQTK		1	A0A2R7WTP4	A0A2R7WTP4	0	2	6023	0	1	1	71740363	143379997	143379986	8	6	HCD	MS2	3132506	50000	512643	23811	211202_sh_MH_N9.raw	F1	352	1	24	0.00467
-4981	165317	TRUE	High	Sequest HT (A2)	Unambiguous	TPPAEHSYSELPILTN		1	A0A0A8P4T2	A0A0A8P4T2	0	3	6487	0	1	1	59029602	176887351	176887521	-96	-57	HCD	MS2	3689531	50000	511490	23741	211202_sh_MH_N9.raw	F1	316	1	24	3187
-4981	165197	TRUE	High	Sequest HT (A2)	Unambiguous	IAILTcPFEPPKPK	C6(Carbamidomethyl)	1	A0A2R7X0U5	A0A2R7X0U5	0	3	5175	0	1	1	53763727	161089725	161089746	-13	-7	HCD	MS2	5613549	50000	511272	23728	211202_sh_MH_N9.raw	F1	286	1	24	8679
-4981	164801	TRUE	High	Sequest HT (A2)	Unambiguous	SVIVNAVQLAcYSQAK	C11(Carbamidomethyl)	1	A0A2R7WBC7	A0A2R7WBC7	0	2	7266	0	1	1	87596490	175092253	175091563	394	345	HCD	MS2	3451102	50000	510615	23686	211202_sh_MH_N9.raw	F1	512	1	24	5.829e-05
-4981	164811	TRUE	High	Sequest HT (A2)	Unambiguous	KATLIPGDGIGPEISAAVQK		1	A0A2R7WWR4	A0A2R7WWR4	1	3	7327	0	1	1	65570465	196509940	196510152	-108	-71	HCD	MS2	2992665	50000	510630	23687	211202_sh_MH_N9.raw	F1	490	1	24	0.004575
-4981	164837	TRUE	High	Sequest HT (A2)	Unambiguous	LLNSGLIAIH		1	A0A2R7WDD4	A0A2R7WDD4	0	2	7921	0	1	1	52581958	105063188	105063061	122	64	HCD	MS2	3810889	50000	510671	23690	211202_sh_MH_N9.raw	F1	303	1	24	0.09228
-4981	164867	TRUE	High	Sequest HT (A2)	Unambiguous	DFFDSGVESDLK		1	A0A2R7WEU1	A0A2R7WEU1	0	2	7767	0	1	1	67981049	135861370	135861105	195	132	HCD	MS2	4987282	50000	510713	23693	211202_sh_MH_N9.raw	F1	309	1	24	412
-4981	164927	TRUE	High	Sequest HT (A2)	Unambiguous	YPLLADFQK		1	A0A2R7VNJ8	A0A2R7VNJ8	0	2	5714	0	1	1	54779883	109459038	109458807	211	115	HCD	MS2	3585255	17788	510845	23700	211202_sh_MH_N9.raw	F1	259	1	24	6481
-4981	164947	TRUE	High	Sequest HT (A2)	Unambiguous	AAVEEGIVPGGGTALLR		3	A0A2R7WE45	Q9VMN5; A0A2R7WE45; O02649	0	2	6990	0	1	1	80545001	160989275	160989080	121	98	HCD	MS2	1737607	50000	510874	23702	211202_sh_MH_N9.raw	F1	392	1	24	0.04339
-4981	164967	TRUE	High	Sequest HT (A2)	Unambiguous	GQATSTAGQTAQGTLPTAVQPLIDQTK		1	A0A2R7WT09	A0A2R7WT09	0	3	7817	0	1	1	89513629	268339432	268338971	172	154	HCD	MS2	0	50000	510902	23704	211202_sh_MH_N9.raw	F1	536	1	24	0.0004203
-4981	164977	TRUE	High	Sequest HT (A2)	Unambiguous	TPPAEHSYSELPILTN		1	A0A0A8P4T2	A0A0A8P4T2	0	2	7491	0	1	1	88494049	176887370	176887521	-85	-75	HCD	MS2	1136013	50000	510916	23705	211202_sh_MH_N9.raw	F1	279	1	24	2669
-4981	164997	TRUE	High	Sequest HT (A2)	Unambiguous	YSLVIIPK		1	A0A2R7WBK8	A0A2R7WBK8	0	2	8008	0	1	1	46679559	93258391	93258153	255	119	HCD	MS2	453229	50000	510944	23707	211202_sh_MH_N9.raw	F1	236	1	24	2218
-4981	165057	TRUE	High	Sequest HT (A2)	Unambiguous	IPTALVLSHLTR		1	A0A2R7WW47	A0A2R7WW47	0	3	6404	0	1	1	44093900	132080243	132079980	200	88	HCD	MS2	8017473	50000	511077	23714	211202_sh_MH_N9.raw	F1	317	1	24	0.009713
-4981	165097	TRUE	High	Sequest HT (A2)	Unambiguous	SEcFcPIISAYAK	C3(Carbamidomethyl); C5(Carbamidomethyl)	1	A0A2R7X429	A0A2R7X429	0	2	7945	0	1	1	77335822	154570915	154570761	100	77	HCD	MS2	6646547	50000	511132	23718	211202_sh_MH_N9.raw	F1	399	1	24	0.005535
-4981	165117	TRUE	High	Sequest HT (A2)	Unambiguous	DFHLFESVPK		1	A0A2R7X7V9	A0A2R7X7V9	0	3	7270	0	1	1	40687735	121861750	121861535	176	72	HCD	MS2	0	50000	511159	23720	211202_sh_MH_N9.raw	F1	348	1	24	4697
-4981	165127	TRUE	High	Sequest HT (A2)	Unambiguous	INPYMSSPcHVEVILTEK	C9(Carbamidomethyl)	1	Q9W3W8	Q9W3W8	0	3	5419	0	1	1	70635565	211705240	211704057	559	394	HCD	MS2	4072563	50000	511173	23721	211202_sh_MH_N9.raw	F1	334	1	24	4473
-4981	165167	TRUE	High	Sequest HT (A2)	Unambiguous	IMLNNPEDVQGLVSGK		1	A0A2R7WGE9	A0A2R7WGE9	0	2	7230	0	1	1	85744696	171388664	171388400	155	132	HCD	MS2	1280954	50000	511230	23725	211202_sh_MH_N9.raw	F1	361	1	24	0.0003904
-4981	165177	TRUE	High	Sequest HT (A2)	Unambiguous	TLSFTQWDGSVR		1	A0A2R7VTB8	A0A2R7VTB8	0	2	6993	0	1	1	69884534	139668340	139668555	-154	-108	HCD	MS2	0	50000	511244	23726	211202_sh_MH_N9.raw	F1	306	1	24	2584
-4981	165277	TRUE	High	Sequest HT (A2)	Unambiguous	RGLFPATYITPYHSS		1	A0A2R7WSC9	A0A2R7WSC9	1	3	6385	0	1	1	57062714	170986686	170986458	133	76	HCD	MS2	1621067	50000	511434	23737	211202_sh_MH_N9.raw	F1	379	1	24	1716
-4981	165990	TRUE	High	Sequest HT (A2)	Unambiguous	QASPNIVIALAGNK		1	A0A2R7VUK1	A0A2R7VUK1	0	2	7662	0	1	1	69840167	139579607	139579544	45	31	HCD	MS2	0	50000	512684	23814	211202_sh_MH_N9.raw	F1	432	1	24	0.002655
-4981	166010	TRUE	High	Sequest HT (A2)	Unambiguous	DPSLNLIMR		1	A0A2R7VNZ0	A0A2R7VNZ0	0	2	6697	0	1	1	52978741	105856755	105856629	119	63	HCD	MS2	6524793	50000	512712	23816	211202_sh_MH_N9.raw	F1	327	1	24	1993
-4981	166040	TRUE	High	Sequest HT (A2)	Unambiguous	VSDSGTYVcTASDGISSQTGNVFLR	C9(Carbamidomethyl)	1	A0A2R7WKY0	A0A2R7WKY0	0	4	7112	0	1	1	65606409	262123452	262121479	753	493	HCD	MS2	4431161	50000	512754	23819	211202_sh_MH_N9.raw	F1	561	1	24	0.01458
-4981	166982	TRUE	High	Sequest HT (A2)	Unambiguous	VVNDVAVITLDSPGVK		1	A0A2R7WNF4	A0A2R7WNF4	0	3	6716	0	1	1	54264319	162591501	162591086	255	138	HCD	MS2	431945	50000	514447	23923	211202_sh_MH_N9.raw	F1	475	1	24	7.2e-05
-4981	167002	TRUE	High	Sequest HT (A2)	Unambiguous	FSSSEGAPPSFLLK		1	A0A2R7WBC7	A0A2R7WBC7	0	2	5428	0	1	1	73388110	146675493	146675257	161	118	HCD	MS2	1068164	50000	514525	23926	211202_sh_MH_N9.raw	F1	269	1	24	1672
-4981	167100	TRUE	High	Sequest HT (A2)	Unambiguous	VWFTTSPESPYTHWK		1	A0A2R7VS41	A0A2R7VS41	0	3	6423	0	1	1	62263348	186588590	186588571	10	6	HCD	MS2	2545515	50000	514663	23936	211202_sh_MH_N9.raw	F1	369	1	24	0.001283
-4981	167130	TRUE	High	Sequest HT (A2)	Unambiguous	IQVLTDEEFSQDSYIK		1	A0A2R7VZL5	A0A2R7VZL5	0	2	8727	0	1	1	95797192	191493657	191493311	181	173	HCD	MS2	0	50000	514706	23939	211202_sh_MH_N9.raw	F1	479	1	24	2.312e-05
-4981	167140	TRUE	High	Sequest HT (A2)	Unambiguous	IAILTcPFEPPKPK	C6(Carbamidomethyl)	1	A0A2R7X0U5	A0A2R7X0U5	0	3	6431	0	1	1	53763818	161090000	161089746	157	85	HCD	MS2	4383255	50000	514769	23941	211202_sh_MH_N9.raw	F1	269	1	24	0.0003769
-4981	167233	TRUE	High	Sequest HT (A2)	Unambiguous	RDEPSVScLVYPFTGYHK	C8(Carbamidomethyl)	1	A0A2R7WE82	A0A2R7WE82	1	4	5962	0	1	1	53951324	215503115	215502770	160	86	HCD	MS2	4114433	50000	514906	23951	211202_sh_MH_N9.raw	F1	312	1	24	2188
-4981	167243	TRUE	High	Sequest HT (A2)	Unambiguous	KFAPEEISSMVLTK		1	A0A2R7WBX5	A0A2R7WBX5	1	3	7364	0	1	1	52728613	157984385	157984001	243	128	HCD	MS2	1725188	50000	514920	23952	211202_sh_MH_N9.raw	F1	387	1	24	9419
-4981	167253	TRUE	High	Sequest HT (A2)	Unambiguous	INLYYFR		1	A0A2R7WKY0	A0A2R7WKY0	0	2	4675	0	1	1	49476599	98852471	98852508	-38	-19	HCD	MS2	4562142	50000	514933	23953	211202_sh_MH_N9.raw	F1	231	1	24	266
-4981	167263	TRUE	High	Sequest HT (A2)	Unambiguous	RDEPSVScLVYPFTGYHK	C8(Carbamidomethyl)	1	A0A2R7WE82	A0A2R7WE82	1	3	6577	0	1	1	71901251	215502298	215502770	-219	-157	HCD	MS2	4625625	50000	514947	23954	211202_sh_MH_N9.raw	F1	447	1	24	0.04207
-4981	167273	TRUE	High	Sequest HT (A2)	Unambiguous	VVNAPIFHVNADDPEAVMHVcK	C21(Carbamidomethyl)	1	A0A2R7W2B5	A0A2R7W2B5	0	4	7245	0	1	1	61630499	246219814	246219551	107	66	HCD	MS2	7010094	50000	514961	23955	211202_sh_MH_N9.raw	F1	599	1	24	1.057e-08
-4981	167320	TRUE	High	Sequest HT (A2)	Unambiguous	DITSAVHALRPTLEELHEAR		1	A0A2R7W6S7	A0A2R7W6S7	0	4	5196	0	1	1	56530359	225819253	225818877	166	94	HCD	MS2	1032803	50000	515080	23961	211202_sh_MH_N9.raw	F1	306	1	24	0.0003463
-4981	167330	TRUE	High	Sequest HT (A2)	Unambiguous	VVNAPIFHVNADDPEAVMHVcK	C21(Carbamidomethyl)	1	A0A2R7W2B5	A0A2R7W2B5	0	3	8037	0	1	1	82140259	246219321	246219551	-93	-77	HCD	MS2	9625483	50000	515094	23962	211202_sh_MH_N9.raw	F1	642	1	24	6.2e-08
-4981	167340	TRUE	High	Sequest HT (A2)	Unambiguous	LYcIYVAIGQK	C3(Carbamidomethyl)	2	A0A2R7W0K4	A0A2R7W0K4; P35381	0	3	5179	0	1	1	44324133	132770945	132770787	119	53	HCD	MS2	3365774	50000	515108	23963	211202_sh_MH_N9.raw	F1	307	1	24	4504
-4981	167350	TRUE	High	Sequest HT (A2)	Unambiguous	DTcRPGTFNDHASSPADcIPcFcFGQAR	C3(Carbamidomethyl); C18(Carbamidomethyl); C21(Carbamidomethyl); C23(Carbamidomethyl)	1	A0A2R7WKY0	A0A2R7WKY0	0	4	8716	0	1	1	81184143	324434389	324434518	-40	-32	HCD	MS2	1673972	50000	515122	23964	211202_sh_MH_N9.raw	F1	553	1	24	2.144e-05
-4981	167359	TRUE	High	Sequest HT (A2)	Unambiguous	SYWLSTNAAIPmmPVEER	M12(Oxidation); M13(Oxidation)	1	A0A2R7WLW6	A0A2R7WLW6	0	2	8359	0	1	1	106399854	212698979	212698854	59	63	HCD	MS2	0	50000	515136	23965	211202_sh_MH_N9.raw	F1	390	1	24	3.498e-05
-4981	166912	TRUE	High	Sequest HT (A2)	Unambiguous	KWDQcIADAFIK	C5(Carbamidomethyl)	1	A0A2R7WEV1	A0A2R7WEV1	1	2	6208	0	1	1	74787341	149473955	149474096	-94	-71	HCD	MS2	4152071	50000	514349	23916	211202_sh_MH_N9.raw	F1	414	1	24	5.596e-05
-4981	166902	TRUE	High	Sequest HT (A2)	Unambiguous	GQPIGLGWDGITK		1	A0A2R7VRN2	A0A2R7VRN2	0	2	6859	0	1	1	67136279	134171831	134171613	163	109	HCD	MS2	4016818	50000	514335	23915	211202_sh_MH_N9.raw	F1	277	1	24	1628
-4981	166882	TRUE	High	Sequest HT (A2)	Unambiguous	IGTQLILPYR		1	A0A2R7X8C2	A0A2R7X8C2	0	2	7332	0	1	1	58735394	117370061	117369902	135	79	HCD	MS2	2784324	50000	514307	23913	211202_sh_MH_N9.raw	F1	386	1	24	0.04371
-4981	166822	TRUE	High	Sequest HT (A2)	Unambiguous	LPVDEDYTISLNYK		1	A0A2R7VY74	A0A2R7VY74	0	2	7920	0	1	1	83542017	166983306	166983194	67	56	HCD	MS2	0	50000	514174	23906	211202_sh_MH_N9.raw	F1	452	1	24	1.968e-05
-4981	166060	TRUE	High	Sequest HT (A2)	Unambiguous	AILVDLEPGTmDSVR	M11(Oxidation)	3	A0A2R7WYX9	P61857; A0A2R7VUT8; A0A2R7WYX9	0	2	6722	0	1	1	81641986	163183245	163183090	95	77	HCD	MS2	3263341	50000	512782	23821	211202_sh_MH_N9.raw	F1	302	1	24	9.5e-05
-4981	166172	TRUE	High	Sequest HT (A2)	Unambiguous	FQVAQLDVDIHQGAIR		1	A0A2R7W480	A0A2R7W480	0	3	5970	0	1	1	60399329	180996531	180996061	260	157	HCD	MS2	769905	50000	512997	23834	211202_sh_MH_N9.raw	F1	330	1	24	0.06862
-4981	166226	TRUE	High	Sequest HT (A2)	Unambiguous	ADVGFAMGIAGTDVAK		1	A0A2R7WJ14	A0A2R7WJ14	0	2	7296	0	1	1	76188416	152276103	152275700	265	201	HCD	MS2	3797968	50000	513082	23840	211202_sh_MH_N9.raw	F1	392	1	24	0.002064
-4981	166262	TRUE	High	Sequest HT (A2)	Unambiguous	ILAADKPYILPDELR		1	P18091	P18091	0	3	8480	0	1	1	57633020	172697605	172697380	130	75	HCD	MS2	0	30661	513185	23845	211202_sh_MH_N9.raw	F1	513	1	24	7.428e-07
-4981	166272	TRUE	High	Sequest HT (A2)	Unambiguous	LLGIDGEELYK		1	A0A2R7W8N4	A0A2R7W8N4	0	2	7043	0	1	1	62533826	124966924	124966744	143	90	HCD	MS2	1975097	50000	513199	23846	211202_sh_MH_N9.raw	F1	328	1	24	0.03453
-4981	166302	TRUE	High	Sequest HT (A2)	Unambiguous	LADLENEMEEVAAR		1	A0A2R7X6F2	A0A2R7X6F2	0	2	7478	0	1	1	79537994	158975261	158974756	318	252	HCD	MS2	4050062	50000	513241	23849	211202_sh_MH_N9.raw	F1	452	1	24	0.0002271
-4981	166372	TRUE	High	Sequest HT (A2)	Unambiguous	AAIGGPFNLIDHTGQPK		1	A0A2R7VTC4	A0A2R7VTC4	0	3	5435	0	1	1	57930951	173591397	173591259	80	46	HCD	MS2	4198409	50000	513340	23856	211202_sh_MH_N9.raw	F1	368	1	24	0.006731
-4981	164761	TRUE	High	Sequest HT (A2)	Unambiguous	SNIFKPcHSEVPVDFYLEK	C7(Carbamidomethyl)	1	A0A2R7X429	A0A2R7X429	0	4	5588	0	1	1	57803900	230913418	230912708	307	177	HCD	MS2	2415124	50000	510561	23682	211202_sh_MH_N9.raw	F1	417	1	24	0.0002219
-4981	166402	TRUE	High	Sequest HT (A2)	Unambiguous	cAcVDVPFGGAK	C1(Carbamidomethyl); C3(Carbamidomethyl)	2	A0A2R7W1V0	P54385; A0A2R7W1V0	0	2	8000	0	1	1	64079224	128057720	128057620	77	50	HCD	MS2	4476734	50000	513474	23861	211202_sh_MH_N9.raw	F1	240	1	24	3502
-4981	166502	TRUE	High	Sequest HT (A2)	Unambiguous	LSEISAMAVSIAK		1	A0A2R7WTA6	A0A2R7WTA6	0	2	6099	0	1	1	66037146	131973564	131972391	889	586	HCD	MS2	355541	50000	513612	23871	211202_sh_MH_N9.raw	F1	223	1	24	4318
-4981	166552	TRUE	High	Sequest HT (A2)	Unambiguous	DQAVVVTEEPLVFDQHVDK		1	A0A2R7X3X7	A0A2R7X3X7	0	3	6932	0	1	1	72336938	216809360	216808699	305	220	HCD	MS2	2053845	50000	513746	23878	211202_sh_MH_N9.raw	F1	440	1	24	2.285e-05
-4981	166562	TRUE	High	Sequest HT (A2)	Unambiguous	LITEGFNVSLK		1	A0A2R7W7P9	A0A2R7W7P9	0	2	6360	0	1	1	61084851	122068974	122068851	101	62	HCD	MS2	3268232	50000	513760	23879	211202_sh_MH_N9.raw	F1	272	1	24	284
-4981	166572	TRUE	High	Sequest HT (A2)	Unambiguous	GcISFIDISR	C2(Carbamidomethyl)	1	A0A2R7WKY0	A0A2R7WKY0	0	2	7483	0	1	1	58429553	116758379	116758267	96	56	HCD	MS2	3207518	50000	513774	23880	211202_sh_MH_N9.raw	F1	294	1	24	1272
-4981	166582	TRUE	High	Sequest HT (A2)	Unambiguous	AMEDLIVDQAIK		1	A0A2R7WE13	A0A2R7WE13	0	2	6885	0	1	1	67335596	134570464	134570318	108	73	HCD	MS2	1499274	49894	513788	23881	211202_sh_MH_N9.raw	F1	366	1	24	3843
-4981	166602	TRUE	High	Sequest HT (A2)	Unambiguous	GIVEEQFLLNR		1	A0A2R7WAY7	A0A2R7WAY7	0	2	6800	0	1	1	65936249	131771770	131771613	119	79	HCD	MS2	3950027	50000	513816	23883	211202_sh_MH_N9.raw	F1	375	1	24	0.04524
-4981	166692	TRUE	High	Sequest HT (A2)	Unambiguous	NFSGAELEGLVR		3	A0A2R7WUB1	P54351; P46461; A0A2R7WUB1	0	2	6848	0	1	1	64633588	129166448	129166409	30	19	HCD	MS2	0	50000	513992	23893	211202_sh_MH_N9.raw	F1	349	1	24	0.005309
-4981	166422	TRUE	High	Sequest HT (A2)	Unambiguous	ILAADKPYILPDELR		1	P18091	P18091	0	2	8428	0	1	1	86399097	172697466	172697380	50	43	HCD	MS2	1375179	50000	513501	23863	211202_sh_MH_N9.raw	F1	528	1	24	7.947e-06
-4981	164751	TRUE	High	Sequest HT (A2)	Unambiguous	ISALEEELEEEQSNSEVLNDR		1	A0A2R7WVX6	A0A2R7WVX6	0	3	7606	0	1	1	81171545	243313181	243312635	224	182	HCD	MS2	2835709	50000	510497	23680	211202_sh_MH_N9.raw	F1	497	1	24	0.0004412
-4981	164661	TRUE	High	Sequest HT (A2)	Unambiguous	TFLVWcNEEDHLR	C6(Carbamidomethyl)	2	A0A2R7WRQ5	P48610; A0A2R7WRQ5	0	3	8124	0	1	1	57360413	171879782	171879552	134	77	HCD	MS2	4974358	50000	510371	23671	211202_sh_MH_N9.raw	F1	421	1	24	0.01265
-4981	164601	TRUE	High	Sequest HT (A2)	Unambiguous	AIAAPVAHAAVNEYDPHPQYSFAYDVQDAITGDSK		1	A0A2R7X5X7	A0A2R7X5X7	0	4	0	0	1	1	93369403	373175429	373176124	-186	-174	HCD	MS2	2330572	50000	510238	23664	211202_sh_MH_N9.raw	F1	597	1	24	2.34e-06
-4981	163342	TRUE	High	Sequest HT (A2)	Unambiguous	LSLLcSLK	C5(Carbamidomethyl)	1	A0A2R7W377	A0A2R7W377	0	2	6449	0	1	1	46727661	93354595	93354377	234	109	HCD	MS2	2873079	50000	508057	23528	211202_sh_MH_N9.raw	F1	245	1	24	2235
-4981	163352	TRUE	High	Sequest HT (A2)	Unambiguous	TPIGSFcGSLSSLK	C7(Carbamidomethyl)	1	A0A2R7WA37	A0A2R7WA37	0	2	6404	0	1	1	72737299	145373870	145373554	217	158	HCD	MS2	0	50000	508071	23529	211202_sh_MH_N9.raw	F1	431	1	24	6.82e-05
-4981	163392	TRUE	High	Sequest HT (A2)	Unambiguous	LTTADLGIDLEK		1	A0A2R7VXA4	A0A2R7VXA4	0	2	6800	0	1	1	64485492	128870256	128869947	240	154	HCD	MS2	5446167	50000	508127	23533	211202_sh_MH_N9.raw	F1	300	1	24	1095
-4981	163422	TRUE	High	Sequest HT (A2)	Unambiguous	STVIINVERPTPGIWK		1	A0A2R7WR83	A0A2R7WR83	0	3	7139	0	1	1	60401300	181002445	181002214	127	77	HCD	MS2	4892241	50000	508169	23536	211202_sh_MH_N9.raw	F1	374	1	24	0.0001972
-4981	163452	TRUE	High	Sequest HT (A2)	Unambiguous	DFPETMPEDLKNHILTQK		1	beta_2	beta_2	1	3	4879	0	1	1	71936340	215607566	215606923	298	214	HCD	MS2	8844859	50000	508261	23540	211202_sh_MH_N9.raw	F1	207	1	24	1513
-4981	163472	TRUE	High	Sequest HT (A2)	Unambiguous	GAHGIIVVYDcTDQESFTNLK	C11(Carbamidomethyl)	1	A0A2R7WWX4	A0A2R7WWX4	0	3	8430	0	1	1	78971533	236713144	236712854	123	97	HCD	MS2	259178	50000	508289	23542	211202_sh_MH_N9.raw	F1	567	1	24	5.794e-06
-4981	163492	TRUE	High	Sequest HT (A2)	Unambiguous	NPLVGLINGPR		1	A0A2R7X318	A0A2R7X318	0	2	7785	0	1	1	57534180	114967632	114967387	213	122	HCD	MS2	4545981	50000	508317	23544	211202_sh_MH_N9.raw	F1	316	1	24	1477
-4981	163512	TRUE	High	Sequest HT (A2)	Unambiguous	SLFSSIGDVEScK	C12(Carbamidomethyl)	1	A0A2R7WAS8	A0A2R7WAS8	0	2	8000	0	1	1	71483795	142866863	142866752	77	55	HCD	MS2	5352862	50000	508345	23546	211202_sh_MH_N9.raw	F1	410	1	24	0.08521
-4981	163532	TRUE	High	Sequest HT (A2)	Unambiguous	GLGLDHcDTSKDEYFcVFccK	C7(Carbamidomethyl); C16(Carbamidomethyl); C19(Carbamidomethyl); C20(Carbamidomethyl)	1	A0A2R7WDI9	A0A2R7WDI9	1	4	8322	0	1	1	65352496	261107802	261107203	230	150	HCD	MS2	3711407	50000	508373	23548	211202_sh_MH_N9.raw	F1	441	1	24	0.01307
-4981	163542	TRUE	High	Sequest HT (A2)	Unambiguous	ISSELEPFEVDEVSK		1	A0A2R7WYH3	A0A2R7WYH3	0	2	7612	0	1	1	85442218	170783708	170783234	278	237	HCD	MS2	0	50000	508387	23549	211202_sh_MH_N9.raw	F1	381	1	24	0.001416
-4981	163552	TRUE	High	Sequest HT (A2)	Unambiguous	KPAGGVAVLPVGPFK		1	A0A2R7WS39	A0A2R7WS39	0	3	7545	0	1	1	47962692	143686621	143686240	266	127	HCD	MS2	3460498	50000	508401	23550	211202_sh_MH_N9.raw	F1	448	1	24	0.02373
-4981	163572	TRUE	High	Sequest HT (A2)	Unambiguous	LLYLGIK		1	A0A2R7W8Y2	A0A2R7W8Y2	0	2	3673	0	1	1	41027148	81953569	81953385	225	92	HCD	MS2	8890556	50000	508429	23552	211202_sh_MH_N9.raw	F1	196	1	24	4416
-4981	163582	TRUE	High	Sequest HT (A2)	Unambiguous	TTGIVEVHFSFK		2	P16378; A0A2R7WTE1	P16378; A0A2R7WTE1	0	3	6275	0	1	1	45557950	136472394	136472088	225	102	HCD	MS2	7372666	50000	508492	23554	211202_sh_MH_N9.raw	F1	306	2	24	0.05143
-4981	163632	TRUE	High	Sequest HT (A2)	Unambiguous	SLFSSIGDVEScK	C12(Carbamidomethyl)	1	A0A2R7WAS8	A0A2R7WAS8	0	3	7268	0	1	1	47689490	142867014	142866752	183	87	HCD	MS2	2614992	50000	508562	23559	211202_sh_MH_N9.raw	F1	410	1	24	0.05589
-4981	163652	TRUE	High	Sequest HT (A2)	Unambiguous	LEQELASVAADYEEVSK		1	A0A2R7W6P6	A0A2R7W6P6	0	3	6615	0	1	1	62764301	188091446	188091238	111	69	HCD	MS2	3736613	50000	508590	23561	211202_sh_MH_N9.raw	F1	517	1	24	0.01453
-4981	163312	TRUE	High	Sequest HT (A2)	Unambiguous	FDVSQYQPEEIVVK		1	A0A2R7WB00	A0A2R7WB00	0	2	8108	0	1	1	84092926	168085124	168084793	197	166	HCD	MS2	3228162	50000	508015	23525	211202_sh_MH_N9.raw	F1	481	1	24	0.0004029
-4981	163302	TRUE	High	Sequest HT (A2)	Unambiguous	ENEVVSAWEGLQR		1	A0A2R7X9R7	A0A2R7X9R7	0	2	7385	0	1	1	75887402	151674077	151673905	114	86	HCD	MS2	2891335	45492	508001	23524	211202_sh_MH_N9.raw	F1	436	1	24	0.002099
-4981	163202	TRUE	High	Sequest HT (A2)	Unambiguous	DLTFAEISQATR		1	A0A2R7VYX1	A0A2R7VYX1	0	2	4735	0	1	1	67634760	135168791	135168522	199	135	HCD	MS2	3451254	50000	507812	23513	211202_sh_MH_N9.raw	F1	302	1	24	0.02562
-4981	163192	TRUE	High	Sequest HT (A2)	Unambiguous	TAAHPLLIVDSDFR		1	A0A2R7X2J4	A0A2R7X2J4	0	3	7214	0	1	1	51894891	155483219	155482747	304	157	HCD	MS2	3076936	50000	507798	23512	211202_sh_MH_N9.raw	F1	402	1	24	0.01171
-4981	162796	TRUE	High	Sequest HT (A2)	Unambiguous	SLPSVETLGcTSVIcSDK	C10(Carbamidomethyl); C15(Carbamidomethyl)	2	A0A2R7X1Y3; P22700	A0A2R7X1Y3; P22700	0	2	7397	0	1	1	97696960	195293193	195293035	81	79	HCD	MS2	0	50000	507061	23467	211202_sh_MH_N9.raw	F1	388	2	24	6.557e-06
-4981	162816	TRUE	High	Sequest HT (A2)	Unambiguous	EGLIDANLSLK		1	A0A2R7W9L7	A0A2R7W9L7	0	2	6228	0	1	1	58683051	117265373	117265213	137	80	HCD	MS2	5445428	50000	507089	23469	211202_sh_MH_N9.raw	F1	334	1	24	0.00455
-4981	162836	TRUE	High	Sequest HT (A2)	Unambiguous	SVTVLVPGNWPDNcVPAHSTVPAQGEKPDIR	C14(Carbamidomethyl)	1	A0A2R7W1G0	A0A2R7W1G0	0	4	7351	0	1	1	83592505	334067837	334067428	122	102	HCD	MS2	7735389	50000	507117	23471	211202_sh_MH_N9.raw	F1	419	1	24	0.02765
-4981	162856	TRUE	High	Sequest HT (A2)	Unambiguous	VSDAVVTVPAYFNDSQR		1	A0A2R7WBX5	A0A2R7WBX5	0	2	6853	0	1	1	93446442	186792156	186791847	165	154	HCD	MS2	5042186	50000	507195	23474	211202_sh_MH_N9.raw	F1	251	1	24	2391
-4981	162876	TRUE	High	Sequest HT (A2)	Unambiguous	FSNLAVNAVLR		1	A0A2R7VPP6	A0A2R7VPP6	0	2	7429	0	1	1	60234943	120369158	120368443	593	357	HCD	MS2	443942	50000	507223	23476	211202_sh_MH_N9.raw	F1	385	1	24	141
-4981	162952	TRUE	High	Sequest HT (A2)	Unambiguous	HESLELAVDDYADTIR		1	A0A2R7X9R7	A0A2R7X9R7	0	3	8275	0	1	1	61629987	184688504	184688175	178	110	HCD	MS2	1241254	50000	507336	23484	211202_sh_MH_N9.raw	F1	545	1	24	0.0009326
-4981	162962	TRUE	High	Sequest HT (A2)	Unambiguous	GAIDQVGQTVHMTWLKPR		1	A0A2R7VYX1	A0A2R7VYX1	0	4	4203	0	1	1	51002350	203707216	203706984	114	58	HCD	MS2	4728514	50000	507350	23485	211202_sh_MH_N9.raw	F1	207	1	24	2466
-4981	163682	TRUE	High	Sequest HT (A2)	Unambiguous	DIVcEVALTESINK	C4(Carbamidomethyl)	1	A0A2R7W2K5	A0A2R7W2K5	0	2	7500	0	1	1	79590607	159080486	159080435	32	25	HCD	MS2	4503495	50000	508632	23564	211202_sh_MH_N9.raw	F1	372	1	24	0.000478
-4981	162972	TRUE	High	Sequest HT (A2)	Unambiguous	ALDLDPTNAEALEGYK		1	A0A2R7WDD4	A0A2R7WDD4	0	2	7949	0	1	1	86042609	171984490	171984357	77	66	HCD	MS2	0	50000	507364	23486	211202_sh_MH_N9.raw	F1	429	1	24	7.615e-05
-4981	163052	TRUE	High	Sequest HT (A2)	Unambiguous	ENEVVSAWEGLQR		1	A0A2R7X9R7	A0A2R7X9R7	0	3	6327	0	1	1	50625195	151674131	151673905	149	75	HCD	MS2	9945141	50000	507525	23495	211202_sh_MH_N9.raw	F1	373	1	24	2447
-4981	163082	TRUE	High	Sequest HT (A2)	Unambiguous	VVLDYLVER		1	A0A2R7VPR9	A0A2R7VPR9	0	2	6335	0	1	1	55331854	110562981	110562519	418	231	HCD	MS2	4026286	50000	507567	23498	211202_sh_MH_N9.raw	F1	251	1	24	9788
-4981	163102	TRUE	High	Sequest HT (A2)	Unambiguous	cAcGHWFQLVYK	C1(Carbamidomethyl); C3(Carbamidomethyl)	1	A0A2R7W420	A0A2R7W420	0	3	8117	0	1	1	52357654	156871506	156871370	87	45	HCD	MS2	2746733	50000	507595	23500	211202_sh_MH_N9.raw	F1	446	1	24	0.01103
-4981	163112	TRUE	High	Sequest HT (A2)	Unambiguous	NSLELLGNMAR		1	A0A2R7VTZ1	A0A2R7VTZ1	0	2	5279	0	1	1	60932056	121763384	121763068	259	158	HCD	MS2	4051256	50000	507609	23501	211202_sh_MH_N9.raw	F1	269	1	24	1903
-4981	163132	TRUE	High	Sequest HT (A2)	Unambiguous	QAEQELTDAHEQINELAAQATSASAAK		1	A0A2R7W3G0	A0A2R7W3G0	0	4	7345	0	1	1	70709460	282535659	282535478	64	45	HCD	MS2	7664922	50000	507637	23503	211202_sh_MH_N9.raw	F1	516	1	24	8.974e-07
-4981	163152	TRUE	High	Sequest HT (A2)	Unambiguous	TFRPDFVLVR		1	A0A2R7WRB6	A0A2R7WRB6	0	3	6568	0	1	1	41724066	124970743	124970517	181	75	HCD	MS2	5017481	8835	507742	23508	211202_sh_MH_N9.raw	F1	338	1	24	0.05552
-4981	163162	TRUE	High	Sequest HT (A2)	Unambiguous	VIVTDMDLIEK		1	A0A2R7VVH7	A0A2R7VVH7	0	2	7394	0	1	1	63834808	127568889	127568647	190	121	HCD	MS2	1954056	50000	507756	23509	211202_sh_MH_N9.raw	F1	353	1	24	0.02039
-4981	163042	TRUE	High	Sequest HT (A2)	Unambiguous	ATNLLISSLR		1	A0A2R7VZH6	A0A2R7VZH6	0	2	5689	0	1	1	54432800	108764873	108764698	160	87	HCD	MS2	3645664	50000	507511	23494	211202_sh_MH_N9.raw	F1	334	1	24	2329
-4981	167399	TRUE	High	Sequest HT (A2)	Unambiguous	SYWLSTNAAIPmmPVEER	M12(Oxidation); M13(Oxidation)	1	A0A2R7WLW6	A0A2R7WLW6	0	3	6174	0	1	1	70966766	212698844	212698854	-5	-3	HCD	MS2	5803344	50000	515192	23969	211202_sh_MH_N9.raw	F1	345	1	24	8114
-4981	163692	TRUE	High	Sequest HT (A2)	Unambiguous	McSYFTDPmVcIGPVASDHAK	C2(Carbamidomethyl); M9(Oxidation); C11(Carbamidomethyl)	1	A0A2R7WFR3	A0A2R7WFR3	0	3	2766	0	1	1	80134491	240202018	240202837	-341	-273	HCD	MS2	0	50000	508647	23565	211202_sh_MH_N9.raw	F1	329	1	24	0.007588
-4981	163776	TRUE	High	Sequest HT (A2)	Unambiguous	GYQMNLQHFLGSR		1	A0A2R7VZB4	A0A2R7VZB4	0	3	7702	0	1	1	51759003	155075553	155075326	146	76	HCD	MS2	8246293	50000	508821	23575	211202_sh_MH_N9.raw	F1	409	1	24	0.005688
-4981	164288	TRUE	High	Sequest HT (A2)	Unambiguous	MEIIEAFK		5	A0A2R7W409	A0A2R7W418; A0A2R7W8C1; A0A2R7W427; A0A2R7W409; A0A2R7W460	0	2	6962	0	1	1	49076062	98051396	98051213	187	92	HCD	MS2	6115633	50000	509700	23630	211202_sh_MH_N9.raw	F1	260	1	24	1525
-4981	164311	TRUE	High	Sequest HT (A2)	Unambiguous	KDLYANTVLSGGTTMYPGIADR		5	P10987; A0A2R7VT24	P10987; P02572; A0A2R7WDT7; A0A2R7VT24; A0A2R7WDS4	1	3	7753	0	1	1	78172705	234316660	234316492	72	56	HCD	MS2	5316759	15615	509791	23634	211202_sh_MH_N9.raw	F1	841	2	24	1.913e-07
-4981	164351	TRUE	High	Sequest HT (A2)	Unambiguous	GDVLFNSWR		1	A0A2R7VQX0	A0A2R7VQX0	0	2	6701	0	1	1	54727563	109354399	109354252	135	74	HCD	MS2	3456409	44180	509842	23638	211202_sh_MH_N9.raw	F1	291	1	24	3444
-4981	164371	TRUE	High	Sequest HT (A2)	Unambiguous	AMLSGPGQFAENETNEIHFR		1	A0A2R7W9B8	A0A2R7W9B8	0	3	8011	0	1	1	75001959	224804422	224804514	-41	-31	HCD	MS2	0	50000	509870	23640	211202_sh_MH_N9.raw	F1	568	1	24	9.255e-06
-4981	164381	TRUE	High	Sequest HT (A2)	Unambiguous	FTQAGSEVSALLGR		2	Q05825; A0A2R7VST6	Q05825; A0A2R7VST6	0	2	8051	0	1	1	71838129	143575530	143575397	93	66	HCD	MS2	2265944	50000	509884	23641	211202_sh_MH_N9.raw	F1	467	2	24	3.989e-05
-4981	164391	TRUE	High	Sequest HT (A2)	Unambiguous	VLFTSIVER		1	A0A2R7VRU2	A0A2R7VRU2	0	2	5252	0	1	1	53231219	106361711	106361462	234	125	HCD	MS2	4319431	50000	509898	23642	211202_sh_MH_N9.raw	F1	238	1	24	3359
-4981	164401	TRUE	High	Sequest HT (A2)	Unambiguous	VLQSDFLTAVR		1	A0A2R7VTL5	A0A2R7VTL5	0	2	6962	0	1	1	62485138	124869548	124869466	66	41	HCD	MS2	1785259	50000	509912	23643	211202_sh_MH_N9.raw	F1	316	1	24	0.08106
-4981	164431	TRUE	High	Sequest HT (A2)	Unambiguous	DIKPQNLLLHPESGVLK		4	A0A2R7VRE9	A0A2R7VRF8; A0A2R7VRE9; A0A2R7VRG4; A0A2R7VTC8	0	4	6224	0	1	1	47602783	190108950	190108547	212	101	HCD	MS2	2712856	50000	509954	23646	211202_sh_MH_N9.raw	F1	331	1	24	0.01194
-4981	164461	TRUE	High	Sequest HT (A2)	Unambiguous	IPSAVGYQPTLATDMGTMQER		1	A0A2R7VST6	A0A2R7VST6	0	3	8315	0	1	1	75603345	226608579	226608423	69	52	HCD	MS2	4047477	17284	510045	23650	211202_sh_MH_N9.raw	F1	718	1	24	4.316e-06
-4981	164481	TRUE	High	Sequest HT (A2)	Unambiguous	IFIGGLKDDIGEEDLK		1	A0A2R7W8A3	A0A2R7W8A3	1	3	7810	0	1	1	58798138	176192960	176192691	153	90	HCD	MS2	1031247	26476	510072	23652	211202_sh_MH_N9.raw	F1	443	1	24	0.0004342
-4981	164501	TRUE	High	Sequest HT (A2)	Unambiguous	FTQAGSEVSALLGR		2	Q05825; A0A2R7VST6	Q05825; A0A2R7VST6	0	3	7031	0	1	1	47925699	143575641	143575397	170	81	HCD	MS2	4160308	33868	510097	23654	211202_sh_MH_N9.raw	F1	448	2	24	0.006374
-4981	164551	TRUE	High	Sequest HT (A2)	Unambiguous	ILSQLWPNVNHYAK		1	A0A2R7W4Z6	A0A2R7W4Z6	0	3	6897	0	1	1	56164032	168290641	168290130	303	170	HCD	MS2	2386767	50000	510167	23659	211202_sh_MH_N9.raw	F1	290	1	24	294
-4981	164561	TRUE	High	Sequest HT (A2)	Unambiguous	SLLYVPETQPADSFNK		1	A0A2R7VT79	A0A2R7VT79	0	2	7579	0	1	1	90495593	180890459	180890651	-106	-96	HCD	MS2	0	50000	510182	23660	211202_sh_MH_N9.raw	F1	347	1	24	0.08562
-4981	164571	TRUE	High	Sequest HT (A2)	Unambiguous	SNIFKPcHSEVPVDFYLEK	C7(Carbamidomethyl)	1	A0A2R7X429	A0A2R7X429	0	3	6684	0	1	1	77038251	230913297	230912708	255	196	HCD	MS2	3313174	50000	510196	23661	211202_sh_MH_N9.raw	F1	389	1	24	2.55e-07
-4981	164591	TRUE	High	Sequest HT (A2)	Unambiguous	EDYVNDILIAK		1	A0A2R7X2Y9	A0A2R7X2Y9	0	2	5260	0	1	1	64684094	129267461	129267326	104	67	HCD	MS2	3078362	50000	510223	23663	211202_sh_MH_N9.raw	F1	173	1	24	5699
-4981	164276	TRUE	High	Sequest HT (A2)	Unambiguous	SVGDGEVVEFDVVAGEK		1	A0A2R7VQV2	A0A2R7VQV2	0	2	8101	0	1	1	86842316	173583904	173583849	32	28	HCD	MS2	3086854	50000	509672	23628	211202_sh_MH_N9.raw	F1	416	1	24	0.0006473
-4981	164266	TRUE	High	Sequest HT (A2)	Unambiguous	VDAPAAPSEWPTTGNSNWS		1	A0A2R7WCJ7	A0A2R7WCJ7	0	2	7746	0	1	1	99394501	198688274	198688281	-4	-4	HCD	MS2	0	50000	509657	23627	211202_sh_MH_N9.raw	F1	355	1	24	4671
-4981	164256	TRUE	High	Sequest HT (A2)	Unambiguous	VPcDSQSIPFADLR	C3(Carbamidomethyl)	1	A0A2R7W9T9	A0A2R7W9T9	0	2	8209	0	1	1	80288977	160477226	160477372	-91	-73	HCD	MS2	8829187	50000	509643	23626	211202_sh_MH_N9.raw	F1	441	1	24	0.0006721
-4981	164196	TRUE	High	Sequest HT (A2)	Unambiguous	GYQMNLQHFLGSR		1	A0A2R7VZB4	A0A2R7VZB4	0	2	8052	0	1	1	77588068	155075408	155075326	53	41	HCD	MS2	2287231	50000	509558	23620	211202_sh_MH_N9.raw	F1	385	1	24	1.95e-05
-4981	163826	TRUE	High	Sequest HT (A2)	Unambiguous	KDLYANTVLSGGTTMYPGIADR		5	P10987; A0A2R7VT24	P10987; P02572; A0A2R7WDT7; A0A2R7VT24; A0A2R7WDS4	1	2	8505	0	1	1	117208801	234316875	234316492	163	191	HCD	MS2	5886294	50000	508892	23580	211202_sh_MH_N9.raw	F1	662	2	24	2.185e-10
-4981	163836	TRUE	High	Sequest HT (A2)	Unambiguous	GELTEGQALIALDR		1	A0A2R7W2Q9	A0A2R7W2Q9	0	2	6986	0	1	1	74340076	148579424	148579075	235	174	HCD	MS2	2776954	50000	508906	23581	211202_sh_MH_N9.raw	F1	428	1	24	0.0002308
-4981	163866	TRUE	High	Sequest HT (A2)	Unambiguous	GAFTGEISPAMLK		2	A0A2R7VY28	A0A2R7VY28; P29613	0	2	6937	0	1	1	66134583	132168437	132168205	176	116	HCD	MS2	562223	50000	508948	23584	211202_sh_MH_N9.raw	F1	333	1	24	0.03115
-4981	163876	TRUE	High	Sequest HT (A2)	Unambiguous	EAVDVHHFLAATWK		1	A0A2R7WPF4	A0A2R7WPF4	0	4	6615	0	1	1	40671289	162382973	162382780	119	48	HCD	MS2	104529	50000	509011	23586	211202_sh_MH_N9.raw	F1	452	1	24	0.05011
-4981	163896	TRUE	High	Sequest HT (A2)	Unambiguous	VIETDPAPYcIVAPDTVIHcEGTHIK	C10(Carbamidomethyl); C20(Carbamidomethyl)	1	A0A2R7WVT5	A0A2R7WVT5	0	4	7782	0	1	1	73461456	293543642	293543284	122	90	HCD	MS2	1005738	50000	509039	23588	211202_sh_MH_N9.raw	F1	843	1	24	4.811e-10
-4981	163916	TRUE	High	Sequest HT (A2)	Unambiguous	LEQELASVAADYEEVSK		1	A0A2R7W6P6	A0A2R7W6P6	0	2	7273	0	1	1	94096039	188091350	188091238	60	56	HCD	MS2	0	50000	509068	23590	211202_sh_MH_N9.raw	F1	484	1	24	0.0007452
-4981	163936	TRUE	High	Sequest HT (A2)	Unambiguous	EAVDVHHFLAATWK		1	A0A2R7WPF4	A0A2R7WPF4	0	3	7157	0	1	1	54194830	162383036	162382780	157	85	HCD	MS2	7825379	50000	509096	23592	211202_sh_MH_N9.raw	F1	401	1	24	1531
-4981	163766	TRUE	High	Sequest HT (A2)	Unambiguous	GNNEGYIMQDLKPLGYK		1	A0A2R7X0U1	A0A2R7X0U1	0	3	8068	0	1	1	64732495	193996030	193995822	107	69	HCD	MS2	195287	50000	508807	23574	211202_sh_MH_N9.raw	F1	528	1	24	2.573e-05
-4981	163946	TRUE	High	Sequest HT (A2)	Unambiguous	FAVESFTELPANK		1	A0A2R7WRH4	A0A2R7WRH4	0	2	7758	0	1	1	72687262	145273796	145273692	72	52	HCD	MS2	0	50000	509110	23593	211202_sh_MH_N9.raw	F1	388	1	24	0.0004157
-4981	164026	TRUE	High	Sequest HT (A2)	Unambiguous	LMGPIPFPKPPK		1	A0A2R7WA51	A0A2R7WA51	0	3	7836	0	1	1	44126205	132177161	132177008	116	51	HCD	MS2	7063962	50000	509272	23602	211202_sh_MH_N9.raw	F1	305	1	24	0.002389
-4981	164076	TRUE	High	Sequest HT (A2)	Unambiguous	IPSAVGYQPTLATDMGTMQER		1	A0A2R7VST6	A0A2R7VST6	0	2	7525	0	1	1	113354724	226608721	226608423	131	149	HCD	MS2	1872235	50000	509340	23607	211202_sh_MH_N9.raw	F1	509	1	24	8.058e-08
-4981	164086	TRUE	High	Sequest HT (A2)	Unambiguous	ISAQPAVLQNVVDVAHPK		1	A0A2R7WGL2	A0A2R7WGL2	0	3	6500	0	1	1	62935547	188605185	188604942	129	81	HCD	MS2	1448108	50000	509354	23608	211202_sh_MH_N9.raw	F1	640	1	24	3.381e-08
-4981	164106	TRUE	High	Sequest HT (A2)	Unambiguous	VVSITADLDTSLK		1	A0A2R7X1R9	A0A2R7X1R9	0	2	6801	0	1	1	68138037	136175347	136175224	90	61	HCD	MS2	3033727	50000	509382	23610	211202_sh_MH_N9.raw	F1	347	1	24	1317
-4981	164126	TRUE	High	Sequest HT (A2)	Unambiguous	ITAFEKEFLQHIR		1	A0A2R7W0K4	A0A2R7W0K4	1	4	6161	0	1	1	40872833	163189150	163189040	67	27	HCD	MS2	0	50000	509410	23612	211202_sh_MH_N9.raw	F1	435	1	24	1.47e-05
-4981	164156	TRUE	High	Sequest HT (A2)	Unambiguous	DPTGFVADNTWEASSSLK		1	A0A2R7W5L9	A0A2R7W5L9	0	2	7158	0	1	1	96295148	192489568	192489231	175	168	HCD	MS2	0	50000	509452	23615	211202_sh_MH_N9.raw	F1	278	1	24	0.01001
-4981	164166	TRUE	High	Sequest HT (A2)	Unambiguous	LcELLTDIAKEEESK	C2(Carbamidomethyl)	1	A0A2R7X815	A0A2R7X815	1	3	5741	0	1	1	59330176	177789072	177788881	108	64	HCD	MS2	3637711	50000	509466	23616	211202_sh_MH_N9.raw	F1	432	1	24	2.939e-07
-4981	163976	TRUE	High	Sequest HT (A2)	Unambiguous	SDVLcDIIK	C5(Carbamidomethyl)	1	A0A2R7W652	A0A2R7W652	0	2	5424	0	1	1	53177930	106255132	106254997	127	67	HCD	MS2	3354585	50000	509152	23596	211202_sh_MH_N9.raw	F1	295	1	24	6632
-4981	180262	TRUE	High	Sequest HT (A2)	Unambiguous	KPPIINSELTGAFLK		1	A0A2R7W2H1	A0A2R7W2H1	0	3	6806	0	1	1	54331915	162794291	162794177	70	38	HCD	MS2	2708945	50000	537684	25359	211202_sh_MH_N9.raw	F1	454	1	24	0.003738
-4981	167429	TRUE	High	Sequest HT (A2)	Unambiguous	SLQGYPFNPcLTEAQYK	C10(Carbamidomethyl)	1	A0A2R7WRQ5	A0A2R7WRQ5	0	2	7591	0	1	1	100847955	201595183	201595314	-65	-65	HCD	MS2	6652271	50000	515284	23973	211202_sh_MH_N9.raw	F1	303	1	24	0.005008
-4981	167489	TRUE	High	Sequest HT (A2)	Unambiguous	MAEILTPMMGK		1	A0A2R7VSR6	A0A2R7VSR6	0	2	7164	0	1	1	61130273	122159819	122160400	-475	-290	HCD	MS2	2815181	50000	515368	23979	211202_sh_MH_N9.raw	F1	342	1	24	0.05028
-4981	170284	TRUE	High	Sequest HT (A2)	Unambiguous	SLEFPLYK		1	A0A2R7W913	A0A2R7W913	0	2	7431	0	1	1	49877432	99654137	99654006	131	65	HCD	MS2	4984359	50000	520262	24281	211202_sh_MH_N9.raw	F1	218	1	24	2957
-4981	170304	TRUE	High	Sequest HT (A2)	Unambiguous	SGEQLSVGFTAFK		1	A0A2R7WYW2	A0A2R7WYW2	0	2	7325	0	1	1	68585297	137069866	137069506	263	180	HCD	MS2	5074852	50000	520290	24283	211202_sh_MH_N9.raw	F1	415	1	24	0.00179
-4981	170314	TRUE	High	Sequest HT (A2)	Unambiguous	RVNQAIWLLcTGAR	C10(Carbamidomethyl)	2	Q24186	Q24186; A0A2R7WI25	1	3	0	0	1	1	55330463	165789933	165789550	231	127	HCD	MS2	5592101	50000	520304	24284	211202_sh_MH_N9.raw	F1	489	1	24	0.007047
-4981	170324	TRUE	High	Sequest HT (A2)	Unambiguous	SLVNELcFTAR	C7(Carbamidomethyl)	1	A0A2R7WDW5	A0A2R7WDW5	0	2	5674	0	1	1	65533582	130966435	130965690	569	373	HCD	MS2	3659571	50000	520318	24285	211202_sh_MH_N9.raw	F1	215	1	24	9218
-4981	170344	TRUE	High	Sequest HT (A2)	Unambiguous	FYDILGVKPGcTMDELKK	C11(Carbamidomethyl)	1	A0A2R7X7E0	A0A2R7X7E0	1	4	7506	0	1	1	52927460	211407656	211406606	497	262	HCD	MS2	1947684	50000	520346	24287	211202_sh_MH_N9.raw	F1	433	1	24	0.0003617
-4981	170405	TRUE	High	Sequest HT (A2)	Unambiguous	GQDVLDTGFPIR		1	A0A2R7VST6	A0A2R7VST6	0	2	7801	0	1	1	65934442	131768157	131767974	139	91	HCD	MS2	8497243	50000	520495	24295	211202_sh_MH_N9.raw	F1	391	1	24	1524
-4981	170435	TRUE	High	Sequest HT (A2)	Unambiguous	NTMDDLPIPSGSWETHYK		1	A0A2R7WNG3	A0A2R7WNG3	0	2	8613	0	1	1	104597839	209094951	209094878	35	36	HCD	MS2	0	50000	520537	24298	211202_sh_MH_N9.raw	F1	382	1	24	8.578e-05
-4981	170455	TRUE	High	Sequest HT (A2)	Unambiguous	TAINVFFK		1	A0A2R7WBL9	A0A2R7WBL9	0	2	6061	0	1	1	47026886	93953044	93952983	65	31	HCD	MS2	1370387	50000	520564	24300	211202_sh_MH_N9.raw	F1	264	1	24	1617
-4981	170564	TRUE	High	Sequest HT (A2)	Unambiguous	TALAIDTIINQK		2	A0A2R7W0K4	A0A2R7W0K4; P35381	0	2	6373	0	1	1	65087836	130074944	130074709	180	117	HCD	MS2	682431	25808	520766	24312	211202_sh_MH_N9.raw	F1	386	1	24	0.03723
-4981	170574	TRUE	High	Sequest HT (A2)	Unambiguous	TLLRPADLPIYPDER		1	A0A2R7VUH8	A0A2R7VUH8	0	3	7608	0	1	1	59032513	176896085	176895921	93	55	HCD	MS2	8792534	50000	520780	24313	211202_sh_MH_N9.raw	F1	510	1	24	9.048e-06
-4981	170614	TRUE	High	Sequest HT (A2)	Unambiguous	IcLDILK	C2(Carbamidomethyl)	1	A0A2R7WF44	A0A2R7WF44	0	2	2101	0	1	1	43775751	87450774	87450665	124	54	HCD	MS2	4029108	50000	520836	24317	211202_sh_MH_N9.raw	F1	276	1	24	1952
-4981	170644	TRUE	High	Sequest HT (A2)	Unambiguous	AAEQSVHWLMLEPK		1	A0A2R7WFI5	A0A2R7WFI5	0	3	5520	0	1	1	54694940	163883365	163883084	172	94	HCD	MS2	4154655	50000	520878	24320	211202_sh_MH_N9.raw	F1	375	1	24	0.006158
-4981	170684	TRUE	High	Sequest HT (A2)	Unambiguous	GAAGALMVYDITR		1	A0A2R7VZ04	A0A2R7VZ04	0	2	7722	0	1	1	66935040	133769353	133768820	399	267	HCD	MS2	3191816	50000	520983	24325	211202_sh_MH_N9.raw	F1	417	1	24	0.0007512
-4981	170729	TRUE	High	Sequest HT (A2)	Unambiguous	EIVDIVLDR		1	A0A2R7X5D6	A0A2R7X5D6	0	2	0	0	1	1	53630646	107160564	107160445	111	59	HCD	MS2	5633113	50000	521053	24330	211202_sh_MH_N9.raw	F1	283	1	24	2656
-4981	170759	TRUE	High	Sequest HT (A2)	Unambiguous	SAAAIQSDIGPAASALIEK		1	A0A2R7W799	A0A2R7W799	0	2	7878	0	1	1	90699207	181297685	181297017	369	334	HCD	MS2	863899	50000	521095	24333	211202_sh_MH_N9.raw	F1	542	1	24	0.0002315
-4981	170274	TRUE	High	Sequest HT (A2)	Unambiguous	SLGDLLTNVR		1	A0A2R7VU61	A0A2R7VU61	0	2	4281	0	1	1	54430847	108760967	108761060	-86	-47	HCD	MS2	1494077	30256	520248	24280	211202_sh_MH_N9.raw	F1	313	1	24	5665
-4981	170769	TRUE	High	Sequest HT (A2)	Unambiguous	LGVEDFEPLK		1	A0A2R7VNJ3	A0A2R7VNJ3	0	2	5446	0	1	1	57380701	114660674	114660412	229	131	HCD	MS2	3154807	50000	521109	24334	211202_sh_MH_N9.raw	F1	224	1	24	7409
-4981	170234	TRUE	High	Sequest HT (A2)	Unambiguous	NIQADEMVEFSSGLK		1	A0A2R7W0K4	A0A2R7W0K4	0	3	7405	0	1	1	55660431	166779837	166779451	232	129	HCD	MS2	3291579	50000	520144	24275	211202_sh_MH_N9.raw	F1	370	1	24	0.08014
-4981	170174	TRUE	High	Sequest HT (A2)	Unambiguous	LDLENLVPGHEYK		1	A0A2R7WX77	A0A2R7WX77	0	3	5565	0	1	1	50960153	152679004	152678493	335	170	HCD	MS2	3156997	50000	520061	24269	211202_sh_MH_N9.raw	F1	248	1	24	2089
-4981	169827	TRUE	High	Sequest HT (A2)	Unambiguous	LYVGGLTLNVQQK		1	A0A2R7WYK0	A0A2R7WYK0	0	2	7205	0	1	1	71691278	143281828	143281584	171	122	HCD	MS2	3946038	50000	519472	24232	211202_sh_MH_N9.raw	F1	347	1	24	0.001296
-4981	169837	TRUE	High	Sequest HT (A2)	Unambiguous	ASDAVSEALSLADR		1	A0A2R7VWD0	A0A2R7VWD0	0	2	7500	0	1	1	70285480	140470232	140469651	413	290	HCD	MS2	1929869	50000	519486	24233	211202_sh_MH_N9.raw	F1	420	1	24	0.001608
-4981	169847	TRUE	High	Sequest HT (A2)	Unambiguous	DYYLALANTVR		1	A0A2R7WR36	A0A2R7WR36	0	2	7593	0	1	1	64984143	129867558	129867393	128	83	HCD	MS2	6920795	50000	519500	24234	211202_sh_MH_N9.raw	F1	324	1	24	2118
-4981	169867	TRUE	High	Sequest HT (A2)	Unambiguous	AGAIAPcPVIIPAQNTGLGPEK	C7(Carbamidomethyl)	1	A0A2R7W7Z0	A0A2R7W7Z0	0	3	6508	0	1	1	72539362	217416629	217416380	115	83	HCD	MS2	1180321	50000	519528	24236	211202_sh_MH_N9.raw	F1	590	1	24	0.0001025
-4981	169917	TRUE	High	Sequest HT (A2)	Unambiguous	NFELHGLVTLR		1	A0A2R7WVU2	A0A2R7WVU2	0	3	5840	0	1	1	43357986	129872504	129872155	269	116	HCD	MS2	317668	50000	519598	24241	211202_sh_MH_N9.raw	F1	250	1	24	2794
-4981	169934	TRUE	High	Sequest HT (A2)	Unambiguous	ADLSVQVLSLQER		1	A0A2R7W4X6	A0A2R7W4X6	0	2	7129	0	1	1	72940271	145779814	145779583	158	116	HCD	MS2	6134935	50000	519626	24243	211202_sh_MH_N9.raw	F1	411	1	24	0.002474
-4981	169974	TRUE	High	Sequest HT (A2)	Unambiguous	LFIGGLDYR		3	A0A2R7W7M7	A0A2R7W7M7; P07909; P48810	0	2	0	0	1	1	52729089	105357451	105357276	166	88	HCD	MS2	1574187	50000	519732	24248	211202_sh_MH_N9.raw	F1	226	1	24	2452
-4981	170004	TRUE	High	Sequest HT (A2)	Unambiguous	GPDGTFGIPQEAIASVNK		1	A0A2R7WWR4	A0A2R7WWR4	0	2	7394	0	1	1	90096173	180091619	180091265	196	177	HCD	MS2	5142332	50000	519774	24251	211202_sh_MH_N9.raw	F1	518	1	24	1.178e-07
-4981	170034	TRUE	High	Sequest HT (A2)	Unambiguous	EFMLEQIAR		1	A0A2R7VWT4	A0A2R7VWT4	0	2	5310	0	1	1	56879364	113658000	113657686	277	157	HCD	MS2	4083853	50000	519816	24254	211202_sh_MH_N9.raw	F1	226	1	24	6906
-4981	170064	TRUE	High	Sequest HT (A2)	Unambiguous	ATRPQLDHLISVTSTVAGATPDGIK		1	A0A2R7VRT6	A0A2R7VRT6	0	4	5475	0	1	1	63785040	254837978	254837294	268	171	HCD	MS2	3986279	50000	519858	24257	211202_sh_MH_N9.raw	F1	453	1	24	13
-4981	170114	TRUE	High	Sequest HT (A2)	Unambiguous	YLENVIQESLR		1	A0A2R7X3J0	A0A2R7X3J0	0	2	2876	0	1	1	68236584	136372441	136372161	206	140	HCD	MS2	1504464	35275	519977	24263	211202_sh_MH_N9.raw	F1	372	1	24	0.03034
-4981	170124	TRUE	High	Sequest HT (A2)	Unambiguous	ISDLTGLPFK		1	A0A2R7WXG9	A0A2R7WXG9	0	2	6677	0	1	1	54581195	109061662	109061429	214	117	HCD	MS2	5155476	50000	519991	24264	211202_sh_MH_N9.raw	F1	337	1	24	23
-4981	170134	TRUE	High	Sequest HT (A2)	Unambiguous	DHPPLLDYLK		1	A0A2R7WA51	A0A2R7WA51	0	2	4817	0	1	1	60582831	121064934	121064665	222	134	HCD	MS2	3863153	50000	520005	24265	211202_sh_MH_N9.raw	F1	218	1	24	927
-4981	170144	TRUE	High	Sequest HT (A2)	Unambiguous	NTMDDLPIPSGSWETHYK		1	A0A2R7WNG3	A0A2R7WNG3	0	3	7678	0	1	1	69765515	209095090	209094878	101	71	HCD	MS2	483603	50000	520019	24266	211202_sh_MH_N9.raw	F1	534	1	24	4.59e-08
-4981	170164	TRUE	High	Sequest HT (A2)	Unambiguous	ADLSVQVLSLQER		1	A0A2R7W4X6	A0A2R7W4X6	0	3	4623	0	1	1	48660449	145779892	145779583	212	103	HCD	MS2	2631234	50000	520047	24268	211202_sh_MH_N9.raw	F1	411	1	24	0.01913
-4981	170204	TRUE	High	Sequest HT (A2)	Unambiguous	LPADPSEAIGMAVVK		1	A0A2R7X8I1	A0A2R7X8I1	0	2	5415	0	1	1	74940509	149780290	149779814	318	238	HCD	MS2	2182128	50000	520102	24272	211202_sh_MH_N9.raw	F1	277	1	24	0.008828
-4981	170789	TRUE	High	Sequest HT (A2)	Unambiguous	FTGLAVSGLSPGHEYTFR		1	A0A2R7VTJ2	A0A2R7VTJ2	0	3	7380	0	1	1	64699719	193897702	193897084	319	206	HCD	MS2	4038904	50000	521137	24336	211202_sh_MH_N9.raw	F1	481	1	24	4.656e-05
-4981	170809	TRUE	High	Sequest HT (A2)	Unambiguous	AILVDLEPGTmDSVR	M11(Oxidation)	3	A0A2R7WYX9	P61857; A0A2R7VUT8; A0A2R7WYX9	0	2	6626	0	1	1	81642316	163183904	163183090	499	407	HCD	MS2	5159782	50000	521166	24338	211202_sh_MH_N9.raw	F1	246	1	24	5605
-4981	170846	TRUE	High	Sequest HT (A2)	Unambiguous	SYELPDGQVITIGNER		10	P10987; A0A2R7VT24	P53501; A0A2R7VXG7; P10987; P02572; P10981; P02574; A0A2R7WDT7; A0A2R7VT24; A0A2R7WDS4; P83967	0	2	7976	0	1	1	89595068	179089409	179089192	121	109	HCD	MS2	0	50000	521272	24343	211202_sh_MH_N9.raw	F1	420	2	24	2.506e-05
-4981	171395	TRUE	High	Sequest HT (A2)	Unambiguous	SVGLGGTPSLAHLVHPSLAPSAAQVAK		1	A0A2R7WAY7	A0A2R7WAY7	0	4	7744	0	1	1	64210925	256541518	256541475	17	11	HCD	MS2	4282352	50000	522203	24402	211202_sh_MH_N9.raw	F1	696	1	24	5.176e-07
-4981	171435	TRUE	High	Sequest HT (A2)	Unambiguous	SPEPVNWTVPLDTGK		1	A0A2R7VPA1	A0A2R7VPA1	0	2	7844	0	1	1	82042047	163983367	163983261	64	53	HCD	MS2	6181373	50000	522309	24407	211202_sh_MH_N9.raw	F1	487	1	24	1.959e-05
-4981	171445	TRUE	High	Sequest HT (A2)	Unambiguous	TPVLPSMSPYcLK	C11(Carbamidomethyl)	1	A0A2R7W0W0	A0A2R7W0W0	0	2	7551	0	1	1	74688123	149275517	149275383	90	67	HCD	MS2	1899643	35652	522321	24408	211202_sh_MH_N9.raw	F1	396	1	24	0.01562
-4981	171465	TRUE	High	Sequest HT (A2)	Unambiguous	SVGLGGTPSLAHLVHPSLAPSAAQVAK		1	A0A2R7WAY7	A0A2R7WAY7	0	3	7945	0	1	1	85580878	256541178	256541475	-116	-99	HCD	MS2	0	50000	522349	24410	211202_sh_MH_N9.raw	F1	618	1	24	5.761e-06
-4981	171485	TRUE	High	Sequest HT (A2)	Unambiguous	IFTVAQMEDNSIQMK		1	A0A2R7VVG7	A0A2R7VVG7	0	2	7099	0	1	1	87792603	175484477	175484517	-22	-20	HCD	MS2	4686351	50000	522378	24412	211202_sh_MH_N9.raw	F1	424	1	24	0.0002342
-4981	171495	TRUE	High	Sequest HT (A2)	Unambiguous	IGLWGRPDIVPTLHK		1	A0A2R7W1B3	A0A2R7W1B3	0	4	7208	0	1	1	42625073	170198110	170197989	71	30	HCD	MS2	6777938	50000	522392	24413	211202_sh_MH_N9.raw	F1	394	1	24	2513
-4981	171515	TRUE	High	Sequest HT (A2)	Unambiguous	GFLSYYEIcDR	C9(Carbamidomethyl)	1	A0A2R7W1F1	A0A2R7W1F1	0	2	8034	0	1	1	71182153	142263579	142263583	-3	-2	HCD	MS2	185781	50000	522420	24415	211202_sh_MH_N9.raw	F1	356	1	24	3245
-4981	171575	TRUE	High	Sequest HT (A2)	Unambiguous	STPSTSASGSTSITSNRPTLTDFLR		1	A0A2R7VR43	A0A2R7VR43	0	3	6675	0	1	1	86209827	258428025	258428491	-181	-156	HCD	MS2	1686208	50000	522553	24422	211202_sh_MH_N9.raw	F1	388	1	24	1399
-4981	171605	TRUE	High	Sequest HT (A2)	Unambiguous	IINEPTAAAIAYGLDK		5	A0A2R7VR14; A0A2R7WZB9; P29844	A0A2R7VR14; A0A2R7WZB9; P29844; P11147; P29843	0	2	0	0	1	1	83045154	165989580	165989521	35	29	HCD	MS2	442943	50000	522594	24425	211202_sh_MH_N9.raw	F1	446	3	24	6.649e-05
-4981	171615	TRUE	High	Sequest HT (A2)	Unambiguous	YAYIDSDYDVILNGNSK		1	A0A2R7WKY0	A0A2R7WKY0	0	3	7121	0	1	1	65064331	194991538	194991271	137	89	HCD	MS2	5364323	50000	522608	24426	211202_sh_MH_N9.raw	F1	455	1	24	0.01656
-4981	171625	TRUE	High	Sequest HT (A2)	Unambiguous	LVAPGASAYALPAGFK		1	A0A2R7WZ39	A0A2R7WZ39	0	2	6796	0	1	1	76692810	153284892	153284714	116	89	HCD	MS2	0	50000	522622	24427	211202_sh_MH_N9.raw	F1	437	1	24	8.353e-05
-4981	171655	TRUE	High	Sequest HT (A2)	Unambiguous	SIGFIGHFMDQK		1	A0A2R7WE82	A0A2R7WE82	0	2	5556	0	1	1	69034479	137968230	137967763	338	233	HCD	MS2	3721849	50000	522664	24430	211202_sh_MH_N9.raw	F1	270	1	24	0.001538
-4981	171735	TRUE	High	Sequest HT (A2)	Unambiguous	LVAPGASAYALPAGFK		1	A0A2R7WZ39	A0A2R7WZ39	0	3	8388	0	1	1	51162134	153284946	153284714	151	77	HCD	MS2	0	50000	522824	24439	211202_sh_MH_N9.raw	F1	521	1	24	7.579e-05
-4981	171775	TRUE	High	Sequest HT (A2)	Unambiguous	KQVVNIPSFIVR		1	A0A2R7W3R0	A0A2R7W3R0	1	3	6784	0	1	1	46728622	139984412	139984200	152	71	HCD	MS2	4580248	50000	522880	24443	211202_sh_MH_N9.raw	F1	398	1	24	9594
-4981	171785	TRUE	High	Sequest HT (A2)	Unambiguous	AAPFNNWLDGTR		2	P18091; A0A2R7VY20	P18091; A0A2R7VY20	0	2	7483	0	1	1	68133313	136165898	136165967	-51	-35	HCD	MS2	2499082	50000	522894	24444	211202_sh_MH_N9.raw	F1	294	2	24	7454
-4981	171385	TRUE	High	Sequest HT (A2)	Unambiguous	LMPHGIDNLISLPDEGRK		1	A0A2R7W5Z8	A0A2R7W5Z8	1	4	7002	0	1	1	50201944	200505593	200505352	120	60	HCD	MS2	0	50000	522189	24401	211202_sh_MH_N9.raw	F1	427	1	24	0.002243
-4981	171375	TRUE	High	Sequest HT (A2)	Unambiguous	GcTTSPNYSFEQPLISGPVR	C2(Carbamidomethyl)	1	A0A2R7X489	A0A2R7X489	0	2	8325	0	1	1	110553113	221005498	221005464	15	17	HCD	MS2	0	50000	522175	24400	211202_sh_MH_N9.raw	F1	573	1	24	6.643e-08
-4981	171315	TRUE	High	Sequest HT (A2)	Unambiguous	GLDFDHcQLLLR	C7(Carbamidomethyl)	1	A0A2R7WHJ0	A0A2R7WHJ0	0	3	7425	0	1	1	49625430	148674836	148674711	84	42	HCD	MS2	2725146	50000	522091	24394	211202_sh_MH_N9.raw	F1	369	1	24	0.05377
-4981	171255	TRUE	High	Sequest HT (A2)	Unambiguous	ATYTTTTQFANLQHVYLDTAANQR		1	A0A2R7WKY0	A0A2R7WKY0	0	3	7876	0	1	1	91011444	272832877	272833253	-138	-125	HCD	MS2	1625214	50000	521957	24387	211202_sh_MH_N9.raw	F1	565	1	24	0.0003548
-4981	170866	TRUE	High	Sequest HT (A2)	Unambiguous	VQLVVTVVDYDR		1	A0A2R7VQR1	A0A2R7VQR1	0	2	7889	0	1	1	70338849	140576970	140576856	81	57	HCD	MS2	3406492	50000	521300	24345	211202_sh_MH_N9.raw	F1	398	1	24	0.06423
[truncated: 10,087 more rows]
